# Supplementary material for: A multi-GPU accelerated virtual-reality interaction simulation framework
Source: PLoS One. 2019 Apr 11;14(4):e0214852. doi: 10.1371/journal.pone.0214852 (PMC6459549; doi:10.1371/journal.pone.0214852)
Supplement: S1 File — (ZIP) [file pone.0214852.s001.zip]

Archive with 62 entries (57 files):
- 3D Reconstruction Experiment code/
- 3D Reconstruction Experiment code/demon_image.h
- 3D Reconstruction Experiment code/Fcg_TextureMap.cg
- 3D Reconstruction Experiment code/GlFont.cpp
- 3D Reconstruction Experiment code/glm.c
- 3D Reconstruction Experiment code/glm.h
- 3D Reconstruction Experiment code/matrix.c
- 3D Reconstruction Experiment code/simpleGL.cu
- 3D Reconstruction Experiment code/simpleGL.ncb
- 3D Reconstruction Experiment code/simpleGL.sln
- 3D Reconstruction Experiment code/simpleGL.suo
- 3D Reconstruction Experiment code/simpleGL.v11.suo
- 3D Reconstruction Experiment code/simpleGL.vcproj
- 3D Reconstruction Experiment code/simpleGL.vcproj.LEO.leo.user
- 3D Reconstruction Experiment code/simpleGL_kernel.cu
- 3D Reconstruction Experiment code/simpleGL_vc7.sln
- 3D Reconstruction Experiment code/simpleGL_vc7.vcproj
- 3D Reconstruction Experiment code/table.h
- 3D Reconstruction Experiment code/vc80.pdb
- 3D Reconstruction Experiment code/Vcg_TextureMap.cg
- 3D Reconstruction Experiment code/data/
- 3D Reconstruction Experiment code/data/1_1.bmp
- 3D Reconstruction Experiment code/data/1_11.bmp
- 3D Reconstruction Experiment code/data/1_2.bmp
- 3D Reconstruction Experiment code/data/1_22.bmp
- 3D Reconstruction Experiment code/data/1_3.bmp
- 3D Reconstruction Experiment code/data/1_4.bmp
- 3D Reconstruction Experiment code/data/1_5.bmp
- 3D Reconstruction Experiment code/data/2_1.bmp
- 3D Reconstruction Experiment code/data/2_11.bmp
- 3D Reconstruction Experiment code/data/2_2.bmp
- 3D Reconstruction Experiment code/data/2_3.bmp
- 3D Reconstruction Experiment code/data/2_4.bmp
- 3D Reconstruction Experiment code/data/2_5.bmp
- 3D Reconstruction Experiment code/data/Thumbs.db
- 3D Reconstruction Experiment code/Debug/
- 3D Reconstruction Experiment code/Debug/BuildLog.htm
- 3D Reconstruction Experiment code/Debug/mt.dep
- 3D Reconstruction Experiment code/Debug/simpleGL.exe.intermediate.manifest
- 3D Reconstruction Experiment code/Debug/simpleGL.obj
- 3D Reconstruction Experiment code/Debug/simpleGL.pdb
- 3D Reconstruction Experiment code/Debug/vc80.idb
- 3D Reconstruction Experiment code/Debug/vc80.pdb
- 3D Reconstruction Experiment code/simpleGL octree/
- 3D Reconstruction Experiment code/simpleGL octree/OcTree.cpp
- 3D Reconstruction Experiment code/simpleGL octree/OcTree.h
- 3D Reconstruction Experiment code/simpleGL octree/simpleGL.cu
- 3D Reconstruction Experiment code/simpleGL octree/simpleGL.ncb
- 3D Reconstruction Experiment code/simpleGL octree/simpleGL.sln
- 3D Reconstruction Experiment code/simpleGL octree/simpleGL.suo
- 3D Reconstruction Experiment code/simpleGL octree/simpleGL.vcproj
- 3D Reconstruction Experiment code/simpleGL octree/simpleGL.vcproj.LEO.leo.user
- 3D Reconstruction Experiment code/simpleGL octree/simpleGL_kernel.cu
- 3D Reconstruction Experiment code/simpleGL octree/simpleGL_vc7.sln
- 3D Reconstruction Experiment code/simpleGL octree/simpleGL_vc7.vcproj
- 3D Reconstruction Experiment code/simpleGL octree/vc80.pdb
- 3D Reconstruction Experiment code/simpleGL octree/Debug/
- 3D Reconstruction Experiment code/simpleGL octree/Debug/BuildLog.htm
- 3D Reconstruction Experiment code/simpleGL octree/Debug/mt.dep
- 3D Reconstruction Experiment code/simpleGL octree/Debug/simpleGL.exe.intermediate.manifest
- 3D Reconstruction Experiment code/simpleGL octree/Debug/simpleGL.obj
- 3D Reconstruction Experiment code/simpleGL octree/Debug/simpleGL.pdb
