# Supplementary material for: A multi-GPU accelerated virtual-reality interaction simulation framework
Source: PLoS One. 2019 Apr 11;14(4):e0214852. doi: 10.1371/journal.pone.0214852 (PMC6459549; doi:10.1371/journal.pone.0214852)
Supplement: S1 File — (ZIP) [file pone.0214852.s001.zip › 3D Reconstruction Experiment code/Fcg_TextureMap.cg]

void Fragment_TextureMap( float2 TexCoord1  : TEXCOORD0, 

                          out float4 color : COLOR,

                          uniform sampler2D decal1)
{

 
	color = tex2D(decal1,TexCoord1);

}
