# Supplementary material for: A multi-GPU accelerated virtual-reality interaction simulation framework
Source: PLoS One. 2019 Apr 11;14(4):e0214852. doi: 10.1371/journal.pone.0214852 (PMC6459549; doi:10.1371/journal.pone.0214852)
Supplement: S1 File — (ZIP) [file pone.0214852.s001.zip › 3D Reconstruction Experiment code/simpleGL.cu]

#ifdef _WIN32
#  define WINDOWS_LEAN_AND_MEAN
#  define NOMINMAX
#  include <windows.h>
#endif

// includes, system
#include <windows.h>
#include <stdlib.h>
#include <assert.h> 
#include <stdio.h>
#include <string.h>
#include <math.h>
#include <stdarg.h>
#include <string.h>
// includes, GL

#include <GL/glew.h>
#include <Cg/cg.h>    
#include <Cg/cgGL.h>
#if defined (__APPLE__) || defined(MACOSX)
#include <GLUT/glut.h>
#else
#include <GL/glut.h>
#endif
#include <GL/glaux.h>
// includes
#include <cutil.h>
#include <cutil_gl_error.h>
#include <cuda_gl_interop.h>
#include "table.h"
#include "simpleGL_kernel.cu"


const unsigned int mesh_width = 256;
const unsigned int mesh_height = 256;
static int clicked = 0;
static int fpsCount = 0;
static int fpsLimit = 1;
unsigned int timer0;
//cg²ÎÊý
const double myPi = 3.14159265358979323846;
float myEyeAngle = 0;   
float myProjectionMatrix[16];
float mymatrix1[16]={-814.181,-254.218,-301.903,393436,65.0634,440.248,-732.481,209546,0.091213,-0.732029,-0.67514,1273.78,0,0,0,0},
	  mymatrix2[16]={-481.117,767.8,-41.382,268432,243.437,-9.67565,-450.11,119411,-1.45133,0,0,908.513,0,0,0,0},
	  mymatrix3[16]={866.417,171.75,-189.775,206639,4.13581,-471.062,-744.419,259510,0.051583,0.689672,-0.722282,919.593,0,0,0,0},
	  mymatrix4[16]={165.335,883.286,-170.112,296392,838.353,59.3904,340.12,234738,0.718938,0.132446,-0.682339,979.866,0,0,0,0},
	  mymatrix5[16]={-841.698,-14.4216,-334.349,489542,8.54247,838.757,-263.983,332716,0.02968,-0.048834,-0.998366,1393.59,0,0,0,0};

float mynormal1[3]={-0.0862021,0.762329,0.64142};
float mynormal2[3]={0.6427876,0.0,0.766044};
float mynormal3[3]={0.0,-0.6427876,0.766044};
float mynormal4[3]={-0.6427876,0.0,0.766044};
float mynormal5[3]={0.0,0.0,1.0};
// vbo variables
GLuint posVbo, normalVbo;

// mouse controls
int mouse_old_x, mouse_old_y;
int mouse_buttons = 0;
float rotate_x = 0.0, rotate_y = 0.0;
float translate_z = 3.0;

GLvector n1,n2,n3,n4,n5;             //³ÉÏñÆ½ÃæµÄ·¨ÏòÁ¿
GLuint tex[5];                       //ÎÆÀí¶ÔÏó
//cg parameter
static CGcontext   myCgContext;
static CGprofile   myCgVertexProfile,
                   myCgFragmentProfile;
static CGprogram   myCgVertexProgram,
                   myCgFragmentProgram;
static CGparameter myCgVertexParam_modelViewProj,          //Óëuniform±äÁ¿¹ØÁª
                   myCgVertexParam_p1,
     //              myCgVertexParam_p2,
     //              myCgVertexParam_p3,
     //              myCgVertexParam_p4,
     //              myCgVertexParam_p5,
                   myCgFragmentParam_decal1;
      //             myCgFragmentParam_decal2,
     //              myCgFragmentParam_decal3,
      //             myCgFragmentParam_decal4,
      //             myCgFragmentParam_decal5,
      //             myCgFragmentParam_normal1,
       //            myCgFragmentParam_normal2,
      //             myCgFragmentParam_normal3,
      //             myCgFragmentParam_normal4,
       //            myCgFragmentParam_normal5;
static const char  *myProgramName = "simpleGL",
                   *myVertexProgramFileName = "Vcg_TextureMap.cg",
				   *myVertexProgramName = "Vertex_TextureMap",
                   *myFragmentProgramFileName = "Fcg_TextureMap.cg",
				   *myFragmentProgramName = "Fragment_TextureMap";
//window
int displayWnd;

//imageData
unsigned char pixels1[512*640*3],pixels2[512*640*3],pixels3[512*640*3],pixels4[512*640*3],pixels5[512*640*3];
unsigned char m_two1[512*640],m_two2[512*640],m_two3[512*640],m_two4[512*640],m_two5[512*640];
int FrontHDT1[512*640],FrontHDT2[512*640],FrontHDT3[512*640],FrontHDT4[512*640],FrontHDT5[512*640];
int BackHDT1[512*640],BackHDT2[512*640],BackHDT3[512*640],BackHDT4[512*640],BackHDT5[512*640];

double   fStepSize = (double)300.0/Depth;

//×´Ì¬±í
char state[Depth*Depth*Depth];
struct voxelNode voxels[Depth*Depth*Depth];
struct projNode proj1[Depth*Depth*Depth],proj2[Depth*Depth*Depth],proj3[Depth*Depth*Depth],proj4[Depth*Depth*Depth],proj5[Depth*Depth*Depth];

//Ïà»úÍ¶Ó°¾ØÕó
double matrix1[12]={-814.181,-254.218,-301.903,393436,65.0634,440.248,-732.481,209546,0.091213,-0.732029,-0.67514,1273.78},
	   matrix2[12]={-481.117,767.8,-41.382,268432,243.437,-9.67565,-450.11,119411,-1.45133,0,0,908.513},
	   matrix3[12]={866.417,171.75,-189.775,206639,4.13581,-471.062,-744.419,259510,0.051583,0.689672,-0.722282,919.593},
	   matrix4[12]={165.335,883.286,-170.112,296392,838.353,59.3904,340.12,234738,0.718938,0.132446,-0.682339,979.866},
	   matrix5[12]={-841.698,-14.4216,-334.349,489542,8.54247,838.757,-263.983,332716,0.02968,-0.048834,-0.998366,1393.59};
int GLstate=GL_LINE;
int empty=0;
int gray=1;
int black=2;
int		g_nFPS = 0, g_nFrames = 0;	
DWORD	g_dwLastFPS = 0;
GLvoid *font_style = GLUT_BITMAP_TIMES_ROMAN_10;
//ÖØ½¨Ä£ÐÍ»æÖÆº¯ÊýÉùÃ÷	
void subDisplay1(void);
void subDisplay2(void);
void subDisplay3(void);
void marchingCube(int k,int j,int l);
void marchingCubeTex(int k,int j,int l);
void marchingCubeTexCg(int k,int j,int l);   
void marchingExactCube(int k,int j,int l); 
void marchingTetrahedron(int k,int j,int l);
void (*marchingGeometry)(int k,int j,int l)=marchingCubeTexCg;
void (*drawReconstructedModel)(void)=subDisplay1;
//ÏÔÊ¾Ö¡ËÙ
void
setfont(char* name, int size)//ÉèÖÃ×ÖÌå
{
    font_style = GLUT_BITMAP_HELVETICA_10;
    if (strcmp(name, "helvetica") == 0) {
        if (size == 12) 
            font_style = GLUT_BITMAP_HELVETICA_12;
        else if (size == 18)
            font_style = GLUT_BITMAP_HELVETICA_18;
    } else if (strcmp(name, "times roman") == 0) {
        font_style = GLUT_BITMAP_TIMES_ROMAN_10;
        if (size == 24)
            font_style = GLUT_BITMAP_TIMES_ROMAN_24;
    } else if (strcmp(name, "8x13") == 0) {
        font_style = GLUT_BITMAP_8_BY_13;
    } else if (strcmp(name, "9x15") == 0) {
        font_style = GLUT_BITMAP_9_BY_15;
    }
}

void 
drawstr(GLuint x, GLuint y, char* format, ...)//»æÖÆ×Ö·û´®
{
    va_list args;
    char buffer[255], *s;
    
    va_start(args, format);
    vsprintf(buffer, format, args);
    va_end(args);
    
    glRasterPos2i(x, y);
    for (s = buffer; *s; s++)
        glutBitmapCharacter(font_style, *s);
}
void displayFPS()
{
	static FLOAT fFPS      = 0.0f;
    static FLOAT fLastTime = 0.0f;
    static DWORD dwFrames  = 0L;
	char	cPFPS[20];
	FLOAT fTime = timeGetTime() * 0.001f; // Get current time in seconds
    ++dwFrames;
    if( fTime - fLastTime > 1.0f )
    {
        fFPS      = dwFrames / (fTime - fLastTime);
        fLastTime = fTime;
        dwFrames  = 0L;
    }
    int		nLength=0;
	sprintf(cPFPS,"FPS %6.2f", fFPS);
	while(1)
	{
		nLength++;
		if(cPFPS[nLength]=='\0')
		break;
	}
	drawstr(1.2,1.8,cPFPS);
}
//cg check error
static void checkForCgError(const char *situation)
{
  CGerror error;
  const char *string = cgGetLastErrorString(&error);

  if (error != CG_NO_ERROR) {
    printf("%s: %s: %s\n",
      myProgramName, situation, string);
    if (error == CG_COMPILER_ERROR) {
      printf("%s\n", cgGetLastListing(myCgContext));
    }
    exit(1);
  }
}
//¾ØÕó±ä»»º¯Êý
 void buildPerspectiveMatrix(double fieldOfView,double aspectRatio,double zNear, double zFar,float m[16])
{
  double sine, cotangent, deltaZ;
  double radians = fieldOfView / 2.0 * myPi / 180.0;
  
  deltaZ = zFar - zNear;
  sine = sin(radians);
  /* Should be non-zero to avoid division by zero. */
  assert(deltaZ);
  assert(sine);
  assert(aspectRatio);
  cotangent = cos(radians) / sine;

  m[0*4+0] = cotangent / aspectRatio;
  m[0*4+1] = 0.0;
  m[0*4+2] = 0.0;
  m[0*4+3] = 0.0;
  
  m[1*4+0] = 0.0;
  m[1*4+1] = cotangent;
  m[1*4+2] = 0.0;
  m[1*4+3] = 0.0;
  
  m[2*4+0] = 0.0;
  m[2*4+1] = 0.0;
  m[2*4+2] = -(zFar + zNear) / deltaZ;
  m[2*4+3] = -2 * zNear * zFar / deltaZ;
  
  m[3*4+0] = 0.0;
  m[3*4+1] = 0.0;
  m[3*4+2] = -1;
  m[3*4+3] = 0;
}
void buildLookAtMatrix(double eyex, double eyey, double eyez,double centerx, double centery, double centerz,double upx, double upy, double upz,float m[16])
{
  double x[3], y[3], z[3], mag;

  /* Difference eye and center vectors to make Z vector. */
  z[0] = eyex - centerx;
  z[1] = eyey - centery;
  z[2] = eyez - centerz;
  /* Normalize Z. */
  mag = sqrt(z[0]*z[0] + z[1]*z[1] + z[2]*z[2]);
  if (mag) {
    z[0] /= mag;
    z[1] /= mag;
    z[2] /= mag;
  }

  /* Up vector makes Y vector. */
  y[0] = upx;
  y[1] = upy;
  y[2] = upz;

  /* X vector = Y cross Z. */
  x[0] =  y[1]*z[2] - y[2]*z[1];
  x[1] = -y[0]*z[2] + y[2]*z[0];
  x[2] =  y[0]*z[1] - y[1]*z[0];

  /* Recompute Y = Z cross X. */
  y[0] =  z[1]*x[2] - z[2]*x[1];
  y[1] = -z[0]*x[2] + z[2]*x[0];
  y[2] =  z[0]*x[1] - z[1]*x[0];

  /* Normalize X. */
  mag = sqrt(x[0]*x[0] + x[1]*x[1] + x[2]*x[2]);
  if (mag) {
    x[0] /= mag;
    x[1] /= mag;
    x[2] /= mag;
  }

  /* Normalize Y. */
  mag = sqrt(y[0]*y[0] + y[1]*y[1] + y[2]*y[2]);
  if (mag) {
    y[0] /= mag;
    y[1] /= mag;
    y[2] /= mag;
  }

  /* Build resulting view matrix. */
  m[0*4+0] = x[0];  m[0*4+1] = x[1];
  m[0*4+2] = x[2];  m[0*4+3] = -x[0]*eyex + -x[1]*eyey + -x[2]*eyez;

  m[1*4+0] = y[0];  m[1*4+1] = y[1];
  m[1*4+2] = y[2];  m[1*4+3] = -y[0]*eyex + -y[1]*eyey + -y[2]*eyez;

  m[2*4+0] = z[0];  m[2*4+1] = z[1];
  m[2*4+2] = z[2];  m[2*4+3] = -z[0]*eyex + -z[1]*eyey + -z[2]*eyez;

  m[3*4+0] = 0.0;   m[3*4+1] = 0.0;  m[3*4+2] = 0.0;  m[3*4+3] = 1.0;
}

void makeRotateMatrix(float angle,float ax, float ay, float az,float m[16])
{
  float radians, sine, cosine, ab, bc, ca, tx, ty, tz;
  float axis[3];
  float mag;

  axis[0] = ax;
  axis[1] = ay;
  axis[2] = az;
  mag = sqrt(axis[0]*axis[0] + axis[1]*axis[1] + axis[2]*axis[2]);
  if (mag) {
    axis[0] /= mag;
    axis[1] /= mag;
    axis[2] /= mag;
  }

  radians = angle * myPi / 180.0;
  sine = sin(radians);
  cosine = cos(radians);
  ab = axis[0] * axis[1] * (1 - cosine);
  bc = axis[1] * axis[2] * (1 - cosine);
  ca = axis[2] * axis[0] * (1 - cosine);
  tx = axis[0] * axis[0];
  ty = axis[1] * axis[1];
  tz = axis[2] * axis[2];

  m[0]  = tx + cosine * (1 - tx);
  m[1]  = ab + axis[2] * sine;
  m[2]  = ca - axis[1] * sine;
  m[3]  = 0.0f;
  m[4]  = ab - axis[2] * sine;
  m[5]  = ty + cosine * (1 - ty);
  m[6]  = bc + axis[0] * sine;
  m[7]  = 0.0f;
  m[8]  = ca + axis[1] * sine;
  m[9]  = bc - axis[0] * sine;
  m[10] = tz + cosine * (1 - tz);
  m[11] = 0;
  m[12] = 0;
  m[13] = 0;
  m[14] = 0;
  m[15] = 1;
}

 void makeTranslateMatrix(float x, float y, float z, float m[16])
{
  m[0]  = 1;  m[1]  = 0;  m[2]  = 0;  m[3]  = x;
  m[4]  = 0;  m[5]  = 1;  m[6]  = 0;  m[7]  = y;
  m[8]  = 0;  m[9]  = 0;  m[10] = 1;  m[11] = z;
  m[12] = 0;  m[13] = 0;  m[14] = 0;  m[15] = 1;
}

/* Simple 4x4 matrix by 4x4 matrix multiply. */
 void multMatrix(float dst[16],const float src1[16], const float src2[16])
{
  float tmp[16];
  int i, j;

  for (i=0; i<4; i++) {
    for (j=0; j<4; j++) {
      tmp[i*4+j] = src1[i*4+0] * src2[0*4+j] +
                   src1[i*4+1] * src2[1*4+j] +
                   src1[i*4+2] * src2[2*4+j] +
                   src1[i*4+3] * src2[3*4+j];
    }
  }
  /* Copy result to dst (so dst can also be src1 or src2). */
  for (i=0; i<16; i++)
    dst[i] = tmp[i];
}
void multMatrixVector(float dst[3],const float srcM[12], const float srcV[4])
{
	for(int i=0;i<3;i++)
	{
		dst[i]=srcM[i*4+0] * srcV[0] +srcM[i*4+1] * srcV[1] +srcM[i*4+2] * srcV[2] +srcM[i*4+3] * srcV[3];
	}
}
//Í¶Ó°º¯Êý   ÊÀ½ç×ø±êµ½Í¼Ïó×ø±ê
void projectWtoI(GLdouble objx,GLdouble objy,GLdouble objz,const GLdouble projMatrix[12],GLdouble *imagex,GLdouble *imagey,GLdouble *imagez)
{
	double x,y,z;
	double temx,temy,temz;
	x=projMatrix[0*4+0] * objx +projMatrix[0*4+1] * objy +projMatrix[0*4+2] * objz +projMatrix[0*4+3] * 1;
	y=projMatrix[1*4+0] * objx +projMatrix[1*4+1] * objy +projMatrix[1*4+2] * objz +projMatrix[1*4+3] * 1;
	z=projMatrix[2*4+0] * objx +projMatrix[2*4+1] * objy +projMatrix[2*4+2] * objz +projMatrix[2*4+3] * 1;
	temx=(double)x/(double)z;
	temy=(double)y/(double)z;
	*imagez=(double)z/(double)z;
	*imagex=temx;
	*imagey=511-temy;
	
}

//Í¼Ïó¶ÁÈ¡£¬¶þÖµ»¯£¬ÇóHDTÍ¼
void readBMPfile(char *Filename,unsigned char pixels[512*640*3])
{
	FILE *File=NULL;									
	AUX_RGBImageRec *pBitmap = NULL;
	if (!Filename)										
	{
		exit(0);									
	}
	File=fopen(Filename,"r");							
	if(File)											
	{
		fclose(File);									
		pBitmap = auxDIBImageLoad(Filename);			
	}				
	if(pBitmap == NULL)		
		exit(0);
	memcpy( pixels, pBitmap->data, 512*640*3 ); 				
}
void imageTwo(unsigned char *a,unsigned char b[512*640])//Í¼Ïó´¦Àí ¶þÖµ»¯
{	
	int index;
	for(int i=0;i<512;i++)
	for(int j=0;j<640;j++)
	{
		index = i*640*3+j*3;
		if(a[index+0]==0&&a[index+1]==0&&a[index+2]==255)
			b[i*640+j]=0;
		else
			b[i*640+j]=1;
	}
}

int min2(int x,int y)  //ÇóÁ½¸öÊýµÄ×îÐ¡Öµ
{
	if(x>=y)
		return y;
	else
		return x;
}

int min3(int x,int y,int z)      //ÇóÈý¸öÊýµÄ×îÐ¡Öµ
{
	int m;
	if(x>=y)
		m=y;
	else
		m=x;
	if(m>=z)
		return z;
	else
		return m;
}

void generateFrontHDT(unsigned char b[512*640],int hDT[512*640])  //Éú³ÉÇ°¾°HDTÍ¼Ïó
{
	int x;
	for(int i=639;i>=0;i--)
	{
		if(b[511*640+i])
			hDT[511*640+i]=1;
		else
			hDT[511*640+i]=0;
	}
	for(int j=511;j>=0;j--)
	{
		if(b[640*j+639])
			hDT[640*j+639]=1;
		else
			hDT[640*j+639]=0;
	}
	for(int m=510;m>=0;m--)
		for(int n=638;n>=0;n--)
		{
			x=min3(hDT[m*640+n+1],hDT[(m+1)*640+n],hDT[(m+1)*640+n+1]);
			if(b[m*640+n])
				hDT[m*640+n]=x+1;
			if(b[m*640+n]==0)
				hDT[m*640+n]=0;
		}
}

void generateBackHDT(unsigned char b[512*640],int hDT[512*640])              //Éú³É±³¾°HDTÍ¼Ïó
{
	unsigned char c[512][640];
	for(int k=0;k<512;k++)
		for(int l=0;l<640;l++)
		{
			if(b[k*640+l])
				c[k][l]=0;
			else
				c[k][l]=1;
		}
	int x;
	for(int i=511;i>=0;i--)
	{
		if(c[i][639])
			hDT[i*640+639]=1;
		else
			hDT[i*640+639]=0;
	}
	for(int j=639;j>=0;j--)
	{
		if(c[511][j])
			hDT[511*640+j]=1;
		else
			hDT[511*640+j]=0;
	}
	for(int m=510;m>=0;m--)
		for(int n=638;n>=0;n--)
		{
			x=min3(hDT[m*640+n+1],hDT[(m+1)*640+n],hDT[(m+1)*640+n+1]);
			if(c[m][n])
				hDT[m*640+n]=x+1;
			if(c[m][n]==0)
				hDT[m*640+n]=0;
		}
}

//³õÊ¼»¯¿Õ¼äµÄÌåËØ¼¯ºÏ 
void initVoxels()                                       //³õÊ¼»¯¿Õ¼äµÄÌåËØ¼¯ºÏ     ¿ÉÒÔ¸Ä±ä¿Õ¼ä´óÐ¡ºÍ·Ö±æÂÊ
{
	int xMin=-150,xMax=150;
	int yMin=-150,yMax=150;
	int zMin=-150,zMax=150;
	double step=(double)(xMax-xMin)/(double)Depth;
	for(int k=0;k<Depth;k++)
	{
		for(int j=0;j<Depth;j++)
		{
			for (int i=0;i<Depth;i++)
			{
				voxels[k*Depth*Depth+j*Depth+i].xMin=xMin+i*step;
				voxels[k*Depth*Depth+j*Depth+i].xMax=xMin+(i+1)*step;
				voxels[k*Depth*Depth+j*Depth+i].yMin=yMin+j*step;
				voxels[k*Depth*Depth+j*Depth+i].yMax=yMin+(j+1)*step;
				voxels[k*Depth*Depth+j*Depth+i].zMin=zMin+k*step;
				voxels[k*Depth*Depth+j*Depth+i].zMax=zMin+(k+1)*step;
			}
		}
	}
	
}

//¶ÔÃ¿¸öÌåËØ£¬Õë¶ÔÒ»³ÉÏñÆ½ÃæÉú³ÉÍ¶Ó°°üÎ§ºÐ
void Projection(GLdouble *M,struct voxelNode *pV,struct projNode *pJ)                  //¶ÔÃ¿¸öÌåËØ£¬Õë¶ÔÒ»³ÉÏñÆ½ÃæÉú³ÉÍ¶Ó°°üÎ§ºÐ
{	
	double x_min,x_max;
	double y_min,y_max;
	GLdouble winX[8], winY[8], winZ[8];
	for(int i=0;i<Depth*Depth*Depth;i++)
	{
		projectWtoI(pV[i].xMin, pV[i].yMin,pV[i].zMin, M,&winX[0],&winY[0],&winZ[0]);
		projectWtoI(pV[i].xMax, pV[i].yMin,pV[i].zMin, M,&winX[1],&winY[1],&winZ[1]);
		projectWtoI(pV[i].xMax, pV[i].yMax,pV[i].zMin, M,&winX[2],&winY[2],&winZ[2]);
		projectWtoI(pV[i].xMin, pV[i].yMax,pV[i].zMin, M,&winX[3],&winY[3],&winZ[3]);
		projectWtoI(pV[i].xMin, pV[i].yMin,pV[i].zMax, M,&winX[4],&winY[4],&winZ[4]);
		projectWtoI(pV[i].xMax, pV[i].yMin,pV[i].zMax, M,&winX[5],&winY[5],&winZ[5]);
		projectWtoI(pV[i].xMax, pV[i].yMax,pV[i].zMax, M,&winX[6],&winY[6],&winZ[6]);
		projectWtoI(pV[i].xMin, pV[i].yMax,pV[i].zMax, M,&winX[7],&winY[7],&winZ[7]);
		x_min=winX[0];
		x_max=winX[0];
		for(int m=0;m<8;m++)
		{
			if(x_min>winX[m])
				x_min=winX[m];
			if(x_max<winX[m])
				x_max=winX[m];	
		}
		y_min=winY[0];
		y_max=winY[0];
		for(int n=0;n<8;n++)
		{
			if(y_min>winY[n])
				y_min=winY[n];
			if(y_max<winY[n])
				y_max=winY[n];	
		}
		pJ[i].xMin=x_min;
		pJ[i].xMax=x_max;
		pJ[i].yMin=y_min;
		pJ[i].yMax=y_max;
		pJ[i].type=empty;
		pJ[i].x[0]=winX[0],pJ[i].y[0]=winY[0],pJ[i].z[0]=winZ[0];
		pJ[i].x[1]=winX[1],pJ[i].y[1]=winY[1],pJ[i].z[1]=winZ[1];
		pJ[i].x[2]=winX[2],pJ[i].y[2]=winY[2],pJ[i].z[2]=winZ[2];
		pJ[i].x[3]=winX[3],pJ[i].y[3]=winY[3],pJ[i].z[3]=winZ[3];
		pJ[i].x[4]=winX[4],pJ[i].y[4]=winY[4],pJ[i].z[4]=winZ[4];
		pJ[i].x[5]=winX[5],pJ[i].y[5]=winY[5],pJ[i].z[5]=winZ[5];
		pJ[i].x[6]=winX[6],pJ[i].y[6]=winY[6],pJ[i].z[6]=winZ[6];
		pJ[i].x[7]=winX[7],pJ[i].y[7]=winY[7],pJ[i].z[7]=winZ[7];
	}
}
void test1()                           //Õë¶ÔÃ¿¸öÍ¶Ó°Æ½ÃæµÄÏà½»ÅÐ¶Ï
{	
	int x,y;
	int min,max;
	for(int k=0;k<Depth*Depth*Depth;k++)
	{
		x=proj1[k].xMax-proj1[k].xMin+1;
		y=proj1[k].yMax-proj1[k].yMin+1;
		if(x>=y)
			{	
				min=y;
				max=x;
			}
		else
			{	min=x;
				max=y;
			}
		if(FrontHDT1[proj1[k].yMin*640+proj1[k].xMin]>=max)
		{	
			proj1[k].type=black;
		}	
		else if(BackHDT1[proj1[k].yMin*640+proj1[k].xMin]>=max)
		{
			proj1[k].type=empty;		
		}
		else
			proj1[k].type=gray;
	}	
}
void test2()
{	
	int x,y;
	int min,max;
	for(int k=0;k<Depth*Depth*Depth;k++)
	{
		x=proj2[k].xMax-proj2[k].xMin+1;
		y=proj2[k].yMax-proj2[k].yMin+1;
		if(x>=y)
			{	
				min=y;
				max=x;
			}
		else
			{	min=x;
				max=y;
			}
		if(FrontHDT2[proj2[k].yMin*640+proj2[k].xMin]>=max)
		{	
			proj2[k].type=black;
		}	
		else if(BackHDT2[proj2[k].yMin*640+proj2[k].xMin]>=max)
		{
			proj2[k].type=empty;		
		}
		else
			proj2[k].type=gray;
	}		
}
void test3()
{	
	int x,y;
	int min,max;
	for(int k=0;k<Depth*Depth*Depth;k++)
	{
		x=proj3[k].xMax-proj3[k].xMin+1;
		y=proj3[k].yMax-proj3[k].yMin+1;
		if(x>=y)
			{	
				min=y;
				max=x;
			}
		else
			{	min=x;
				max=y;
			}
		if(FrontHDT3[proj3[k].yMin*640+proj3[k].xMin]>=max)
		{	
			proj3[k].type=black;
		}	
		else if(BackHDT3[proj3[k].yMin*640+proj3[k].xMin]>=max)
		{
			proj3[k].type=empty;		
		}
		else
			proj3[k].type=gray;
	}		
}
void test4()
{	
	int x,y;
	int min,max;
	for(int k=0;k<Depth*Depth*Depth;k++)
	{
		x=proj4[k].xMax-proj4[k].xMin+1;
		y=proj4[k].yMax-proj4[k].yMin+1;
		if(x>=y)
			{	
				min=y;
				max=x;
			}
		else
			{	min=x;
				max=y;
			}
		if(FrontHDT4[proj4[k].yMin*640+proj4[k].xMin]>=max)
		{	
			proj4[k].type=black;
		}	
		else if(BackHDT4[proj4[k].yMin*640+proj4[k].xMin]>=max)
		{
			proj4[k].type=empty;		
		}
		else
			proj4[k].type=gray;
	}		
}
void test5()
{	
	int x,y;
	int min,max;
	for(int k=0;k<Depth*Depth*Depth;k++)
	{
		x=proj5[k].xMax-proj5[k].xMin+1;
		y=proj5[k].yMax-proj5[k].yMin+1;
		if(x>=y)
			{	
				min=y;
				max=x;
			}
		else
			{	min=x;
				max=y;
			}
		if(FrontHDT5[proj5[k].yMin*640+proj5[k].xMin]>=max)
		{	
			proj5[k].type=black;
		}	
		else if(BackHDT5[proj5[k].yMin*640+proj5[k].xMin]>=max)
		{
			proj5[k].type=empty;		
		}
		else
			proj5[k].type=gray;
	}		
}

void callTest()      //Ïà½»ÅÐ¶Ï²¢ÐÐ
{
	cudaMemcpy(dFrontHDT1,FrontHDT1, sizeof(int) * 512*640, cudaMemcpyHostToDevice);
	cudaMemcpy(dFrontHDT2,FrontHDT2, sizeof(int) * 512*640, cudaMemcpyHostToDevice);
	cudaMemcpy(dFrontHDT3,FrontHDT3, sizeof(int) * 512*640, cudaMemcpyHostToDevice);
	cudaMemcpy(dFrontHDT4,FrontHDT4, sizeof(int) * 512*640, cudaMemcpyHostToDevice);
	cudaMemcpy(dFrontHDT5,FrontHDT5, sizeof(int) * 512*640, cudaMemcpyHostToDevice);
	cudaMemcpy(dBackHDT1,BackHDT1, sizeof(int) * 512*640, cudaMemcpyHostToDevice);
	cudaMemcpy(dBackHDT2,BackHDT2, sizeof(int) * 512*640, cudaMemcpyHostToDevice);
	cudaMemcpy(dBackHDT3,BackHDT3, sizeof(int) * 512*640, cudaMemcpyHostToDevice);
	cudaMemcpy(dBackHDT4,BackHDT4, sizeof(int) * 512*640, cudaMemcpyHostToDevice);
	cudaMemcpy(dBackHDT5,BackHDT5, sizeof(int) * 512*640, cudaMemcpyHostToDevice);

    testGPU<<<BLOCK_NUM, THREAD_NUM, 0>>>(dFrontHDT1,dFrontHDT2,dFrontHDT3,dFrontHDT4,dFrontHDT5,dBackHDT1,dBackHDT2,dBackHDT3,dBackHDT4,dBackHDT5,dproj1,dproj2,dproj3,dproj4,dproj5,dstate);
    cudaMemcpy(state,dstate, sizeof(char) * DATA_SIZE, cudaMemcpyDeviceToHost);
}

GLvector getIntersection(float StartX,float StartY,float StartZ,float EndX,float EndY,float EndZ)                     //È¡Á½¸öµãµÄÖÐµã
{
	GLvector resultPixel;
	
	//Ö±½ÓÈ¡ÖÐµã
	resultPixel.fx = (StartX+EndX) * 0.5f;
	resultPixel.fy = (StartY+EndY) * 0.5f;
	resultPixel.fz = (StartZ+EndZ) * 0.5f;
	return resultPixel;
}

float vectorLength(GLvector a,GLvector b)                                                     //ÇóÏòÁ¿µÄ³¤¶È
{
	float c=(a.fx-b.fx)*(a.fx-b.fx)+(a.fy-b.fy)*(a.fy-b.fy)+(a.fz-b.fz)*(a.fz-b.fz);
	return c;
}

void marchingCube(int k,int j,int l)                   //x,y,z
{
	float x, y, z;
	int i;
	i=l*Depth*Depth+j*Depth+k;
	x=-150+k*fStepSize,y=-150+j*fStepSize,z=-150+l*fStepSize;
	int iCorner, iVertex, iVertexTest, iEdge, iTriangle, iFlagIndex, iEdgeFlags, firstVertex, secondVertex;
	GLvector asEdgeVertex[12];
	iFlagIndex = 0;
	unsigned char t1,t2,t3,t4,t5,t;
	for (iVertexTest = 0; iVertexTest<8; iVertexTest ++)
	{

		t1=m_two1[proj1[i].y[iVertexTest]*640+proj1[i].x[iVertexTest]];
		t2=m_two2[proj2[i].y[iVertexTest]*640+proj2[i].x[iVertexTest]];
		t3=m_two3[proj3[i].y[iVertexTest]*640+proj3[i].x[iVertexTest]];
		t4=m_two4[proj4[i].y[iVertexTest]*640+proj4[i].x[iVertexTest]];
		t5=m_two5[proj5[i].y[iVertexTest]*640+proj5[i].x[iVertexTest]];
		t=t1+t2+t3+t4+t5;
		if (t==5)		
			iFlagIndex |= 1<<iVertexTest;//×´Ì¬±í
	}
	iEdgeFlags = aiCubeEdgeFlags[iFlagIndex];//Ïà½»µÄ±ß±í
	if(iEdgeFlags == 0) 
	{
		return;
    }
    for(iEdge = 0; iEdge < 12; iEdge++)
    {
		if(iEdgeFlags & (1<<iEdge))
		{
			firstVertex=a2iEdgeConnection[iEdge].x;//Ïà½»±ßµÄµÚÒ»¸ö¶¥µã±àºÅ
			secondVertex=a2iEdgeConnection[iEdge].y;//Ïà½»±ßµÄµÚ¶þ¸ö¶¥µã±àºÅ
			asEdgeVertex[iEdge]=getIntersection(x+a2fVertexOffset[firstVertex].x*fStepSize,y+a2fVertexOffset[firstVertex].y*fStepSize,z+a2fVertexOffset[firstVertex].z*fStepSize,
											x+a2fVertexOffset[secondVertex].x*fStepSize,y+a2fVertexOffset[secondVertex].y*fStepSize,z+a2fVertexOffset[secondVertex].z*fStepSize);
		}
    }
    for(iTriangle = 0; iTriangle < 5; iTriangle++)
    {
        if(a2iTriangleConnectionTable[iFlagIndex*16+3*iTriangle] < 0)
			break;

		for(iCorner = 0; iCorner < 3; iCorner++)
		{
			iVertex = a2iTriangleConnectionTable[iFlagIndex*16+3*iTriangle+iCorner];
			glVertex3f(asEdgeVertex[iVertex].fx, asEdgeVertex[iVertex].fy, asEdgeVertex[iVertex].fz); 
		}    
	}
    
}

int findCam(GLvector vN)
{
	double v[5];
	double a,b;
	a=-0.0862021*vN.fx+0.762329*vN.fy+0.64142*vN.fz;
	b=(vN.fx*vN.fx+vN.fy*vN.fy+vN.fz*vN.fz)*(0.0862021*0.0862021+0.762329*0.762329+0.64142*0.64142);
	v[0]=a/b;
	a=0.6427876*vN.fx+0.7660444*vN.fz;
	b=(vN.fx*vN.fx+vN.fy*vN.fy+vN.fz*vN.fz)*(0.6427876*0.6427876+0.7660444*0.7660444);
	v[1]=a/b;
	a=-0.6427876*vN.fy+0.7660444*vN.fz;
	b=(vN.fx*vN.fx+vN.fy*vN.fy+vN.fz*vN.fz)*(0.6427876*0.6427876+0.7660444*0.7660444);
	v[2]=a/b;
	a=-0.64287*vN.fx+0.7660444*vN.fz;
	b=(vN.fx*vN.fx+vN.fy*vN.fy+vN.fz*vN.fz)*(0.6427876*0.6427876+0.7660444*0.7660444);
	v[3]=a/b;
	v[4]=vN.fy/(vN.fx*vN.fx+vN.fy*vN.fy+vN.fz*vN.fz);
	double max=v[0];
	int n=0;
	for(int i=0;i<5;i++)
	{
		if(max<v[i])
		{
			max=v[i];
			n=i;
		}
	}
	return n;
}
void marchingCubeTex(int k,int j,int l)                   //x,y,z
{
	float x, y, z;
	int i;
	i=l*Depth*Depth+j*Depth+k;
	x=-150+k*fStepSize,y=-150+j*fStepSize,z=-150+l*fStepSize;
	int  iVertex, iVertexTest, iEdge, iTriangle, iFlagIndex, iEdgeFlags, firstVertex, secondVertex;
	int camNum;
	GLvector v0,v1,v2,v20,v10,vN;
	double x0,y0,z0;                   //ÎÆÀí×ø±ê
	double x1,y1,z1; 
	double x2,y2,z2; 
	GLvector asEdgeVertex[12];
	iFlagIndex = 0;
	unsigned char t1,t2,t3,t4,t5,t;
	for (iVertexTest = 0; iVertexTest<8; iVertexTest ++)
	{

		t1=m_two1[proj1[i].y[iVertexTest]*640+proj1[i].x[iVertexTest]];
		t2=m_two2[proj2[i].y[iVertexTest]*640+proj2[i].x[iVertexTest]];
		t3=m_two3[proj3[i].y[iVertexTest]*640+proj3[i].x[iVertexTest]];
		t4=m_two4[proj4[i].y[iVertexTest]*640+proj4[i].x[iVertexTest]];
		t5=m_two5[proj5[i].y[iVertexTest]*640+proj5[i].x[iVertexTest]];
		t=t1+t2+t3+t4+t5;
		if (t==5)		
			iFlagIndex |= 1<<iVertexTest;//×´Ì¬±í
	}
	iEdgeFlags = aiCubeEdgeFlags[iFlagIndex];//Ïà½»µÄ±ß±í
	if(iEdgeFlags == 0) 
	{
		return;
    }
    for(iEdge = 0; iEdge < 12; iEdge++)
    {
		if(iEdgeFlags & (1<<iEdge))
		{
			firstVertex=a2iEdgeConnection[iEdge].x;//Ïà½»±ßµÄµÚÒ»¸ö¶¥µã±àºÅ
			secondVertex=a2iEdgeConnection[iEdge].y;//Ïà½»±ßµÄµÚ¶þ¸ö¶¥µã±àºÅ
			asEdgeVertex[iEdge]=getIntersection(x+a2fVertexOffset[firstVertex].x*fStepSize,y+a2fVertexOffset[firstVertex].y*fStepSize,z+a2fVertexOffset[firstVertex].z*fStepSize,
												x+a2fVertexOffset[secondVertex].x*fStepSize,y+a2fVertexOffset[secondVertex].y*fStepSize,z+a2fVertexOffset[secondVertex].z*fStepSize);
		}
    }
    for(iTriangle = 0; iTriangle < 5; iTriangle++)
    {
        if(a2iTriangleConnectionTable[iFlagIndex*16+3*iTriangle] < 0)
			break;
		iVertex = a2iTriangleConnectionTable[iFlagIndex*16+3*iTriangle+0];            //µÚÒ»¸ö¶¥µã
		v0.fx=asEdgeVertex[iVertex].fx;
		v0.fy=asEdgeVertex[iVertex].fy;
		v0.fz=asEdgeVertex[iVertex].fz; 
		iVertex = a2iTriangleConnectionTable[iFlagIndex*16+3*iTriangle+1];            //µÚ¶þ¸ö¶¥µã
		v1.fx=asEdgeVertex[iVertex].fx;
		v1.fy=asEdgeVertex[iVertex].fy;
		v1.fz=asEdgeVertex[iVertex].fz; 
		iVertex = a2iTriangleConnectionTable[iFlagIndex*16+3*iTriangle+2];            //µÚÈý¸ö¶¥µã
		v2.fx=asEdgeVertex[iVertex].fx;
		v2.fy=asEdgeVertex[iVertex].fy;
		v2.fz=asEdgeVertex[iVertex].fz; 
		v10.fx=v1.fx-v0.fx;
		v10.fy=v1.fy-v0.fy;
		v10.fz=v1.fz-v0.fz;
		v20.fx=v2.fx-v0.fx;
		v20.fy=v2.fy-v0.fy;
		v20.fz=v2.fz-v0.fz;
		vN.fx=v20.fy*v10.fz-v20.fz*v10.fy;                                             //Èý½ÇÐÎ·¨Ïò£¬ÏòÍâ
		vN.fy=v20.fz*v10.fx-v20.fx*v10.fz;
		vN.fz=v20.fx*v10.fy-v10.fx*v20.fy; 
		camNum=findCam(vN);                                                          //ÕÒÈ¡ÎÆÀíµÄ³ÉÏñÆ½Ãæ
//		if(camNum==0)
//		{	
			projectWtoI(v0.fx, v0.fy,v0.fz, matrix1,&x0,&y0,&z0);
			projectWtoI(v1.fx, v1.fy,v1.fz, matrix1,&x1,&y1,&z1);
			projectWtoI(v2.fx, v2.fy,v2.fz, matrix1,&x2,&y2,&z2);
			glEnable(GL_TEXTURE_2D);
			glBindTexture(GL_TEXTURE_2D,tex[0]);
			glBegin(GL_TRIANGLES);
			glTexCoord2d(x0/640,y0/512);glVertex3f(v0.fx,v0.fy,v0.fz);
			glTexCoord2d(x1/640,y1/512);glVertex3f(v1.fx,v1.fy,v1.fz);
			glTexCoord2d(x2/640,y2/512);glVertex3f(v2.fx,v2.fy,v2.fz);
			glEnd();
			glDisable(GL_TEXTURE_2D);
/*		}
//		if(camNum==1)
//		{
//			projectWtoI(v0.fx, v0.fy,v0.fz, matrix2,&x0,&y0,&z0);
/			projectWtoI(v1.fx, v1.fy,v1.fz, matrix2,&x1,&y1,&z1);
			projectWtoI(v2.fx, v2.fy,v2.fz, matrix2,&x2,&y2,&z2);
			glEnable(GL_TEXTURE_2D);
			glBindTexture(GL_TEXTURE_2D,tex[1]);
			glBegin(GL_TRIANGLES);
			glTexCoord2d(x0/640,y0/512);glVertex3f(v0.fx,v0.fy,v0.fz);
			glTexCoord2d(x1/640,y1/512);glVertex3f(v1.fx,v1.fy,v1.fz);
			glTexCoord2d(x2/640,y2/512);glVertex3f(v2.fx,v2.fy,v2.fz);
			glEnd();
			glDisable(GL_TEXTURE_2D);
		}
		if(camNum==2)
		{	
			projectWtoI(v0.fx, v0.fy,v0.fz, matrix3,&x0,&y0,&z0);
			projectWtoI(v1.fx, v1.fy,v1.fz, matrix3,&x1,&y1,&z1);
			projectWtoI(v2.fx, v2.fy,v2.fz, matrix3,&x2,&y2,&z2);
			glEnable(GL_TEXTURE_2D);
			glBindTexture(GL_TEXTURE_2D,tex[2]);
			glBegin(GL_TRIANGLES);
			glTexCoord2d(x0/640,y0/512);glVertex3f(v0.fx,v0.fy,v0.fz);
			glTexCoord2d(x1/640,y1/512);glVertex3f(v1.fx,v1.fy,v1.fz);
			glTexCoord2d(x2/640,y2/512);glVertex3f(v2.fx,v2.fy,v2.fz);
			glEnd();
			glDisable(GL_TEXTURE_2D);
			
		}
		if(camNum==3)                                                                                 			//ÇóÎÆÀí×ø±ê²¢»æÖÆÈý½ÇÐÎ
		{
			projectWtoI(v0.fx, v0.fy,v0.fz, matrix4,&x0,&y0,&z0);
			projectWtoI(v1.fx, v1.fy,v1.fz, matrix4,&x1,&y1,&z1);
			projectWtoI(v2.fx, v2.fy,v2.fz, matrix4,&x2,&y2,&z2);
			glEnable(GL_TEXTURE_2D);
			glBindTexture(GL_TEXTURE_2D,tex[3]);
			glBegin(GL_TRIANGLES);
			glTexCoord2d(x0/640,y0/512);glVertex3f(v0.fx,v0.fy,v0.fz);
			glTexCoord2d(x1/640,y1/512);glVertex3f(v1.fx,v1.fy,v1.fz);
			glTexCoord2d(x2/640,y2/512);glVertex3f(v2.fx,v2.fy,v2.fz);
			glEnd();
			glDisable(GL_TEXTURE_2D);
		}
		if(camNum==4)
		{
			projectWtoI(v0.fx, v0.fy,v0.fz, matrix5,&x0,&y0,&z0);
			projectWtoI(v1.fx, v1.fy,v1.fz, matrix5,&x1,&y1,&z1);
			projectWtoI(v2.fx, v2.fy,v2.fz, matrix5,&x2,&y2,&z2);
			glEnable(GL_TEXTURE_2D);
			glBindTexture(GL_TEXTURE_2D,tex[4]);
			glBegin(GL_TRIANGLES);
			glTexCoord2d(x0/640,y0/512);glVertex3f(v0.fx,v0.fy,v0.fz);
			glTexCoord2d(x1/640,y1/512);glVertex3f(v1.fx,v1.fy,v1.fz);
			glTexCoord2d(x2/640,y2/512);glVertex3f(v2.fx,v2.fy,v2.fz);
			glEnd();
			glDisable(GL_TEXTURE_2D);

		}*/
	}
    
}
void marchingCubeTexCg(int k,int j,int l)                   //x,y,z
{
	float x, y, z;
	int i;
	i=l*Depth*Depth+j*Depth+k;
	x=-150+k*fStepSize,y=-150+j*fStepSize,z=-150+l*fStepSize;
	int  iVertex, iVertexTest, iEdge, iTriangle, iFlagIndex, iEdgeFlags, firstVertex, secondVertex;
	int camNum;
	GLvector v0,v1,v2,v20,v10,vN;
	double x0,y0,z0;                   //ÎÆÀí×ø±ê
	double x1,y1,z1; 
	double x2,y2,z2; 
	GLvector asEdgeVertex[12];
	iFlagIndex = 0;
	unsigned char t1,t2,t3,t4,t5,t;
	for (iVertexTest = 0; iVertexTest<8; iVertexTest ++)
	{

		t1=m_two1[proj1[i].y[iVertexTest]*640+proj1[i].x[iVertexTest]];
		t2=m_two2[proj2[i].y[iVertexTest]*640+proj2[i].x[iVertexTest]];
		t3=m_two3[proj3[i].y[iVertexTest]*640+proj3[i].x[iVertexTest]];
		t4=m_two4[proj4[i].y[iVertexTest]*640+proj4[i].x[iVertexTest]];
		t5=m_two5[proj5[i].y[iVertexTest]*640+proj5[i].x[iVertexTest]];
		t=t1+t2+t3+t4+t5;
		if (t==5)		
			iFlagIndex |= 1<<iVertexTest;//×´Ì¬±í
	}
	iEdgeFlags = aiCubeEdgeFlags[iFlagIndex];//Ïà½»µÄ±ß±í
	if(iEdgeFlags == 0) 
	{
		return;
    }
    for(iEdge = 0; iEdge < 12; iEdge++)
    {
		if(iEdgeFlags & (1<<iEdge))
		{
			firstVertex=a2iEdgeConnection[iEdge].x;//Ïà½»±ßµÄµÚÒ»¸ö¶¥µã±àºÅ
			secondVertex=a2iEdgeConnection[iEdge].y;//Ïà½»±ßµÄµÚ¶þ¸ö¶¥µã±àºÅ
			asEdgeVertex[iEdge]=getIntersection(x+a2fVertexOffset[firstVertex].x*fStepSize,y+a2fVertexOffset[firstVertex].y*fStepSize,z+a2fVertexOffset[firstVertex].z*fStepSize,
												x+a2fVertexOffset[secondVertex].x*fStepSize,y+a2fVertexOffset[secondVertex].y*fStepSize,z+a2fVertexOffset[secondVertex].z*fStepSize);
		}
    }
    for(iTriangle = 0; iTriangle < 5; iTriangle++)
    {
        if(a2iTriangleConnectionTable[iFlagIndex*16+3*iTriangle] < 0)
			break;
		iVertex = a2iTriangleConnectionTable[iFlagIndex*16+3*iTriangle+0];            //µÚÒ»¸ö¶¥µã
		v0.fx=asEdgeVertex[iVertex].fx;
		v0.fy=asEdgeVertex[iVertex].fy;
		v0.fz=asEdgeVertex[iVertex].fz; 
		iVertex = a2iTriangleConnectionTable[iFlagIndex*16+3*iTriangle+1];            //µÚ¶þ¸ö¶¥µã
		v1.fx=asEdgeVertex[iVertex].fx;
		v1.fy=asEdgeVertex[iVertex].fy;
		v1.fz=asEdgeVertex[iVertex].fz; 
		iVertex = a2iTriangleConnectionTable[iFlagIndex*16+3*iTriangle+2];            //µÚÈý¸ö¶¥µã
		v2.fx=asEdgeVertex[iVertex].fx;
		v2.fy=asEdgeVertex[iVertex].fy;
		v2.fz=asEdgeVertex[iVertex].fz; 
		v10.fx=v1.fx-v0.fx;
		v10.fy=v1.fy-v0.fy;
		v10.fz=v1.fz-v0.fz;
		v20.fx=v2.fx-v0.fx;
		v20.fy=v2.fy-v0.fy;
		v20.fz=v2.fz-v0.fz;
		vN.fx=v20.fy*v10.fz-v20.fz*v10.fy;                                             //Èý½ÇÐÎ·¨Ïò£¬ÏòÍâ
		vN.fy=v20.fz*v10.fx-v20.fx*v10.fz;
		vN.fz=v20.fx*v10.fy-v10.fx*v20.fy;                                              
		projectWtoI(v0.fx, v0.fy,v0.fz, matrix1,&x0,&y0,&z0);
		projectWtoI(v1.fx, v1.fy,v1.fz, matrix1,&x1,&y1,&z1);
		projectWtoI(v2.fx, v2.fy,v2.fz, matrix1,&x2,&y2,&z2);
	//	glEnable(GL_TEXTURE_2D);
		glBindTexture(GL_TEXTURE_2D,tex[0]);
		glBegin(GL_TRIANGLES);
		glTexCoord2d(x0/640,y0/512);glVertex3f(v0.fx,v0.fy,v0.fz);
		glTexCoord2d(x1/640,y1/512);glVertex3f(v1.fx,v1.fy,v1.fz);
		glTexCoord2d(x2/640,y2/512);glVertex3f(v2.fx,v2.fy,v2.fz);
		glEnd();
	//		glDisable(GL_TEXTURE_2D);
		
	}
    
}
GLvoid MarchingCubes()   //¶ÔÆÊ·Ö¿Õ¼äµÄËùÓÐÌåËØ½øÐÐÍø¸ñ»¯
{
        GLint k, j, l;
        for(l = 0; l <Depth; l++)
        for(j = 0; j <Depth; j++)
        for(k = 0; k <Depth;k++)
        {	
			 marchingGeometry(k,j,l);
        }
}

void MarchingSurfaceCube()        //Ö»¶ÔgrayµÄÌåËØ½øÐÐÍø¸ñ»¯       Ïà½»ÊÇ´®ÐÐ
{	
	    GLint k, j, l,i;
        for(l = 0; l <Depth; l++)
        for(j = 0; j <Depth; j++)
        for(k = 0; k <Depth;k++)
        {	
			i=l*Depth*Depth+j*Depth+k;
			if((proj1[i].type==black)&&(proj2[i].type==black)&&(proj3[i].type==black)&&(proj4[i].type==black)&&(proj5[i].type==black))
				continue;
			else if((proj1[i].type==empty)||(proj2[i].type==empty)||(proj3[i].type==empty)||(proj4[i].type==empty)||(proj5[i].type==empty))
				continue;
			else
				 marchingGeometry(k,j,l);
			
        }
}

void MarchingSurfaceCubes()                           //Ö»¶ÔgrayµÄÌåËØ½øÐÐÍø¸ñ»¯       Ïà½»ÊÇ²¢ÐÐ
{	
	    GLint k, j, l,i;
        for(l = 0; l <Depth; l++)
        for(j = 0; j <Depth; j++)
        for(k = 0; k <Depth;k++)
        {	
			i=l*Depth*Depth+j*Depth+k;

			if(state[i]==5)
				continue;
			else if(state[i]<0)
				continue;
    		else
				 marchingGeometry(k,j,l);
        }
}


// kernels
#include <simpleGL_kernel.cu>

////////////////////////////////////////////////////////////////////////////////
// declaration, forward
void runTest( int argc, char** argv);

// GL functionality
CUTBoolean initGL();
////////////////////////////////////////////////////////////////////////////////
//Create VBO,Delete VBO
////////////////////////////////////////////////////////////////////////////////
void createVBO(GLuint* vbo, unsigned int size)
{
    // create buffer object
    glGenBuffers(1, vbo);
    glBindBuffer(GL_ARRAY_BUFFER, *vbo);

    // initialize buffer object
    glBufferData(GL_ARRAY_BUFFER, size, 0, GL_DYNAMIC_DRAW);
    glBindBuffer(GL_ARRAY_BUFFER, 0);

    glutReportErrors();
}
void deleteVBO(GLuint* vbo)
{
    glBindBuffer(1, *vbo);
    glDeleteBuffers(1, vbo);
    CUDA_SAFE_CALL(cudaGLUnregisterBufferObject(*vbo));

    *vbo = 0;
}

// rendering callbacks

void Display()//»æÖÆÖØ½¨Ä£ÐÍ
{	
    CUT_SAFE_CALL(cutCreateTimer(&timer0));
    CUT_SAFE_CALL(cutResetTimer(timer0));  
    CUT_SAFE_CALL(cutStartTimer(timer0));  
	unsigned int timer;
    CUT_SAFE_CALL(  cutCreateTimer(&timer)  );
    CUT_SAFE_CALL(  cutResetTimer(timer)    );
    CUDA_SAFE_CALL( cudaThreadSynchronize() );//×èÈû£¬Ö±µ½Éè±¸Íê³ÉËùÓÐÏÈÇ°ÇëÇóµÄÈÎÎñÎªÖ¹
    CUT_SAFE_CALL( cutStartTimer(timer) );
    glPixelStorei(GL_UNPACK_ALIGNMENT, 1);
	glBindTexture(GL_TEXTURE_2D,tex[0]);
//	glPixelStorei(GL_UNPACK_ALIGNMENT,1);
//	glTexImage2D(GL_TEXTURE_2D,0,GL_RGB,640,512,0,GL_RGB,GL_UNSIGNED_BYTE,pixels1);
    gluBuild2DMipmaps(GL_TEXTURE_2D, GL_RGB8,640, 512, GL_RGB, GL_UNSIGNED_BYTE, pixels1);
	glTexParameterf(GL_TEXTURE_2D,GL_TEXTURE_WRAP_S,GL_CLAMP);
    glTexParameterf(GL_TEXTURE_2D,GL_TEXTURE_WRAP_T,GL_CLAMP);
//	glTexParameterf(GL_TEXTURE_2D,GL_TEXTURE_MAG_FILTER,GL_NEAREST);
//	glTexParameterf(GL_TEXTURE_2D,GL_TEXTURE_MIN_FILTER,GL_NEAREST);
    glTexParameteri(GL_TEXTURE_2D, GL_TEXTURE_MIN_FILTER,GL_LINEAR_MIPMAP_LINEAR);
	/*
	glBindTexture(GL_TEXTURE_2D,tex[1]);
	glPixelStorei(GL_UNPACK_ALIGNMENT,1);
    glTexParameteri(GL_TEXTURE_2D,GL_TEXTURE_WRAP_S,GL_REPEAT);
    glTexParameteri(GL_TEXTURE_2D,GL_TEXTURE_WRAP_T,GL_REPEAT);
    glTexParameteri(GL_TEXTURE_2D,GL_TEXTURE_MAG_FILTER,GL_NEAREST);
    glTexParameteri(GL_TEXTURE_2D,GL_TEXTURE_MIN_FILTER,GL_NEAREST);
    glTexImage2D(GL_TEXTURE_2D,0,GL_RGB,640,512,0,GL_RGB,GL_UNSIGNED_BYTE,pixels2);
    glBindTexture(GL_TEXTURE_2D,tex[2]);
    glPixelStorei(GL_UNPACK_ALIGNMENT,1);
    glTexParameteri(GL_TEXTURE_2D,GL_TEXTURE_WRAP_S,GL_REPEAT);
    glTexParameteri(GL_TEXTURE_2D,GL_TEXTURE_WRAP_T,GL_REPEAT);
    glTexParameteri(GL_TEXTURE_2D,GL_TEXTURE_MAG_FILTER,GL_NEAREST);
    glTexParameteri(GL_TEXTURE_2D,GL_TEXTURE_MIN_FILTER,GL_NEAREST);
    glTexImage2D(GL_TEXTURE_2D,0,GL_RGB,640,512,0,GL_RGB,GL_UNSIGNED_BYTE,pixels3);
    glBindTexture(GL_TEXTURE_2D,tex[3]);
    glPixelStorei(GL_UNPACK_ALIGNMENT,1);
    glTexParameteri(GL_TEXTURE_2D,GL_TEXTURE_WRAP_S,GL_REPEAT);
    glTexParameteri(GL_TEXTURE_2D,GL_TEXTURE_WRAP_T,GL_REPEAT);
    glTexParameteri(GL_TEXTURE_2D,GL_TEXTURE_MAG_FILTER,GL_NEAREST);
    glTexParameteri(GL_TEXTURE_2D,GL_TEXTURE_MIN_FILTER,GL_NEAREST);
    glTexImage2D(GL_TEXTURE_2D,0,GL_RGB,640,512,0,GL_RGB,GL_UNSIGNED_BYTE,pixels4);
    glBindTexture(GL_TEXTURE_2D,tex[4]);
    glPixelStorei(GL_UNPACK_ALIGNMENT,1);
    glTexParameteri(GL_TEXTURE_2D,GL_TEXTURE_WRAP_S,GL_REPEAT);
    glTexParameteri(GL_TEXTURE_2D,GL_TEXTURE_WRAP_T,GL_REPEAT);
    glTexParameteri(GL_TEXTURE_2D,GL_TEXTURE_MAG_FILTER,GL_NEAREST);
    glTexParameteri(GL_TEXTURE_2D,GL_TEXTURE_MIN_FILTER,GL_NEAREST);
    glTexImage2D(GL_TEXTURE_2D,0,GL_RGB,640,512,0,GL_RGB,GL_UNSIGNED_BYTE,pixels5);*/
	 

    unsigned int timer1;
    CUT_SAFE_CALL(  cutCreateTimer(&timer1)  );
    CUT_SAFE_CALL(  cutResetTimer(timer1)    );
    CUDA_SAFE_CALL( cudaThreadSynchronize() );//×èÈû£¬Ö±µ½Éè±¸Íê³ÉËùÓÐÏÈÇ°ÇëÇóµÄÈÎÎñÎªÖ¹
    CUT_SAFE_CALL( cutStartTimer(timer1) );
    
    //Í¼Ïó´¦Àí
    imageTwo(pixels1, m_two1);
//  generateFrontHDT(m_two1,FrontHDT1);
//  generateBackHDT(m_two1,BackHDT1);
       
    imageTwo(pixels2, m_two2);
//  generateFrontHDT(m_two2,FrontHDT2);
//  generateBackHDT(m_two2,BackHDT2);
       
    imageTwo(pixels3, m_two3);
//  generateFrontHDT(m_two3,FrontHDT3);
//  generateBackHDT(m_two3,BackHDT3);
      
    imageTwo(pixels4, m_two4);
//  generateFrontHDT(m_two4,FrontHDT4);
//  generateBackHDT(m_two4,BackHDT4);
     
    imageTwo(pixels5, m_two5);
//  generateFrontHDT(m_two5,FrontHDT5);
//  generateBackHDT(m_two5,BackHDT5);
	
    CUT_SAFE_CALL( cutStopTimer(timer1) );
	printf("Time spent by doing with images %.2f\n", cutGetTimerValue(timer1) ); //Êä³öÍ¼Ïó´¦ÀíÊ±¼ä
	
	glClearColor(0.0, 0.0, 1.0, 0.0);   
	glClear(GL_COLOR_BUFFER_BIT | GL_DEPTH_BUFFER_BIT);
    glMatrixMode(GL_MODELVIEW);
    glLoadIdentity();
    gluLookAt(-43.10105,381.164,320.71,0.0,0.0,0.0,0.0,0.0,1.0);
	glColor3f(1.0f,1.0f,1.0f);
	
    double aspectRatio = (float) 512 / (float) 512;
    double fieldOfView = 60.0; 
    buildPerspectiveMatrix(fieldOfView, aspectRatio,0.1, 1000.0,myProjectionMatrix);
    float translateMatrix[16], rotateMatrix[16],modelMatrix[16], viewMatrix[16],modelViewMatrix[16], modelViewProjMatrix[16];

	buildLookAtMatrix( -43.10105,381.164,320.71,    // eye position 
					   0, 0, 0,                     // view center
                       0, 0, 1,		               // up vector 
                       viewMatrix);
    makeRotateMatrix(0, 1, 1, 1, rotateMatrix);
    makeTranslateMatrix(0, 0, 0, translateMatrix);
    multMatrix(modelMatrix, translateMatrix, rotateMatrix);
    multMatrix(modelViewMatrix, viewMatrix, modelMatrix);
    multMatrix(modelViewProjMatrix, myProjectionMatrix, modelViewMatrix);
//	 cgGLBindProgram(myCgVertexProgram);
 //   checkForCgError("binding vertex program");

  //  cgGLEnableProfile(myCgVertexProfile);
    
  //  cgSetMatrixParameterfr(myCgVertexParam_modelViewProj, modelViewProjMatrix);
  //  cgSetMatrixParameterfr(myCgVertexParam_p1, mymatrix1);
 //   cgUpdateProgramParameters(myCgVertexProgram); 
     cgGLBindProgram(myCgFragmentProgram);
    cgGLEnableProfile(myCgFragmentProfile);
 //   checkForCgError("enabling vertex profile");

    
    cgGLSetTextureParameter(myCgFragmentParam_decal1, tex[0]);
 //   cgGLSetTextureParameter(myCgFragmentParam_decal2, tex[1]);
 //   cgGLSetTextureParameter(myCgFragmentParam_decal3, tex[2]);
 //   cgGLSetTextureParameter(myCgFragmentParam_decal4, tex[3]);
 //   cgGLSetTextureParameter(myCgFragmentParam_decal5, tex[4]);
   cgUpdateProgramParameters(myCgFragmentProgram);
  //  cgSetMatrixParameterfr(myCgVertexParam_p2, mymatrix2);
  //  cgSetMatrixParameterfr(myCgVertexParam_p3, mymatrix3);
  //  cgSetMatrixParameterfr(myCgVertexParam_p4, mymatrix4);
  //  cgSetMatrixParameterfr(myCgVertexParam_p5, mymatrix5);
    
  //  cgSetParameter3fv(myCgFragmentParam_normal1, mynormal1);
  //  cgSetParameter3fv(myCgFragmentParam_normal2, mynormal2);
  //  cgSetParameter3fv(myCgFragmentParam_normal3, mynormal3);
  //  cgSetParameter3fv(myCgFragmentParam_normal4, mynormal4);
  //  cgSetParameter3fv(myCgFragmentParam_normal5, mynormal5);
   

   cgGLEnableTextureParameter(myCgFragmentParam_decal1);
    
    drawReconstructedModel(); //»æÖÆÖØ½¨Ä£ÐÍ
    
    CUT_SAFE_CALL( cutStopTimer(timer) );
	printf("Time spent by Construction %.2f\n", cutGetTimerValue(timer) );
	 CUT_SAFE_CALL(cutStopTimer(timer0));  
	fpsCount++;
    if (fpsCount == fpsLimit) {
       char fps[256];
       float ifps = 1.f / (cutGetAverageTimerValue(timer0) / 1000.f);
       sprintf(fps, "Cuda/GL Stable Fluids (512x 512): %3.1f fps", ifps);  
       glutSetWindowTitle(fps);
       fpsCount = 0; 
       fpsLimit = (int)max(ifps, 1.f);
       CUT_SAFE_CALL(cutResetTimer(timer0));  
    }
}
void subDisplay1(void)
{	
//    glBegin(GL_TRIANGLES);
    MarchingCubes();
//    glEnd();  
	displayFPS();   
   glutSwapBuffers();

}
void subDisplay2(void)//Ö»Íø¸ñ»¯±íÃæµÄÌåËØ£¬Ë³ÐòÖ´ÐÐ
{
	test1();
    test2();
    test3();
    test4();
    test5();
    glPushMatrix();
 	glBegin(GL_TRIANGLES);
    MarchingSurfaceCube();
    glEnd();
    glPopMatrix();
    glutSwapBuffers();
}
void subDisplay3(void)
{

	callTest();//Ïà½»²âÊÔµÄ²¢ÐÐ
    glBegin(GL_TRIANGLES);
    MarchingSurfaceCubes();
    glEnd();	
    glutSwapBuffers();
}
void Reshape(int width,int height)  //°ÑËùÐèµÄÊý¾ÝÔ¤ÏÈ´«Êäµ½GPUÏÔ´æÀï
{
    glViewport(0, 0, width, height);
    glMatrixMode(GL_PROJECTION);
    glLoadIdentity();
    gluPerspective(60,(GLfloat)width /(GLfloat)height, 0.1, 1000.0);
    //ÇóÍ¶Ó°¾ØÕó

                           
    cudaMalloc((void**)&dproj1, sizeof(struct projNode) * DATA_SIZE);
    cudaMalloc((void**)&dproj2, sizeof(struct projNode) * DATA_SIZE);
    cudaMalloc((void**)&dproj3, sizeof(struct projNode) * DATA_SIZE);
    cudaMalloc((void**)&dproj4, sizeof(struct projNode) * DATA_SIZE);
    cudaMalloc((void**)&dproj5, sizeof(struct projNode) * DATA_SIZE);

	cudaMalloc((void**)&dstate, sizeof(char)*DATA_SIZE);
	cudaMalloc((void**)&dm_two1, sizeof(unsigned char)*640*512);
    cudaMalloc((void**)&dm_two2, sizeof(unsigned char)*640*512);
    cudaMalloc((void**)&dm_two3, sizeof(unsigned char)*640*512);
    cudaMalloc((void**)&dm_two4, sizeof(unsigned char)*640*512);
    cudaMalloc((void**)&dm_two5, sizeof(unsigned char)*640*512);
    cudaMalloc((void**)&daiCubeEdgeFlags,sizeof(int)*256);
    cudaMalloc((void**)&dacTrangleConnectionTable,sizeof(char)*256*16); 
    cudaMalloc((void**)&da2iEdgeConnection,sizeof(int2)*12);
    cudaMalloc((void**)&da2fVertexOffset,sizeof(float3)*8);
    cudaMemcpy(dproj1,proj1, sizeof(struct projNode) * DATA_SIZE, cudaMemcpyHostToDevice);
    cudaMemcpy(dproj2,proj2, sizeof(struct projNode) * DATA_SIZE, cudaMemcpyHostToDevice);
    cudaMemcpy(dproj3,proj3, sizeof(struct projNode) * DATA_SIZE, cudaMemcpyHostToDevice);
    cudaMemcpy(dproj4,proj4, sizeof(struct projNode) * DATA_SIZE, cudaMemcpyHostToDevice);
    cudaMemcpy(dproj5,proj5, sizeof(struct projNode) * DATA_SIZE, cudaMemcpyHostToDevice);
    cudaMemcpy(daiCubeEdgeFlags,aiCubeEdgeFlags, sizeof(int) * 256, cudaMemcpyHostToDevice);
    cudaMemcpy(dacTrangleConnectionTable,a2iTriangleConnectionTable, sizeof(char) * 256*16, cudaMemcpyHostToDevice);
    cudaMemcpy(da2iEdgeConnection,a2iEdgeConnection, sizeof(int2)*12, cudaMemcpyHostToDevice);
    cudaMemcpy(da2fVertexOffset,a2fVertexOffset, sizeof(float3)*8, cudaMemcpyHostToDevice);
}
void displaymenu(int value)
{
    switch (value) {
    case 'l':
        GLstate=GL_LINE;
        break;
    case 'z':
        GLstate=GL_FILL;
        break;
    case 'q':
        GLstate=GL_POINT;
        break;
    case'c':
		marchingGeometry=marchingCube;
		break;
//	case'o':
//		marchingGeometry=marchingExactCube;
//		break;
	case't':
		marchingGeometry=marchingCubeTex;
		break;
//	case'x':
//		marchingGeometry=marchingExactCubeTex;
//		break;
    case 'w':
		drawReconstructedModel=subDisplay1;
		break;
	case 'e':
		drawReconstructedModel=subDisplay2;
		break;
	case 'i':
		drawReconstructedModel=subDisplay3;
		break;
	}
    if (GLstate==GL_LINE) {
       glPolygonMode(GL_FRONT_AND_BACK, GL_LINE);
    }
    if (GLstate==GL_FILL) {
       glPolygonMode(GL_FRONT_AND_BACK, GL_FILL);
    }
    if (GLstate==GL_POINT) {
       glPolygonMode(GL_FRONT_AND_BACK, GL_POINT);
    }
    glutPostRedisplay();
}
void keyboard( unsigned char key, int x, int y);
void mouse(int button, int state, int x, int y);
void motion(int x, int y);

// Cuda functionality
void runCuda( GLuint vbo);
void checkResultCuda( int argc, char** argv, const GLuint& vbo);


////////////////////////////////////////////////////////////////////////////////
// Program main
////////////////////////////////////////////////////////////////////////////////
int main( int argc, char** argv)
{

    runTest( argc, argv);
    CUT_EXIT(argc, argv);
}

////////////////////////////////////////////////////////////////////////////////
//! Run a simple test for CUDA
////////////////////////////////////////////////////////////////////////////////
void runTest( int argc, char** argv)
{
    CUT_DEVICE_INIT(argc, argv);
    
	initVoxels();

	n1.fx=-0.0862021;
	n1.fy=0.762329;
	n1.fz=0.64142;
	
	n2.fx=0.6427876;
	n2.fy=0.0;
	n2.fz=0.766044;
	
	n3.fx=0.0;
	n3.fy=-0.642787;
	n3.fz=0.766044;

	n4.fx=-0.64287;
	n4.fy=0.0;
	n4.fz=0.766044;
	
	n5.fx=0.0;
	n5.fy=0.0;
	n5.fz=1.0;

	// ¶ÁÈ¡Í¼Ïó²¢Éú³ÉHDTÍ¼    ÒÆµ½¼Ü×ÓÉÏÐèÒª×ªÒÆµ½display
	readBMPfile("data/1_1.bmp", pixels1);
	readBMPfile("data/1_2.bmp", pixels2);
	readBMPfile("data/1_3.bmp", pixels3);
	readBMPfile("data/1_4.bmp", pixels4);
	readBMPfile("data/1_5.bmp", pixels5);
	
    Projection(matrix1,voxels,proj1); 
    Projection(matrix2,voxels,proj2); 
    Projection(matrix3,voxels,proj3); 
    Projection(matrix4,voxels,proj4); 
    Projection(matrix5,voxels,proj5);
    
    // Create GL context
    glutInit( &argc, argv);
    glutInitDisplayMode( GLUT_RGBA | GLUT_DOUBLE);
    glutInitWindowSize(640, 640);
    glutInitWindowPosition(20, 20);

    displayWnd = glutCreateWindow("VBVH");
    if( CUTFalse == initGL()) {
        return;
    }
	glPixelStorei(GL_UNPACK_ALIGNMENT,1);
	glGenTextures(5,tex);
	glTexEnvf(GL_TEXTURE_ENV,GL_TEXTURE_ENV_MODE,GL_REPLACE);
	glutDisplayFunc(Display);
    glutReshapeFunc(Reshape);
    glutCreateMenu(displaymenu);
    glutAddMenuEntry("configuration", 0);
    glutAddMenuEntry("", 0);
    glutAddMenuEntry("Line", 'l');
    glutAddMenuEntry("Full", 'z');
    glutAddMenuEntry("Point", 'q');
    glutAddMenuEntry("CheckAll", 'w');
    glutAddMenuEntry("Serial", 'e');
    glutAddMenuEntry("Parallel", 'i');
    glutAddMenuEntry("MarchingCube",'c');
    glutAddMenuEntry("MarchingCubeTex",'t');
    glutAttachMenu(GLUT_RIGHT_BUTTON);
//  glutAddMenuEntry("ExactMarchingCube",'o');
//  glutAddMenuEntry("ExactMarchingCubeTex",'x');
    
    //cg setting
    myCgContext = cgCreateContext();
    cgGLSetDebugMode(CG_FALSE);
    cgSetParameterSettingMode(myCgContext, CG_DEFERRED_PARAMETER_SETTING);
 
    myCgFragmentProfile = cgGLGetLatestProfile(CG_GL_FRAGMENT);
    cgGLSetOptimalOptions(myCgFragmentProfile);
    checkForCgError("selecting fragment profile");
    myCgFragmentProgram =cgCreateProgramFromFile(
													myCgContext,              
													CG_SOURCE,                
													myFragmentProgramFileName,
													myCgFragmentProfile,      
													myFragmentProgramName,    
													NULL); 
	checkForCgError("creating fragment program from file");
    cgGLLoadProgram(myCgFragmentProgram);
    
     myCgFragmentParam_decal1 =cgGetNamedParameter(myCgFragmentProgram, "decal1");
      checkForCgError("creating vertex program from file");

    // create VBO
    createVBO(&posVbo, Depth*Depth*Depth*sizeof(float)*3*15);//´´½¨¶¥µã»º´æ¶ÔÏó£¬²¢×¢²á
    CUDA_SAFE_CALL(cudaGLRegisterBufferObject(posVbo));
        
    glutMainLoop();
}

////////////////////////////////////////////////////////////////////////////////
//! Run the Cuda part of the computation
////////////////////////////////////////////////////////////////////////////////


////////////////////////////////////////////////////////////////////////////////
//! Initialize GL
////////////////////////////////////////////////////////////////////////////////
CUTBoolean initGL()
{
    // initialize necessary OpenGL extensions
    glewInit();
    if (! glewIsSupported( "GL_VERSION_2_0 " 
        "GL_ARB_pixel_buffer_object"
		)) {
        fprintf( stderr, "ERROR: Support for necessary OpenGL extensions missing.");
        fflush( stderr);
        return CUTFalse;
    }

    // default initialization
 //   glClearColor( 0.0, 0.0, 0.0, 1.0);
    glEnable( GL_DEPTH_TEST);

    // viewport


    CUT_CHECK_ERROR_GL();

    return CUTTrue;
}

////////////////////////////////////////////////////////////////////////////////
//! ¿ØÖÆ´°¿ÚµÄÏÔÊ¾»Øµ÷
////////////////////////////////////////////////////////////////////////////////

////////////////////////////////////////////////////////////////////////////////
//! ¼üÅÌÊ±¼äÏìÓ¦
////////////////////////////////////////////////////////////////////////////////
void keyboard( unsigned char key, int /*x*/, int /*y*/)
{
    switch( key) {
    case( 27) :
        deleteVBO( &posVbo);
        exit( 0);
    }
}


void checkResultCuda( int argc, char** argv, const GLuint& vbo)
{
    CUDA_SAFE_CALL(cudaGLUnregisterBufferObject(vbo));

    // map buffer object
    glBindBuffer( GL_ARRAY_BUFFER_ARB, vbo );
    float* data = (float*) glMapBuffer( GL_ARRAY_BUFFER, GL_READ_ONLY);

    // check result
    if( cutCheckCmdLineFlag( argc, (const char**) argv, "regression")) {
        // write file for regression test
        CUT_SAFE_CALL( cutWriteFilef( "./data/regression.dat",
            data, mesh_width * mesh_height * 3, 0.0));
    }

    // unmap GL buffer object
    if( ! glUnmapBuffer( GL_ARRAY_BUFFER)) {
        fprintf( stderr, "Unmap buffer failed.\n");
        fflush( stderr);
    }

    CUDA_SAFE_CALL(cudaGLRegisterBufferObject(vbo));

    CUT_CHECK_ERROR_GL();
}
