# Supplementary material for: A multi-GPU accelerated virtual-reality interaction simulation framework
Source: PLoS One. 2019 Apr 11;14(4):e0214852. doi: 10.1371/journal.pone.0214852 (PMC6459549; doi:10.1371/journal.pone.0214852)
Supplement: S1 File — (ZIP) [file pone.0214852.s001.zip › 3D Reconstruction Experiment code/simpleGL.sln]

Microsoft Visual Studio Solution File, Format Version 9.00
# Visual Studio 2005
Project("{8BC9CEB8-8B4A-11D0-8D11-00A0C91BC942}") = "simpleGL", "simpleGL.vcproj", "{BB3AEE03-BA31-4940-9DCB-3FDA13B9FCC5}"
EndProject
Global
	GlobalSection(SolutionConfigurationPlatforms) = preSolution
		Debug|Win32 = Debug|Win32
		Debug|x64 = Debug|x64
		EmuDebug|Win32 = EmuDebug|Win32
		EmuDebug|x64 = EmuDebug|x64
		EmuRelease|Win32 = EmuRelease|Win32
		EmuRelease|x64 = EmuRelease|x64
		Release|Win32 = Release|Win32
		Release|x64 = Release|x64
	EndGlobalSection
	GlobalSection(ProjectConfigurationPlatforms) = postSolution
		{BB3AEE03-BA31-4940-9DCB-3FDA13B9FCC5}.Debug|Win32.ActiveCfg = Debug|Win32
		{BB3AEE03-BA31-4940-9DCB-3FDA13B9FCC5}.Debug|Win32.Build.0 = Debug|Win32
		{BB3AEE03-BA31-4940-9DCB-3FDA13B9FCC5}.Debug|x64.ActiveCfg = Debug|x64
		{BB3AEE03-BA31-4940-9DCB-3FDA13B9FCC5}.Debug|x64.Build.0 = Debug|x64
		{BB3AEE03-BA31-4940-9DCB-3FDA13B9FCC5}.EmuDebug|Win32.ActiveCfg = EmuDebug|Win32
		{BB3AEE03-BA31-4940-9DCB-3FDA13B9FCC5}.EmuDebug|Win32.Build.0 = EmuDebug|Win32
		{BB3AEE03-BA31-4940-9DCB-3FDA13B9FCC5}.EmuDebug|x64.ActiveCfg = EmuDebug|x64
		{BB3AEE03-BA31-4940-9DCB-3FDA13B9FCC5}.EmuDebug|x64.Build.0 = EmuDebug|x64
		{BB3AEE03-BA31-4940-9DCB-3FDA13B9FCC5}.EmuRelease|Win32.ActiveCfg = EmuRelease|Win32
		{BB3AEE03-BA31-4940-9DCB-3FDA13B9FCC5}.EmuRelease|Win32.Build.0 = EmuRelease|Win32
		{BB3AEE03-BA31-4940-9DCB-3FDA13B9FCC5}.EmuRelease|x64.ActiveCfg = EmuRelease|x64
		{BB3AEE03-BA31-4940-9DCB-3FDA13B9FCC5}.EmuRelease|x64.Build.0 = EmuRelease|x64
		{BB3AEE03-BA31-4940-9DCB-3FDA13B9FCC5}.Release|Win32.ActiveCfg = Release|Win32
		{BB3AEE03-BA31-4940-9DCB-3FDA13B9FCC5}.Release|Win32.Build.0 = Release|Win32
		{BB3AEE03-BA31-4940-9DCB-3FDA13B9FCC5}.Release|x64.ActiveCfg = Release|x64
		{BB3AEE03-BA31-4940-9DCB-3FDA13B9FCC5}.Release|x64.Build.0 = Release|x64
	EndGlobalSection
	GlobalSection(SolutionProperties) = preSolution
		HideSolutionNode = FALSE
	EndGlobalSection
EndGlobal
