# Supplementary material for: A multi-GPU accelerated virtual-reality interaction simulation framework
Source: PLoS One. 2019 Apr 11;14(4):e0214852. doi: 10.1371/journal.pone.0214852 (PMC6459549; doi:10.1371/journal.pone.0214852)
Supplement: S1 File — (ZIP) [file pone.0214852.s001.zip › 3D Reconstruction Experiment code/simpleGL.vcproj]

<?xml version="1.0" encoding="Windows-1252"?>
<VisualStudioProject
	ProjectType="Visual C++"
	Version="8.00"
	Name="simpleGL"
	ProjectGUID="{BB3AEE03-BA31-4940-9DCB-3FDA13B9FCC5}"
	RootNamespace="simpleGL"
	Keyword="Win32Proj"
	>
	<Platforms>
		<Platform
			Name="Win32"
		/>
		<Platform
			Name="x64"
		/>
	</Platforms>
	<ToolFiles>
	</ToolFiles>
	<Configurations>
		<Configuration
			Name="Debug|Win32"
			OutputDirectory="$(ConfigurationName)"
			IntermediateDirectory="$(ConfigurationName)"
			ConfigurationType="1"
			InheritedPropertySheets="$(VCInstallDir)VCProjectDefaults\UpgradeFromVC71.vsprops"
			CharacterSet="2"
			>
			<Tool
				Name="VCPreBuildEventTool"
			/>
			<Tool
				Name="VCCustomBuildTool"
			/>
			<Tool
				Name="VCXMLDataGeneratorTool"
			/>
			<Tool
				Name="VCWebServiceProxyGeneratorTool"
			/>
			<Tool
				Name="VCMIDLTool"
			/>
			<Tool
				Name="VCCLCompilerTool"
				Optimization="0"
				AdditionalIncludeDirectories="$(CUDA_INC_PATH);./;../../common/inc;../../common/GLEW/include"
				PreprocessorDefinitions="WIN32;_DEBUG;_CONSOLE"
				MinimalRebuild="true"
				BasicRuntimeChecks="3"
				RuntimeLibrary="1"
				UsePrecompiledHeader="0"
				WarningLevel="3"
				Detect64BitPortabilityProblems="true"
				DebugInformationFormat="3"
			/>
			<Tool
				Name="VCManagedResourceCompilerTool"
			/>
			<Tool
				Name="VCResourceCompilerTool"
			/>
			<Tool
				Name="VCPreLinkEventTool"
			/>
			<Tool
				Name="VCLinkerTool"
				AdditionalDependencies="cudart.lib cutil32D.lib glew32.lib cg.lib cgGL.lib GLAUX.LIB"
				OutputFile="../../bin/win32/$(ConfigurationName)/simpleGL.exe"
				LinkIncremental="1"
				AdditionalLibraryDirectories="$(CUDA_LIB_PATH);../../common/lib;../../common/GLEW/lib;c:\Program Files\NVIDIA Corporation\Cg\lib"
				GenerateDebugInformation="true"
				ProgramDatabaseFile="$(OutDir)/simpleGL.pdb"
				SubSystem="1"
				TargetMachine="1"
			/>
			<Tool
				Name="VCALinkTool"
			/>
			<Tool
				Name="VCManifestTool"
			/>
			<Tool
				Name="VCXDCMakeTool"
			/>
			<Tool
				Name="VCBscMakeTool"
			/>
			<Tool
				Name="VCFxCopTool"
			/>
			<Tool
				Name="VCAppVerifierTool"
			/>
			<Tool
				Name="VCWebDeploymentTool"
			/>
			<Tool
				Name="VCPostBuildEventTool"
				CommandLine="IF EXIST cg_variables.h move cg_variables.h $(ConfigurationName)\"
			/>
		</Configuration>
		<Configuration
			Name="Release|Win32"
			OutputDirectory="$(ConfigurationName)"
			IntermediateDirectory="$(ConfigurationName)"
			ConfigurationType="1"
			InheritedPropertySheets="$(VCInstallDir)VCProjectDefaults\UpgradeFromVC71.vsprops"
			CharacterSet="2"
			>
			<Tool
				Name="VCPreBuildEventTool"
			/>
			<Tool
				Name="VCCustomBuildTool"
			/>
			<Tool
				Name="VCXMLDataGeneratorTool"
			/>
			<Tool
				Name="VCWebServiceProxyGeneratorTool"
			/>
			<Tool
				Name="VCMIDLTool"
			/>
			<Tool
				Name="VCCLCompilerTool"
				AdditionalIncludeDirectories="$(CUDA_INC_PATH);./;../../common/inc;../../common/GLEW/include"
				PreprocessorDefinitions="WIN32;_CONSOLE"
				RuntimeLibrary="0"
				UsePrecompiledHeader="0"
				WarningLevel="3"
				Detect64BitPortabilityProblems="true"
				DebugInformationFormat="3"
			/>
			<Tool
				Name="VCManagedResourceCompilerTool"
			/>
			<Tool
				Name="VCResourceCompilerTool"
			/>
			<Tool
				Name="VCPreLinkEventTool"
			/>
			<Tool
				Name="VCLinkerTool"
				AdditionalDependencies="cudart.lib cutil32.lib glew32.lib"
				OutputFile="../../bin/win32/$(ConfigurationName)/simpleGL.exe"
				LinkIncremental="1"
				AdditionalLibraryDirectories="$(CUDA_LIB_PATH);../../common/lib;../../common/GLEW/lib"
				GenerateDebugInformation="true"
				SubSystem="1"
				OptimizeReferences="2"
				EnableCOMDATFolding="1"
				TargetMachine="1"
			/>
			<Tool
				Name="VCALinkTool"
			/>
			<Tool
				Name="VCManifestTool"
			/>
			<Tool
				Name="VCXDCMakeTool"
			/>
			<Tool
				Name="VCBscMakeTool"
			/>
			<Tool
				Name="VCFxCopTool"
			/>
			<Tool
				Name="VCAppVerifierTool"
			/>
			<Tool
				Name="VCWebDeploymentTool"
			/>
			<Tool
				Name="VCPostBuildEventTool"
				CommandLine="IF EXIST cg_variables.h move cg_variables.h $(ConfigurationName)\"
			/>
		</Configuration>
		<Configuration
			Name="EmuDebug|Win32"
			OutputDirectory="$(ConfigurationName)"
			IntermediateDirectory="$(ConfigurationName)"
			ConfigurationType="1"
			InheritedPropertySheets="$(VCInstallDir)VCProjectDefaults\UpgradeFromVC71.vsprops"
			CharacterSet="2"
			>
			<Tool
				Name="VCPreBuildEventTool"
			/>
			<Tool
				Name="VCCustomBuildTool"
			/>
			<Tool
				Name="VCXMLDataGeneratorTool"
			/>
			<Tool
				Name="VCWebServiceProxyGeneratorTool"
			/>
			<Tool
				Name="VCMIDLTool"
			/>
			<Tool
				Name="VCCLCompilerTool"
				Optimization="0"
				AdditionalIncludeDirectories="$(CUDA_INC_PATH);./;../../common/inc;../../common/GLEW/include"
				PreprocessorDefinitions="WIN32;_DEBUG;_CONSOLE"
				MinimalRebuild="true"
				BasicRuntimeChecks="3"
				RuntimeLibrary="1"
				UsePrecompiledHeader="0"
				WarningLevel="3"
				Detect64BitPortabilityProblems="true"
				DebugInformationFormat="3"
			/>
			<Tool
				Name="VCManagedResourceCompilerTool"
			/>
			<Tool
				Name="VCResourceCompilerTool"
			/>
			<Tool
				Name="VCPreLinkEventTool"
			/>
			<Tool
				Name="VCLinkerTool"
				AdditionalDependencies="cudart.lib cutil32D.lib glew32.lib"
				OutputFile="../../bin/win32/$(ConfigurationName)/simpleGL.exe"
				LinkIncremental="1"
				AdditionalLibraryDirectories="$(CUDA_LIB_PATH);../../common/lib;../../common/GLEW/lib"
				GenerateDebugInformation="true"
				ProgramDatabaseFile="$(OutDir)/simpleGL.pdb"
				SubSystem="1"
				TargetMachine="1"
			/>
			<Tool
				Name="VCALinkTool"
			/>
			<Tool
				Name="VCManifestTool"
			/>
			<Tool
				Name="VCXDCMakeTool"
			/>
			<Tool
				Name="VCBscMakeTool"
			/>
			<Tool
				Name="VCFxCopTool"
			/>
			<Tool
				Name="VCAppVerifierTool"
			/>
			<Tool
				Name="VCWebDeploymentTool"
			/>
			<Tool
				Name="VCPostBuildEventTool"
				CommandLine="IF EXIST cg_variables.h move cg_variables.h $(ConfigurationName)\"
			/>
		</Configuration>
		<Configuration
			Name="EmuRelease|Win32"
			OutputDirectory="$(ConfigurationName)"
			IntermediateDirectory="$(ConfigurationName)"
			ConfigurationType="1"
			InheritedPropertySheets="$(VCInstallDir)VCProjectDefaults\UpgradeFromVC71.vsprops"
			CharacterSet="2"
			>
			<Tool
				Name="VCPreBuildEventTool"
			/>
			<Tool
				Name="VCCustomBuildTool"
			/>
			<Tool
				Name="VCXMLDataGeneratorTool"
			/>
			<Tool
				Name="VCWebServiceProxyGeneratorTool"
			/>
			<Tool
				Name="VCMIDLTool"
			/>
			<Tool
				Name="VCCLCompilerTool"
				Optimization="0"
				AdditionalIncludeDirectories="$(CUDA_INC_PATH);./;../../common/inc;../../common/GLEW/include"
				PreprocessorDefinitions="WIN32;_CONSOLE"
				RuntimeLibrary="0"
				UsePrecompiledHeader="0"
				WarningLevel="3"
				Detect64BitPortabilityProblems="true"
				DebugInformationFormat="3"
			/>
			<Tool
				Name="VCManagedResourceCompilerTool"
			/>
			<Tool
				Name="VCResourceCompilerTool"
			/>
			<Tool
				Name="VCPreLinkEventTool"
			/>
			<Tool
				Name="VCLinkerTool"
				AdditionalDependencies="cudart.lib cutil32.lib glew32.lib"
				OutputFile="../../bin/win32/$(ConfigurationName)/simpleGL.exe"
				LinkIncremental="1"
				AdditionalLibraryDirectories="$(CUDA_LIB_PATH);../../common/lib;../../common/GLEW/lib"
				GenerateDebugInformation="true"
				SubSystem="1"
				OptimizeReferences="2"
				EnableCOMDATFolding="1"
				TargetMachine="1"
			/>
			<Tool
				Name="VCALinkTool"
			/>
			<Tool
				Name="VCManifestTool"
			/>
			<Tool
				Name="VCXDCMakeTool"
			/>
			<Tool
				Name="VCBscMakeTool"
			/>
			<Tool
				Name="VCFxCopTool"
			/>
			<Tool
				Name="VCAppVerifierTool"
			/>
			<Tool
				Name="VCWebDeploymentTool"
			/>
			<Tool
				Name="VCPostBuildEventTool"
				CommandLine="IF EXIST cg_variables.h move cg_variables.h $(ConfigurationName)\"
			/>
		</Configuration>
		<Configuration
			Name="Debug|x64"
			OutputDirectory="$(PlatformName)\$(ConfigurationName)"
			IntermediateDirectory="$(PlatformName)\$(ConfigurationName)"
			ConfigurationType="1"
			InheritedPropertySheets="$(VCInstallDir)VCProjectDefaults\UpgradeFromVC71.vsprops"
			CharacterSet="2"
			>
			<Tool
				Name="VCPreBuildEventTool"
			/>
			<Tool
				Name="VCCustomBuildTool"
			/>
			<Tool
				Name="VCXMLDataGeneratorTool"
			/>
			<Tool
				Name="VCWebServiceProxyGeneratorTool"
			/>
			<Tool
				Name="VCMIDLTool"
				TargetEnvironment="3"
			/>
			<Tool
				Name="VCCLCompilerTool"
				Optimization="0"
				AdditionalIncludeDirectories="$(CUDA_INC_PATH);./;../../common/inc;../../common/GLEW/include"
				PreprocessorDefinitions="WIN32;_DEBUG;_CONSOLE"
				MinimalRebuild="true"
				BasicRuntimeChecks="3"
				RuntimeLibrary="1"
				UsePrecompiledHeader="0"
				WarningLevel="3"
				Detect64BitPortabilityProblems="true"
				DebugInformationFormat="3"
			/>
			<Tool
				Name="VCManagedResourceCompilerTool"
			/>
			<Tool
				Name="VCResourceCompilerTool"
			/>
			<Tool
				Name="VCPreLinkEventTool"
			/>
			<Tool
				Name="VCLinkerTool"
				AdditionalDependencies="cudart.lib cutil64D.lib glew64.lib glut64.lib"
				OutputFile="../../bin/win64/$(ConfigurationName)/simpleGL.exe"
				LinkIncremental="1"
				AdditionalLibraryDirectories="$(CUDA_LIB_PATH);../../common/lib;../../common/GLEW/lib"
				GenerateDebugInformation="true"
				ProgramDatabaseFile="$(OutDir)/simpleGL.pdb"
				SubSystem="1"
				TargetMachine="17"
			/>
			<Tool
				Name="VCALinkTool"
			/>
			<Tool
				Name="VCManifestTool"
			/>
			<Tool
				Name="VCXDCMakeTool"
			/>
			<Tool
				Name="VCBscMakeTool"
			/>
			<Tool
				Name="VCFxCopTool"
			/>
			<Tool
				Name="VCAppVerifierTool"
			/>
			<Tool
				Name="VCWebDeploymentTool"
			/>
			<Tool
				Name="VCPostBuildEventTool"
				CommandLine="IF EXIST cg_variables.h move cg_variables.h $(ConfigurationName)\"
			/>
		</Configuration>
		<Configuration
			Name="Release|x64"
			OutputDirectory="$(PlatformName)\$(ConfigurationName)"
			IntermediateDirectory="$(PlatformName)\$(ConfigurationName)"
			ConfigurationType="1"
			InheritedPropertySheets="$(VCInstallDir)VCProjectDefaults\UpgradeFromVC71.vsprops"
			CharacterSet="2"
			>
			<Tool
				Name="VCPreBuildEventTool"
			/>
			<Tool
				Name="VCCustomBuildTool"
			/>
			<Tool
				Name="VCXMLDataGeneratorTool"
			/>
			<Tool
				Name="VCWebServiceProxyGeneratorTool"
			/>
			<Tool
				Name="VCMIDLTool"
				TargetEnvironment="3"
			/>
			<Tool
				Name="VCCLCompilerTool"
				AdditionalIncludeDirectories="$(CUDA_INC_PATH);./;../../common/inc;../../common/GLEW/include"
				PreprocessorDefinitions="WIN32;_CONSOLE"
				RuntimeLibrary="0"
				UsePrecompiledHeader="0"
				WarningLevel="3"
				Detect64BitPortabilityProblems="true"
				DebugInformationFormat="3"
			/>
			<Tool
				Name="VCManagedResourceCompilerTool"
			/>
			<Tool
				Name="VCResourceCompilerTool"
			/>
			<Tool
				Name="VCPreLinkEventTool"
			/>
			<Tool
				Name="VCLinkerTool"
				AdditionalDependencies="cudart.lib cutil64.lib glew64.lib glut64.lib"
				OutputFile="../../bin/win64/$(ConfigurationName)/simpleGL.exe"
				LinkIncremental="1"
				AdditionalLibraryDirectories="$(CUDA_LIB_PATH);../../common/lib;../../common/GLEW/lib"
				GenerateDebugInformation="true"
				SubSystem="1"
				OptimizeReferences="2"
				EnableCOMDATFolding="1"
				TargetMachine="17"
			/>
			<Tool
				Name="VCALinkTool"
			/>
			<Tool
				Name="VCManifestTool"
			/>
			<Tool
				Name="VCXDCMakeTool"
			/>
			<Tool
				Name="VCBscMakeTool"
			/>
			<Tool
				Name="VCFxCopTool"
			/>
			<Tool
				Name="VCAppVerifierTool"
			/>
			<Tool
				Name="VCWebDeploymentTool"
			/>
			<Tool
				Name="VCPostBuildEventTool"
				CommandLine="IF EXIST cg_variables.h move cg_variables.h $(ConfigurationName)\"
			/>
		</Configuration>
		<Configuration
			Name="EmuDebug|x64"
			OutputDirectory="$(PlatformName)\$(ConfigurationName)"
			IntermediateDirectory="$(PlatformName)\$(ConfigurationName)"
			ConfigurationType="1"
			InheritedPropertySheets="$(VCInstallDir)VCProjectDefaults\UpgradeFromVC71.vsprops"
			CharacterSet="2"
			>
			<Tool
				Name="VCPreBuildEventTool"
			/>
			<Tool
				Name="VCCustomBuildTool"
			/>
			<Tool
				Name="VCXMLDataGeneratorTool"
			/>
			<Tool
				Name="VCWebServiceProxyGeneratorTool"
			/>
			<Tool
				Name="VCMIDLTool"
				TargetEnvironment="3"
			/>
			<Tool
				Name="VCCLCompilerTool"
				Optimization="0"
				AdditionalIncludeDirectories="$(CUDA_INC_PATH);./;../../common/inc;../../common/GLEW/include"
				PreprocessorDefinitions="WIN32;_DEBUG;_CONSOLE"
				MinimalRebuild="true"
				BasicRuntimeChecks="3"
				RuntimeLibrary="1"
				UsePrecompiledHeader="0"
				WarningLevel="3"
				Detect64BitPortabilityProblems="true"
				DebugInformationFormat="3"
			/>
			<Tool
				Name="VCManagedResourceCompilerTool"
			/>
			<Tool
				Name="VCResourceCompilerTool"
			/>
			<Tool
				Name="VCPreLinkEventTool"
			/>
			<Tool
				Name="VCLinkerTool"
				AdditionalDependencies="cudart.lib cutil64D.lib glew64.lib glut64.lib"
				OutputFile="../../bin/win64/$(ConfigurationName)/simpleGL.exe"
				LinkIncremental="1"
				AdditionalLibraryDirectories="$(CUDA_LIB_PATH);../../common/lib;../../common/GLEW/lib"
				GenerateDebugInformation="true"
				ProgramDatabaseFile="$(OutDir)/simpleGL.pdb"
				SubSystem="1"
				TargetMachine="17"
			/>
			<Tool
				Name="VCALinkTool"
			/>
			<Tool
				Name="VCManifestTool"
			/>
			<Tool
				Name="VCXDCMakeTool"
			/>
			<Tool
				Name="VCBscMakeTool"
			/>
			<Tool
				Name="VCFxCopTool"
			/>
			<Tool
				Name="VCAppVerifierTool"
			/>
			<Tool
				Name="VCWebDeploymentTool"
			/>
			<Tool
				Name="VCPostBuildEventTool"
				CommandLine="IF EXIST cg_variables.h move cg_variables.h $(ConfigurationName)\"
			/>
		</Configuration>
		<Configuration
			Name="EmuRelease|x64"
			OutputDirectory="$(PlatformName)\$(ConfigurationName)"
			IntermediateDirectory="$(PlatformName)\$(ConfigurationName)"
			ConfigurationType="1"
			InheritedPropertySheets="$(VCInstallDir)VCProjectDefaults\UpgradeFromVC71.vsprops"
			CharacterSet="2"
			>
			<Tool
				Name="VCPreBuildEventTool"
			/>
			<Tool
				Name="VCCustomBuildTool"
			/>
			<Tool
				Name="VCXMLDataGeneratorTool"
			/>
			<Tool
				Name="VCWebServiceProxyGeneratorTool"
			/>
			<Tool
				Name="VCMIDLTool"
				TargetEnvironment="3"
			/>
			<Tool
				Name="VCCLCompilerTool"
				Optimization="0"
				AdditionalIncludeDirectories="$(CUDA_INC_PATH);./;../../common/inc;../../common/GLEW/include"
				PreprocessorDefinitions="WIN32;_CONSOLE"
				RuntimeLibrary="0"
				UsePrecompiledHeader="0"
				WarningLevel="3"
				Detect64BitPortabilityProblems="true"
				DebugInformationFormat="3"
			/>
			<Tool
				Name="VCManagedResourceCompilerTool"
			/>
			<Tool
				Name="VCResourceCompilerTool"
			/>
			<Tool
				Name="VCPreLinkEventTool"
			/>
			<Tool
				Name="VCLinkerTool"
				AdditionalDependencies="cudart.lib cutil64.lib glew64.lib glut64.lib"
				OutputFile="../../bin/win64/$(ConfigurationName)/simpleGL.exe"
				LinkIncremental="1"
				AdditionalLibraryDirectories="$(CUDA_LIB_PATH);../../common/lib;../../common/GLEW/lib"
				GenerateDebugInformation="true"
				SubSystem="1"
				OptimizeReferences="2"
				EnableCOMDATFolding="1"
				TargetMachine="17"
			/>
			<Tool
				Name="VCALinkTool"
			/>
			<Tool
				Name="VCManifestTool"
			/>
			<Tool
				Name="VCXDCMakeTool"
			/>
			<Tool
				Name="VCBscMakeTool"
			/>
			<Tool
				Name="VCFxCopTool"
			/>
			<Tool
				Name="VCAppVerifierTool"
			/>
			<Tool
				Name="VCWebDeploymentTool"
			/>
			<Tool
				Name="VCPostBuildEventTool"
				CommandLine="IF EXIST cg_variables.h move cg_variables.h $(ConfigurationName)\"
			/>
		</Configuration>
	</Configurations>
	<References>
	</References>
	<Files>
		<Filter
			Name="src"
			Filter="cu;cpp;c;cxx;def;odl;idl;hpj;bat;asm;asmx"
			UniqueIdentifier="{4FC737F1-C7A5-4376-A066-2A32D752A2FF}"
			>
			<File
				RelativePath="C:\Program Files\NVIDIA Corporation\NVIDIA CUDA SDK\common\inc\cudpp\cudpp.h"
				>
			</File>
			<File
				RelativePath=".\simpleGL.cu"
				>
				<FileConfiguration
					Name="Debug|Win32"
					>
					<Tool
						Name="VCCustomBuildTool"
						CommandLine="&quot;$(CUDA_BIN_PATH)\nvcc.exe&quot; -ccbin &quot;$(VCInstallDir)bin&quot; -c -D_DEBUG -DWIN32 -D_CONSOLE -D_MBCS -Xcompiler /EHsc,/W3,/nologo,/Wp64,/Od,/Zi,/RTC1,/MTd -I&quot;$(CUDA_INC_PATH)&quot; -I./ -I../../common/inc -I../../common/GLEW/include -o $(ConfigurationName)\simpleGL.obj simpleGL.cu&#x0D;&#x0A;"
						AdditionalDependencies="simpleGL_kernel.cu"
						Outputs="$(ConfigurationName)\simpleGL.obj"
					/>
				</FileConfiguration>
				<FileConfiguration
					Name="Release|Win32"
					>
					<Tool
						Name="VCCustomBuildTool"
						CommandLine="&quot;$(CUDA_BIN_PATH)\nvcc.exe&quot; -ccbin &quot;$(VCInstallDir)bin&quot; -c -DWIN32 -D_CONSOLE -D_MBCS -Xcompiler /EHsc,/W3,/nologo,/Wp64,/O2,/Zi,/MT -I&quot;$(CUDA_INC_PATH)&quot; -I./ -I../../common/inc -I../../common/GLEW/include -o $(ConfigurationName)\simpleGL.obj simpleGL.cu&#x0D;&#x0A;"
						AdditionalDependencies="simpleGL_kernel.cu"
						Outputs="$(ConfigurationName)\simpleGL.obj"
					/>
				</FileConfiguration>
				<FileConfiguration
					Name="EmuDebug|Win32"
					>
					<Tool
						Name="VCCustomBuildTool"
						CommandLine="&quot;$(CUDA_BIN_PATH)\nvcc.exe&quot; -ccbin &quot;$(VCInstallDir)bin&quot; -deviceemu -c -D_DEBUG -DWIN32 -D_CONSOLE -D_MBCS -Xcompiler /EHsc,/W3,/nologo,/Wp64,/Od,/Zi,/RTC1,/MTd -I&quot;$(CUDA_INC_PATH)&quot; -I./ -I../../common/inc -I../../common/GLEW/include -o $(ConfigurationName)\simpleGL.obj simpleGL.cu&#x0D;&#x0A;"
						AdditionalDependencies="simpleGL_kernel.cu"
						Outputs="$(ConfigurationName)\simpleGL.obj"
					/>
				</FileConfiguration>
				<FileConfiguration
					Name="EmuRelease|Win32"
					>
					<Tool
						Name="VCCustomBuildTool"
						CommandLine="&quot;$(CUDA_BIN_PATH)\nvcc.exe&quot; -ccbin &quot;$(VCInstallDir)bin&quot; -deviceemu -c -DWIN32 -D_CONSOLE -D_MBCS -Xcompiler /EHsc,/W3,/nologo,/Wp64,/O2,/Zi,/MT -I&quot;$(CUDA_INC_PATH)&quot; -I./ -I../../common/inc -I../../common/GLEW/include -o $(ConfigurationName)\simpleGL.obj simpleGL.cu&#x0D;&#x0A;"
						AdditionalDependencies="simpleGL_kernel.cu"
						Outputs="$(ConfigurationName)\simpleGL.obj"
					/>
				</FileConfiguration>
				<FileConfiguration
					Name="Debug|x64"
					>
					<Tool
						Name="VCCustomBuildTool"
						CommandLine="&quot;$(CUDA_BIN_PATH)\nvcc.exe&quot; -ccbin &quot;$(VCInstallDir)bin&quot; -c -D_DEBUG -DWIN32 -D_CONSOLE -D_MBCS -Xcompiler /EHsc,/W3,/nologo,/Wp64,/Od,/Zi,/RTC1,/MTd -I&quot;$(CUDA_INC_PATH)&quot; -I./ -I../../common/inc -I../../common/GLEW/include -o $(ConfigurationName)\simpleGL.obj simpleGL.cu&#x0D;&#x0A;"
						AdditionalDependencies="simpleGL_kernel.cu"
						Outputs="$(ConfigurationName)\simpleGL.obj"
					/>
				</FileConfiguration>
				<FileConfiguration
					Name="Release|x64"
					>
					<Tool
						Name="VCCustomBuildTool"
						CommandLine="&quot;$(CUDA_BIN_PATH)\nvcc.exe&quot; -ccbin &quot;$(VCInstallDir)bin&quot; -c -DWIN32 -D_CONSOLE -D_MBCS -Xcompiler /EHsc,/W3,/nologo,/Wp64,/O2,/Zi,/MT -I&quot;$(CUDA_INC_PATH)&quot; -I./ -I../../common/inc -I../../common/GLEW/include -o $(ConfigurationName)\simpleGL.obj simpleGL.cu&#x0D;&#x0A;"
						AdditionalDependencies="simpleGL_kernel.cu"
						Outputs="$(ConfigurationName)\simpleGL.obj"
					/>
				</FileConfiguration>
				<FileConfiguration
					Name="EmuDebug|x64"
					>
					<Tool
						Name="VCCustomBuildTool"
						CommandLine="&quot;$(CUDA_BIN_PATH)\nvcc.exe&quot; -ccbin &quot;$(VCInstallDir)bin&quot; -deviceemu -c -D_DEBUG -DWIN32 -D_CONSOLE -D_MBCS -Xcompiler /EHsc,/W3,/nologo,/Wp64,/Od,/Zi,/RTC1,/MTd -I&quot;$(CUDA_INC_PATH)&quot; -I./ -I../../common/inc -I../../common/GLEW/include -o $(ConfigurationName)\simpleGL.obj simpleGL.cu&#x0D;&#x0A;"
						AdditionalDependencies="simpleGL_kernel.cu"
						Outputs="$(ConfigurationName)\simpleGL.obj"
					/>
				</FileConfiguration>
				<FileConfiguration
					Name="EmuRelease|x64"
					>
					<Tool
						Name="VCCustomBuildTool"
						CommandLine="&quot;$(CUDA_BIN_PATH)\nvcc.exe&quot; -ccbin &quot;$(VCInstallDir)bin&quot; -deviceemu -c -DWIN32 -D_CONSOLE -D_MBCS -Xcompiler /EHsc,/W3,/nologo,/Wp64,/O2,/Zi,/MT -I&quot;$(CUDA_INC_PATH)&quot; -I./ -I../../common/inc -I../../common/GLEW/include -o $(ConfigurationName)\simpleGL.obj simpleGL.cu&#x0D;&#x0A;"
						AdditionalDependencies="simpleGL_kernel.cu"
						Outputs="$(ConfigurationName)\simpleGL.obj"
					/>
				</FileConfiguration>
			</File>
			<File
				RelativePath=".\simpleGL_kernel.cu"
				>
				<FileConfiguration
					Name="Debug|Win32"
					ExcludedFromBuild="true"
					>
					<Tool
						Name="VCCustomBuildTool"
					/>
				</FileConfiguration>
				<FileConfiguration
					Name="Release|Win32"
					ExcludedFromBuild="true"
					>
					<Tool
						Name="VCCustomBuildTool"
					/>
				</FileConfiguration>
				<FileConfiguration
					Name="EmuDebug|Win32"
					ExcludedFromBuild="true"
					>
					<Tool
						Name="VCCustomBuildTool"
					/>
				</FileConfiguration>
				<FileConfiguration
					Name="EmuRelease|Win32"
					ExcludedFromBuild="true"
					>
					<Tool
						Name="VCCustomBuildTool"
					/>
				</FileConfiguration>
				<FileConfiguration
					Name="Debug|x64"
					ExcludedFromBuild="true"
					>
					<Tool
						Name="VCCustomBuildTool"
					/>
				</FileConfiguration>
				<FileConfiguration
					Name="Release|x64"
					ExcludedFromBuild="true"
					>
					<Tool
						Name="VCCustomBuildTool"
					/>
				</FileConfiguration>
				<FileConfiguration
					Name="EmuDebug|x64"
					ExcludedFromBuild="true"
					>
					<Tool
						Name="VCCustomBuildTool"
					/>
				</FileConfiguration>
				<FileConfiguration
					Name="EmuRelease|x64"
					ExcludedFromBuild="true"
					>
					<Tool
						Name="VCCustomBuildTool"
					/>
				</FileConfiguration>
			</File>
			<File
				RelativePath=".\table.h"
				>
			</File>
		</Filter>
		<Filter
			Name="Cg Files"
			>
			<File
				RelativePath=".\Fcg_TextureMap.cg"
				>
			</File>
		</Filter>
	</Files>
	<Globals>
	</Globals>
</VisualStudioProject>
