# Supplementary material for: A multi-GPU accelerated virtual-reality interaction simulation framework
Source: PLoS One. 2019 Apr 11;14(4):e0214852. doi: 10.1371/journal.pone.0214852 (PMC6459549; doi:10.1371/journal.pone.0214852)
Supplement: S1 File — (ZIP) [file pone.0214852.s001.zip › 3D Reconstruction Experiment code/simpleGL.vcproj.LEO.leo.user]

<?xml version="1.0" encoding="Windows-1252"?>
<VisualStudioUserFile
	ProjectType="Visual C++"
	Version="8.00"
	ShowAllFiles="false"
	>
	<Configurations>
		<Configuration
			Name="Debug|Win32"
			>
			<DebugSettings
				Command="$(TargetPath)"
				WorkingDirectory=""
				CommandArguments=""
				Attach="false"
				DebuggerType="3"
				Remote="1"
				RemoteMachine="LEO"
				RemoteCommand=""
				HttpUrl=""
				PDBPath=""
				SQLDebugging=""
				Environment=""
				EnvironmentMerge="true"
				DebuggerFlavor=""
				MPIRunCommand=""
				MPIRunArguments=""
				MPIRunWorkingDirectory=""
				ApplicationCommand=""
				ApplicationArguments=""
				ShimCommand=""
				MPIAcceptMode=""
				MPIAcceptFilter=""
			/>
		</Configuration>
		<Configuration
			Name="Release|Win32"
			>
			<DebugSettings
				Command="$(TargetPath)"
				WorkingDirectory=""
				CommandArguments=""
				Attach="false"
				DebuggerType="3"
				Remote="1"
				RemoteMachine="LEO"
				RemoteCommand=""
				HttpUrl=""
				PDBPath=""
				SQLDebugging=""
				Environment=""
				EnvironmentMerge="true"
				DebuggerFlavor=""
				MPIRunCommand=""
				MPIRunArguments=""
				MPIRunWorkingDirectory=""
				ApplicationCommand=""
				ApplicationArguments=""
				ShimCommand=""
				MPIAcceptMode=""
				MPIAcceptFilter=""
			/>
		</Configuration>
		<Configuration
			Name="EmuDebug|Win32"
			>
			<DebugSettings
				Command="$(TargetPath)"
				WorkingDirectory=""
				CommandArguments=""
				Attach="false"
				DebuggerType="3"
				Remote="1"
				RemoteMachine="LEO"
				RemoteCommand=""
				HttpUrl=""
				PDBPath=""
				SQLDebugging=""
				Environment=""
				EnvironmentMerge="true"
				DebuggerFlavor=""
				MPIRunCommand=""
				MPIRunArguments=""
				MPIRunWorkingDirectory=""
				ApplicationCommand=""
				ApplicationArguments=""
				ShimCommand=""
				MPIAcceptMode=""
				MPIAcceptFilter=""
			/>
		</Configuration>
		<Configuration
			Name="EmuRelease|Win32"
			>
			<DebugSettings
				Command="$(TargetPath)"
				WorkingDirectory=""
				CommandArguments=""
				Attach="false"
				DebuggerType="3"
				Remote="1"
				RemoteMachine="LEO"
				RemoteCommand=""
				HttpUrl=""
				PDBPath=""
				SQLDebugging=""
				Environment=""
				EnvironmentMerge="true"
				DebuggerFlavor=""
				MPIRunCommand=""
				MPIRunArguments=""
				MPIRunWorkingDirectory=""
				ApplicationCommand=""
				ApplicationArguments=""
				ShimCommand=""
				MPIAcceptMode=""
				MPIAcceptFilter=""
			/>
		</Configuration>
	</Configurations>
</VisualStudioUserFile>
