# Supplementary material for: A multi-GPU accelerated virtual-reality interaction simulation framework
Source: PLoS One. 2019 Apr 11;14(4):e0214852. doi: 10.1371/journal.pone.0214852 (PMC6459549; doi:10.1371/journal.pone.0214852)
Supplement: S1 File — (ZIP) [file pone.0214852.s001.zip › 3D Reconstruction Experiment code/simpleGL_kernel.cu]

#ifndef _SIMPLEGL_KERNEL_H_
#define _SIMPLEGL_KERNEL_H_
#define THREAD_NUM 256	
#define BLOCK_NUM 32
#define DATA_SIZE 32*32*32
#define CamCount 5
#define GAP  20  
#define Depth 32
#define CamNum 5
struct voxelNode
{	
	double xMin,xMax;
	double yMin,yMax;
	double zMin,zMax;
};
struct projNode
{	
	char type;
	int xMin,xMax;
	int yMin,yMax;
	int x[8];
	int y[8];
	float z[8];
};
int *dFrontHDT1,*dFrontHDT2,*dFrontHDT3,*dFrontHDT4,*dFrontHDT5;
int *dBackHDT1,*dBackHDT2,*dBackHDT3,*dBackHDT4,*dBackHDT5;
unsigned char *dm_two1,*dm_two2,*dm_two3,*dm_two4,*dm_two5;
struct projNode *dproj1,*dproj2,*dproj3,*dproj4,*dproj5;
char *dstate;
int2 *da2iEdgeConnection;
float3 *da2fVertexOffset;
int *daiCubeEdgeFlags;
char *dacTrangleConnectionTable;
__global__ void kernel(float4* pos, unsigned int width, unsigned int height, float time)
{
    unsigned int x = blockIdx.x*blockDim.x + threadIdx.x;
    unsigned int y = blockIdx.y*blockDim.y + threadIdx.y;

    // calculate uv coordinates
    float u = x / (float) width;
    float v = y / (float) height;
    u = u*2.0f - 1.0f;
    v = v*2.0f - 1.0f;

    // calculate simple sine wave pattern
    float freq = 4.0f;
    float w = sinf(u*freq + time) * cosf(v*freq + time) * 0.5f;

    // write output vertex
    pos[y*width+x] = make_float4(u, w, v, 1.0f);
}

__global__ static void testGPU(int *dFrontHDT1,int *dFrontHDT2,int *dFrontHDT3,int *dFrontHDT4,int *dFrontHDT5,
                              int *dBackHDT1,int *dBackHDT2,int *dBackHDT3,int *dBackHDT4,int *dBackHDT5,
                              struct projNode *dproj1,struct projNode *dproj2,struct projNode *dproj3,struct projNode *dproj4,struct projNode *dproj5,char *dstate)
{                                                                                                                                                                                                                                                                                                                                 
	const int tid = threadIdx.x;
	const int bid = blockIdx.x;
    int i;
    int x,y;
	int max;
	for(i = bid * THREAD_NUM + tid; i < DATA_SIZE; i += BLOCK_NUM * THREAD_NUM)
	{
       	x=dproj1[i].xMax-dproj1[i].xMin+1;
		y=dproj1[i].yMax-dproj1[i].yMin+1;
		if(x>=y)
				max=x;
		else
				max=y;
		if(dFrontHDT1[dproj1[i].yMin*640+dproj1[i].xMin]>=max)
			dproj1[i].type=1;
		else if(dBackHDT1[dproj1[i].yMin*640+dproj1[i].xMin]>=max)
			dproj1[i].type=-5;		
		else
			dproj1[i].type=0;
    }
    for(i = bid * THREAD_NUM + tid; i < DATA_SIZE; i += BLOCK_NUM * THREAD_NUM)
	{
       	x=dproj2[i].xMax-dproj2[i].xMin+1;
		y=dproj2[i].yMax-dproj2[i].yMin+1;
		if(x>=y)
				max=x;
		else
				max=y;
		if(dFrontHDT2[dproj2[i].yMin*640+dproj2[i].xMin]>=max)
			dproj2[i].type=1;
		else if(dBackHDT2[dproj2[i].yMin*640+dproj2[i].xMin]>=max)
			dproj2[i].type=-5;		
		else
			dproj2[i].type=0;
    }
    for(i = bid * THREAD_NUM + tid; i < DATA_SIZE; i += BLOCK_NUM * THREAD_NUM)
	{
       	x=dproj3[i].xMax-dproj3[i].xMin+1;
		y=dproj3[i].yMax-dproj3[i].yMin+1;
		if(x>=y)
				max=x;
		else
				max=y;
		if(dFrontHDT3[dproj3[i].yMin*640+dproj3[i].xMin]>=max)
			dproj3[i].type=1;
		else if(dBackHDT3[dproj3[i].yMin*640+dproj3[i].xMin]>=max)
			dproj3[i].type=-5;		
		else
			dproj3[i].type=0;
    }
    for(i = bid * THREAD_NUM + tid; i < DATA_SIZE; i += BLOCK_NUM * THREAD_NUM)
	{
       	x=dproj4[i].xMax-dproj4[i].xMin+1;
		y=dproj4[i].yMax-dproj4[i].yMin+1;
		if(x>=y)
				max=x;
		else
				max=y;
		if(dFrontHDT4[dproj4[i].yMin*640+dproj4[i].xMin]>=max)
			dproj4[i].type=1;
		else if(dBackHDT4[dproj4[i].yMin*640+dproj4[i].xMin]>=max)
			dproj4[i].type=-5;		
		else
			dproj4[i].type=0;
    }
    for(i = bid * THREAD_NUM + tid; i < DATA_SIZE; i += BLOCK_NUM * THREAD_NUM)
	{
       	x=dproj5[i].xMax-dproj5[i].xMin+1;
		y=dproj5[i].yMax-dproj5[i].yMin+1;
		if(x>=y)
				max=x;
		else
				max=y;
		if(dFrontHDT5[dproj5[i].yMin*640+dproj5[i].xMin]>=max)
			dproj5[i].type=1;
		else if(dBackHDT5[dproj5[i].yMin*640+dproj5[i].xMin]>=max)
			dproj5[i].type=-5;		
		else
			dproj5[i].type=0;
    }
    for(i = bid * THREAD_NUM + tid; i < DATA_SIZE; i += BLOCK_NUM * THREAD_NUM)
    {
		dstate[i]=dproj1[i].type+dproj2[i].type+dproj3[i].type+dproj4[i].type+dproj5[i].type;
    }
}

__device__ float3 dgetIntersection(float StartX,float StartY,float StartZ,float EndX,float EndY,float EndZ)
{
	float3 resultPixel;
	
	//Ö±½ÓÈ¡ÖÐµã
	resultPixel.x = (StartX+EndX) * 0.5f;
	resultPixel.y = (StartY+EndY) * 0.5f;
	resultPixel.z = (StartZ+EndZ) * 0.5f;
	return resultPixel;
}
__global__ static void dmarchingCube(float3 *dpos,struct projNode *dproj1,struct projNode *dproj2,struct projNode *dproj3,struct projNode *dproj4,struct projNode *dproj5,char *dstate,
										unsigned char *dm_two1,unsigned char *dm_two2,unsigned char *dm_two3,unsigned char *dm_two4,unsigned char *dm_two5,int *daiCubeEdgeFlags,
										char *dacTrangleConnectionTable,int2 *da2iEdgeConnection,float3 *da2fVertexOffset)                   //x,y,z

{
	const int tid = threadIdx.x;
	const int bid = blockIdx.x;
    int i;
    float x,y,z;
    int iCorner, iVertex, iVertexTest, iEdge, iTriangle, iFlagIndex, iEdgeFlags, firstVertex, secondVertex;
	float3 asEdgeVertex[12];
	iFlagIndex = 0;
	float   fStepSize = 2.0/50.0;
	unsigned char t1,t2,t3,t4,t5,t;
	for(i = bid * THREAD_NUM + tid; i < DATA_SIZE; i += BLOCK_NUM * THREAD_NUM)
	{
		if((dstate[i]<0)||dstate[i]==5)
			continue;
		x=-1+(i%50)*fStepSize;
		y=-1+(i/50)*fStepSize;
		z=-1+(i/50*50)*fStepSize;
		for (iVertexTest = 0; iVertexTest<8; iVertexTest ++)
		{

			t1=dm_two1[dproj1[i].y[iVertexTest]*256+dproj1[i].x[iVertexTest]];
			t2=dm_two2[dproj2[i].y[iVertexTest]*256+dproj2[i].x[iVertexTest]];
			t3=dm_two3[dproj3[i].y[iVertexTest]*256+dproj3[i].x[iVertexTest]];
			t4=dm_two4[dproj4[i].y[iVertexTest]*256+dproj4[i].x[iVertexTest]];
			t5=dm_two5[dproj5[i].y[iVertexTest]*256+dproj5[i].x[iVertexTest]];
			t=t1+t2+t3+t4+t5;
			if (t==5)		
				iFlagIndex |= 1<<iVertexTest;//×´Ì¬±í
		}
		iEdgeFlags = daiCubeEdgeFlags[iFlagIndex];//Ïà½»µÄ±ß±í
		if(iEdgeFlags == 0) 
		{
			continue;
		 }
		for(iEdge = 0; iEdge < 12; iEdge++)
		{
			if(iEdgeFlags & (1<<iEdge))
			{
				firstVertex=da2iEdgeConnection[iEdge].x;//Ïà½»±ßµÄµÚÒ»¸ö¶¥µã±àºÅ
				secondVertex=da2iEdgeConnection[iEdge].y;//Ïà½»±ßµÄµÚ¶þ¸ö¶¥µã±àºÅ
				asEdgeVertex[iEdge]=dgetIntersection(x+da2fVertexOffset[firstVertex].x*fStepSize,y+da2fVertexOffset[firstVertex].y*fStepSize,z+da2fVertexOffset[firstVertex].z*fStepSize,
												x+da2fVertexOffset[secondVertex].x*fStepSize,y+da2fVertexOffset[secondVertex].y*fStepSize,z+da2fVertexOffset[secondVertex].z*fStepSize);
			}
		}
		for(iTriangle = 0; iTriangle < 5; iTriangle++)
		{
			if(dacTrangleConnectionTable[iFlagIndex*16+3*iTriangle] < 0)
				break;

			for(iCorner = 0; iCorner < 3; iCorner++)
			{
				iVertex = dacTrangleConnectionTable[iFlagIndex*16+3*iTriangle+iCorner];
				dpos[i+iTriangle*3+iCorner] = make_float3(asEdgeVertex[iVertex].x, asEdgeVertex[iVertex].y, asEdgeVertex[iVertex].z);
			}    
		}
	}
    
}
/*    
 //marchingExactCube
__device__ float vectorLength(float3 a,float3 b)
{
	float c=(a.x-b.x)*(a.x-b.x)+(a.y-b.y)*(a.y-b.y)+(a.z-b.z)*(a.z-b.z);
	return c;
}
__device__ float3 getInterPoint(int i,unsigned char *m_two,struct projNode *proj,int startVertex,int endVertex)
{
	float3 interPoint;
	if(m_two[proj[i].y[endVertex]*256+proj[i].x[endVertex]])
	{
		interPoint.x=5.0;
		interPoint.y=5.0;
		interPoint.z=5.0;
		return interPoint;
	}
	float3 a=make_float3(proj[i].x[startVertex],proj[i].y[startVertex],proj[i].z[startVertex]);
	float3 b=make_float3(proj[i].x[endVertex],proj[i].y[endVertex],proj[i].z[endVertex]);
	float3 c;
	int j=30;
	while(j)
	{
		c=make_float3((a.x+b.x)/2,(a.y+b.y)/2,(a.z+b.z)/2);
		if(m_two[c.y*256+c.x])
			a=c;
		else
			b=c;
		j--;
	}
	double winx=c.x;
	double winy=c.y;
	double winz=c.z;
	double objx,objy,objz;
	gluUnProject(winx,winy,winz, mM, pM, vM,&objx,&objy,&objz);//ÓÃ±ÈÀý×ö
	interPoint.x=objx;
	interPoint.y=objy;
	interPoint.z=objz;
	return interPoint;
}
__device__ float3 getExactInterPoint(int i,int firstVertex,int secondVertex,int iFlagIndex,float x,float y, float z)
{
	int start,end;
	float3 startPos;
	if(iFlagIndex&(1<<firstVertex))
	{
		start=firstVertex;
		end=secondVertex;
	}
	else
	{
		start=secondVertex;
		end=firstVertex;
	}
	float3 interPoint[5];
	interPoint[0]=getInterPoint(i,m_two1,proj1,start,end);
	interPoint[1]=getInterPoint(i,m_two2,proj2,start,end);
	interPoint[2]=getInterPoint(i,m_two3,proj3,start,end);
	interPoint[3]=getInterPoint(i,m_two4,proj4,start,end);
	interPoint[4]=getInterPoint(i,m_two5,proj5,start,end);
	startPos.x=x+da2fVertexOffset[start].x*fStepSize;
	startPos.y=y+da2fVertexOffset[start].y*fStepSize;
	startPos.z=z+da2fVertexOffset[start].z*fStepSize;
	float length=100.0;
	int n=-1;
	for(int m=0;m<5;m++)
	{
		if((interPoint[m].fx==5.0)&&(interPoint[m].fy==5.0)&&(interPoint[m].fz==5.0))
			continue;
		if(length>=vectorLength(startPos,interPoint[m]))
		{
			length=vectorLength(startPos,interPoint[m]);
			n=m;
		}
	}
	return interPoint[n];
}
__global__ static void marchingExactCube(struct projNode *dproj1,struct projNode *dproj2,struct projNode *dproj3,struct projNode *dproj4,struct projNode *dproj5,char *dstate,
										 unsigned char *dm_two1,unsigned char *dm_two2,unsigned char *dm_two3,unsigned char *dm_two4,unsigned char *dm_two5,int *daiCubeEdgeFlags,
										 char *dacTrangleConnectionTable,int2 *da2iEdgeConnection,float3 *da2fVertexOffset)                   //x,y,z

{
	const int tid = threadIdx.x;
	const int bid = blockIdx.x;
    int i;
    int iCorner, iVertex, iVertexTest, iCameraTest, iEdge, iTriangle, iFlagIndex, iEdgeFlags, firstVertex, secondVertex;
	float3 asEdgeVertex[12];
	iFlagIndex = 0;
	float   fStepSize = 2.0/64.0;
	unsigned char t1,t2,t3,t4,t5,t;
	for(i = bid * THREAD_NUM + tid; i < DATA_SIZE; i += BLOCK_NUM * THREAD_NUM)
	{
		if((dstate[i]<0)||dstate[i]==5)
			continue;
		for (iVertexTest = 0; iVertexTest<8; iVertexTest ++)
		{

			t1=dm_two1[dproj1[i].y[iVertexTest]*256+dproj1[i].x[iVertexTest]];
			t2=dm_two2[dproj2[i].y[iVertexTest]*256+dproj2[i].x[iVertexTest]];
			t3=dm_two3[dproj3[i].y[iVertexTest]*256+dproj3[i].x[iVertexTest]];
			t4=dm_two4[dproj4[i].y[iVertexTest]*256+dproj4[i].x[iVertexTest]];
			t5=dm_two5[dproj5[i].y[iVertexTest]*256+dproj5[i].x[iVertexTest]];
			t=t1+t2+t3+t4+t5;
			if (t==5)		
				iFlagIndex |= 1<<iVertexTest;//×´Ì¬±í
		}
		iEdgeFlags = daiCubeEdgeFlags[iFlagIndex];//Ïà½»µÄ±ß±í
		if(iEdgeFlags == 0) 
		{
			continue;
		 }
		for(iEdge = 0; iEdge < 12; iEdge++)
		{
			if(iEdgeFlags & (1<<iEdge))
			{
				firstVertex=da2iEdgeConnection[iEdge].x;//Ïà½»±ßµÄµÚÒ»¸ö¶¥µã±àºÅ
				secondVertex=da2iEdgeConnection[iEdge].y;//Ïà½»±ßµÄµÚ¶þ¸ö¶¥µã±àºÅ
				asEdgeVertex[iEdge]=getExactInterPoint(x+da2fVertexOffset[firstVertex].x*fStepSize,y+da2fVertexOffset[firstVertex].y*fStepSize,z+da2fVertexOffset[firstVertex].z*fStepSize,
												x+da2fVertexOffset[secondVertex].x*fStepSize,y+da2fVertexOffset[secondVertex].y*fStepSize,z+da2fVertexOffset[secondVertex].z*fStepSize);
			}
		}
		for(iTriangle = 0; iTriangle < 5; iTriangle++)
		{
			if(a2iTriangleConnectionTable[iFlagIndex*16+3*iTriangle] < 0)
				break;

			for(iCorner = 0; iCorner < 3; iCorner++)
			{
				iVertex = da2iTriangleConnectionTable[iFlagIndex*16+3*iTriangle+iCorner];
			//	vertex[((l*Depth*Depth+j*Depth+k)*15+iTriangle*3+iCorner)*3+0]=asEdgeVertex[iVertex].fx;
			//	vertex[((l*Depth*Depth+j*Depth+k)*15+iTriangle*3+iCorner)*3+1]=asEdgeVertex[iVertex].fy;
			//	vertex[((l*Depth*Depth+j*Depth+k)*15+iTriangle*3+iCorner)*3+2]=asEdgeVertex[iVertex].fz;
				glVertex3f(asEdgeVertex[iVertex].fx, asEdgeVertex[iVertex].fy, asEdgeVertex[iVertex].fz); 
			}    
		}
	}
    
}
*/
__device__ char isMaxSquare(unsigned char *b,int i,int n,int j)
{

	int e,k;
	for(e=i;e<=i+j;e++)
		for(k=n;k<=n+j;k++)
			{
				if(b[e*256+k]==0)
					return 0;
			}
	return 1;
}

__global__ static void gpuFrontHDT(unsigned char *b,unsigned char *dFrontHDT)
{
	const int tid = threadIdx.x;
	const int bid = blockIdx.x;
	int i=bid * blockDim.x + tid;

	int j;
	for(int a=i;a<256*256;a+=32*256)
	{	
		int m=a/256;
		int n=a%256;
		int e;
		int c=255-m;
		int d=255-n;
		e=c;
		if(c>=d)
		e=d;
		for(j=0;j<e;j++)
		{
			if(isMaxSquare(b,m,n,j))
				continue;
			else
				break;		
		}
		dFrontHDT[a]=j-1;
	}
}

#endif // #ifndef _SIMPLEGL_KERNEL_H_
