# Supplementary material for: A multi-GPU accelerated virtual-reality interaction simulation framework
Source: PLoS One. 2019 Apr 11;14(4):e0214852. doi: 10.1371/journal.pone.0214852 (PMC6459549; doi:10.1371/journal.pone.0214852)
Supplement: S1 File — (ZIP) [file pone.0214852.s001.zip › 3D Reconstruction Experiment code/simpleGL_vc7.sln]

Microsoft Visual Studio Solution File, Format Version 8.00
Project("{8BC9CEB8-8B4A-11D0-8D11-00A0C91BC942}") = "simpleGL", "simpleGL_vc7.vcproj", "{BB3AEE03-BA31-4940-9DCB-3FDA13B9FCC5}"
	ProjectSection(ProjectDependencies) = postProject
	EndProjectSection
EndProject
Global
	GlobalSection(SolutionConfiguration) = preSolution
		Debug = Debug
		Release = Release
		EmuDebug = EmuDebug
		EmuRelease = EmuRelease
	EndGlobalSection
	GlobalSection(ProjectConfiguration) = postSolution
		{BB3AEE03-BA31-4940-9DCB-3FDA13B9FCC5}.Debug.ActiveCfg = Debug|Win32
		{BB3AEE03-BA31-4940-9DCB-3FDA13B9FCC5}.Debug.Build.0 = Debug|Win32
		{BB3AEE03-BA31-4940-9DCB-3FDA13B9FCC5}.Release.ActiveCfg = Release|Win32
		{BB3AEE03-BA31-4940-9DCB-3FDA13B9FCC5}.Release.Build.0 = Release|Win32
		{BB3AEE03-BA31-4940-9DCB-3FDA13B9FCC5}.EmuDebug.ActiveCfg = EmuDebug|Win32
		{BB3AEE03-BA31-4940-9DCB-3FDA13B9FCC5}.EmuDebug.Build.0 = EmuDebug|Win32
		{BB3AEE03-BA31-4940-9DCB-3FDA13B9FCC5}.EmuRelease.ActiveCfg = EmuRelease|Win32
		{BB3AEE03-BA31-4940-9DCB-3FDA13B9FCC5}.EmuRelease.Build.0 = EmuRelease|Win32
	EndGlobalSection
	GlobalSection(ExtensibilityGlobals) = postSolution
	EndGlobalSection
	GlobalSection(ExtensibilityAddIns) = postSolution
	EndGlobalSection
EndGlobal
