# Supplementary material for: A multi-GPU accelerated virtual-reality interaction simulation framework
Source: PLoS One. 2019 Apr 11;14(4):e0214852. doi: 10.1371/journal.pone.0214852 (PMC6459549; doi:10.1371/journal.pone.0214852)
Supplement: S1 File — (ZIP) [file pone.0214852.s001.zip › 3D Reconstruction Experiment code/Vcg_TextureMap.cg]

void Vertex_TextureMap(float4 position : POSITION,
                   //    float3 normal   : NORMAL,

                   out float4 oPosition     : POSITION,
              //     out    float3 color    : COLOR,
                   out float2 TexCoord1  : TEXCOORD0,
             //      out float2 TexCoord2  : TEXCOORD1,
             //      out float2 TexCoord3  : TEXCOORD2,
             //      out float2 TexCoord4  : TEXCOORD3,
             //      out float2 TexCoord5  : TEXCOORD4,
				//   out float3 oNormal    : TEXCOORD5,       //·¨ÏòÁ¿
                   uniform float4x4 modelViewProj,
                   uniform float4x4 p1)
{
  oPosition = mul(modelViewProj, position);
  position.w=1.0;
  float4 tep1=mul(p1, position);
  float4 tep2=float4(tep1.x/tep1.z,tep1.y/tep1.z,1,1);
  float4 tep3=mul(modelViewProj,tep2);
  TexCoord1=float2(tep3.x/640,tep3.y/512);
//  float4 tep2=mul(p2, position);
//  TexCoord2==float2(tep2.x/tep2.z,tep2.y/tep2.z);
//  float4 tep3=mul(p3, position);
//  TexCoord3==float2(tep3.x/tep3.z,tep3.y/tep3.z);
//  float4 tep4=mul(p4, position);
//  TexCoord4==float2(tep4.x/tep4.z,tep4.y/tep4.z);
//  float4 tep5=mul(p5, position);
//  TexCoord5==float2(tep5.x/tep5.z,tep5.y/tep5.z);

//  oNormal=normal;
// color=float3(1.0,1.0,1.0);
}
