# Supplementary material for: A multi-GPU accelerated virtual-reality interaction simulation framework
Source: PLoS One. 2019 Apr 11;14(4):e0214852. doi: 10.1371/journal.pone.0214852 (PMC6459549; doi:10.1371/journal.pone.0214852)
Supplement: S1 File — (ZIP) [file pone.0214852.s001.zip › 3D Reconstruction Experiment code/simpleGL octree/OcTree.cpp]

#include <stdio.h>
struct OctreeNode
{
	int type;
	float xMin,xMax;
	float yMin,yMax;
	float zMin,zMax;
	OctreeNode *top_left_front,*top_left_back;
	OctreeNode *top_right_front,*top_right_back;
	OctreeNode *bottom_left_front,*bottom_left_back;
	OctreeNode *bottom_right_front,*bottom_right_back;
};
