# Supplementary material for: A multi-GPU accelerated virtual-reality interaction simulation framework
Source: PLoS One. 2019 Apr 11;14(4):e0214852. doi: 10.1371/journal.pone.0214852 (PMC6459549; doi:10.1371/journal.pone.0214852)
Supplement: S1 File — (ZIP) [file pone.0214852.s001.zip › 3D Reconstruction Experiment code/simpleGL octree/simpleGL.cu]

#ifdef _WIN32
#  define WINDOWS_LEAN_AND_MEAN
#  define NOMINMAX
#  include <windows.h>
#endif

// includes, system
#include <stdlib.h>
#include <stdio.h>
#include <string.h>
#include <math.h>

// includes, GL
#include <GL/glew.h>

#if defined (__APPLE__) || defined(MACOSX)
#include <GLUT/glut.h>
#else
#include <GL/glut.h>
#endif

// includes
#include <cutil.h>
#include <cutil_gl_error.h>
#include <cuda_gl_interop.h>
#define CamCount 5
#define GAP  20  
#define Depth 128
#define CamNum 5
//window
int mainWnd,worldWnd,subWnd1,subWnd2,subWnd3,subWnd4,subWnd5,displayWnd;
unsigned char pixels1[256*256*3],pixels2[256*256*3],pixels3[256*256*3],pixels4[256*256*3],pixels5[256*256*3];
unsigned char m_two1[256][256],m_two2[256][256],m_two3[256][256],m_two4[256][256],m_two5[256][256];
int FrontHDT1[256][256],FrontHDT2[256][256],FrontHDT3[256][256],FrontHDT4[256][256],FrontHDT5[256][256];
int BackHDT1[256][256],BackHDT2[256][256],BackHDT3[256][256],BackHDT4[256][256],BackHDT5[256][256];
GLdouble modelMatrix1[16],modelMatrix2[16],modelMatrix3[16],modelMatrix4[16],modelMatrix5[16]; 
GLdouble projMatrix1[16],projMatrix2[16],projMatrix3[16],projMatrix4[16],projMatrix5[16]; 
GLint viewport1[4],viewport2[4],viewport3[4],viewport4[4],viewport5[4]; 
float   fStepSize = (GLfloat)2.0/Depth;
struct voxelNode
{	
	double xMin,xMax;
	double yMin,yMax;
	double zMin,zMax;
};
struct projNode
{	
	int type;
	int x[8];
	int y[8];
	int z[8];
	int xMin,xMax;
	int yMin,yMax;
};
struct voxelNode voxels[Depth*Depth*Depth];
struct projNode proj1[Depth*Depth*Depth],proj2[Depth*Depth*Depth],proj3[Depth*Depth*Depth],proj4[Depth*Depth*Depth],proj5[Depth*Depth*Depth];
//ÏòÁ¿
struct GLvector
{
        GLfloat fx;
        GLfloat fy;
        GLfloat fz;     
};
static const GLfloat a2fVertexOffset[8][3] =
{
        {0.0, 0.0, 0.0},{2.0, 0.0, 0.0},{2.0, 2.0, 0.0},{0.0, 2.0, 0.0},
        {0.0, 0.0, 2.0},{2.0, 0.0, 2.0},{2.0, 2.0, 2.0},{0.0, 2.0, 2.0}
};

static const GLint a2iEdgeConnection[12][2] = 
{
        {0,1}, {1,2}, {2,3}, {3,0},
        {4,5}, {5,6}, {6,7}, {7,4},
        {0,4}, {1,5}, {2,6}, {3,7}
};

static const GLfloat a2fEdgeDirection[12][3] =
{
        {1.0, 0.0, 0.0},{0.0, 1.0, 0.0},{-1.0, 0.0, 0.0},{0.0, -1.0, 0.0},
        {1.0, 0.0, 0.0},{0.0, 1.0, 0.0},{-1.0, 0.0, 0.0},{0.0, -1.0, 0.0},
        {0.0, 0.0, 1.0},{0.0, 0.0, 1.0},{ 0.0, 0.0, 1.0},{0.0,  0.0, 1.0}
};
//256ÖÖÇé¿öÁ¢·½ÌåµÄÐÎÊ½
GLint aiCubeEdgeFlags[256]=
{
        0x000, 0x109, 0x203, 0x30a, 0x406, 0x50f, 0x605, 0x70c, 0x80c, 0x905, 0xa0f, 0xb06, 0xc0a, 0xd03, 0xe09, 0xf00, 
        0x190, 0x099, 0x393, 0x29a, 0x596, 0x49f, 0x795, 0x69c, 0x99c, 0x895, 0xb9f, 0xa96, 0xd9a, 0xc93, 0xf99, 0xe90, 
        0x230, 0x339, 0x033, 0x13a, 0x636, 0x73f, 0x435, 0x53c, 0xa3c, 0xb35, 0x83f, 0x936, 0xe3a, 0xf33, 0xc39, 0xd30, 
        0x3a0, 0x2a9, 0x1a3, 0x0aa, 0x7a6, 0x6af, 0x5a5, 0x4ac, 0xbac, 0xaa5, 0x9af, 0x8a6, 0xfaa, 0xea3, 0xda9, 0xca0, 
        0x460, 0x569, 0x663, 0x76a, 0x066, 0x16f, 0x265, 0x36c, 0xc6c, 0xd65, 0xe6f, 0xf66, 0x86a, 0x963, 0xa69, 0xb60, 
        0x5f0, 0x4f9, 0x7f3, 0x6fa, 0x1f6, 0x0ff, 0x3f5, 0x2fc, 0xdfc, 0xcf5, 0xfff, 0xef6, 0x9fa, 0x8f3, 0xbf9, 0xaf0, 
        0x650, 0x759, 0x453, 0x55a, 0x256, 0x35f, 0x055, 0x15c, 0xe5c, 0xf55, 0xc5f, 0xd56, 0xa5a, 0xb53, 0x859, 0x950, 
        0x7c0, 0x6c9, 0x5c3, 0x4ca, 0x3c6, 0x2cf, 0x1c5, 0x0cc, 0xfcc, 0xec5, 0xdcf, 0xcc6, 0xbca, 0xac3, 0x9c9, 0x8c0, 
        0x8c0, 0x9c9, 0xac3, 0xbca, 0xcc6, 0xdcf, 0xec5, 0xfcc, 0x0cc, 0x1c5, 0x2cf, 0x3c6, 0x4ca, 0x5c3, 0x6c9, 0x7c0, 
        0x950, 0x859, 0xb53, 0xa5a, 0xd56, 0xc5f, 0xf55, 0xe5c, 0x15c, 0x055, 0x35f, 0x256, 0x55a, 0x453, 0x759, 0x650, 
        0xaf0, 0xbf9, 0x8f3, 0x9fa, 0xef6, 0xfff, 0xcf5, 0xdfc, 0x2fc, 0x3f5, 0x0ff, 0x1f6, 0x6fa, 0x7f3, 0x4f9, 0x5f0, 
        0xb60, 0xa69, 0x963, 0x86a, 0xf66, 0xe6f, 0xd65, 0xc6c, 0x36c, 0x265, 0x16f, 0x066, 0x76a, 0x663, 0x569, 0x460, 
        0xca0, 0xda9, 0xea3, 0xfaa, 0x8a6, 0x9af, 0xaa5, 0xbac, 0x4ac, 0x5a5, 0x6af, 0x7a6, 0x0aa, 0x1a3, 0x2a9, 0x3a0, 
        0xd30, 0xc39, 0xf33, 0xe3a, 0x936, 0x83f, 0xb35, 0xa3c, 0x53c, 0x435, 0x73f, 0x636, 0x13a, 0x033, 0x339, 0x230, 
        0xe90, 0xf99, 0xc93, 0xd9a, 0xa96, 0xb9f, 0x895, 0x99c, 0x69c, 0x795, 0x49f, 0x596, 0x29a, 0x393, 0x099, 0x190, 
        0xf00, 0xe09, 0xd03, 0xc0a, 0xb06, 0xa0f, 0x905, 0x80c, 0x70c, 0x605, 0x50f, 0x406, 0x30a, 0x203, 0x109, 0x000
};
//Á¬½Ó³ÉÈý½ÇÐÎµÄ·½Ê½

GLint a2iTriangleConnectionTable[256][16] =  
{
        {-1, -1, -1, -1, -1, -1, -1, -1, -1, -1, -1, -1, -1, -1, -1, -1},
        {0, 8, 3, -1, -1, -1, -1, -1, -1, -1, -1, -1, -1, -1, -1, -1},
        {0, 1, 9, -1, -1, -1, -1, -1, -1, -1, -1, -1, -1, -1, -1, -1},
        {1, 8, 3, 9, 8, 1, -1, -1, -1, -1, -1, -1, -1, -1, -1, -1},
        {1, 2, 10, -1, -1, -1, -1, -1, -1, -1, -1, -1, -1, -1, -1, -1},
        {0, 8, 3, 1, 2, 10, -1, -1, -1, -1, -1, -1, -1, -1, -1, -1},
        {9, 2, 10, 0, 2, 9, -1, -1, -1, -1, -1, -1, -1, -1, -1, -1},
        {2, 8, 3, 2, 10, 8, 10, 9, 8, -1, -1, -1, -1, -1, -1, -1},
        {3, 11, 2, -1, -1, -1, -1, -1, -1, -1, -1, -1, -1, -1, -1, -1},
        {0, 11, 2, 8, 11, 0, -1, -1, -1, -1, -1, -1, -1, -1, -1, -1},
        {1, 9, 0, 2, 3, 11, -1, -1, -1, -1, -1, -1, -1, -1, -1, -1},
        {1, 11, 2, 1, 9, 11, 9, 8, 11, -1, -1, -1, -1, -1, -1, -1},
        {3, 10, 1, 11, 10, 3, -1, -1, -1, -1, -1, -1, -1, -1, -1, -1},
        {0, 10, 1, 0, 8, 10, 8, 11, 10, -1, -1, -1, -1, -1, -1, -1},
        {3, 9, 0, 3, 11, 9, 11, 10, 9, -1, -1, -1, -1, -1, -1, -1},
        {9, 8, 10, 10, 8, 11, -1, -1, -1, -1, -1, -1, -1, -1, -1, -1},
        {4, 7, 8, -1, -1, -1, -1, -1, -1, -1, -1, -1, -1, -1, -1, -1},
        {4, 3, 0, 7, 3, 4, -1, -1, -1, -1, -1, -1, -1, -1, -1, -1},
        {0, 1, 9, 8, 4, 7, -1, -1, -1, -1, -1, -1, -1, -1, -1, -1},
        {4, 1, 9, 4, 7, 1, 7, 3, 1, -1, -1, -1, -1, -1, -1, -1},
        {1, 2, 10, 8, 4, 7, -1, -1, -1, -1, -1, -1, -1, -1, -1, -1},
        {3, 4, 7, 3, 0, 4, 1, 2, 10, -1, -1, -1, -1, -1, -1, -1},
        {9, 2, 10, 9, 0, 2, 8, 4, 7, -1, -1, -1, -1, -1, -1, -1},
        {2, 10, 9, 2, 9, 7, 2, 7, 3, 7, 9, 4, -1, -1, -1, -1},
        {8, 4, 7, 3, 11, 2, -1, -1, -1, -1, -1, -1, -1, -1, -1, -1},
        {11, 4, 7, 11, 2, 4, 2, 0, 4, -1, -1, -1, -1, -1, -1, -1},
        {9, 0, 1, 8, 4, 7, 2, 3, 11, -1, -1, -1, -1, -1, -1, -1},
        {4, 7, 11, 9, 4, 11, 9, 11, 2, 9, 2, 1, -1, -1, -1, -1},
        {3, 10, 1, 3, 11, 10, 7, 8, 4, -1, -1, -1, -1, -1, -1, -1},
        {1, 11, 10, 1, 4, 11, 1, 0, 4, 7, 11, 4, -1, -1, -1, -1},
        {4, 7, 8, 9, 0, 11, 9, 11, 10, 11, 0, 3, -1, -1, -1, -1},
        {4, 7, 11, 4, 11, 9, 9, 11, 10, -1, -1, -1, -1, -1, -1, -1},
        {9, 5, 4, -1, -1, -1, -1, -1, -1, -1, -1, -1, -1, -1, -1, -1},
        {9, 5, 4, 0, 8, 3, -1, -1, -1, -1, -1, -1, -1, -1, -1, -1},
        {0, 5, 4, 1, 5, 0, -1, -1, -1, -1, -1, -1, -1, -1, -1, -1},
        {8, 5, 4, 8, 3, 5, 3, 1, 5, -1, -1, -1, -1, -1, -1, -1},
        {1, 2, 10, 9, 5, 4, -1, -1, -1, -1, -1, -1, -1, -1, -1, -1},
        {3, 0, 8, 1, 2, 10, 4, 9, 5, -1, -1, -1, -1, -1, -1, -1},
        {5, 2, 10, 5, 4, 2, 4, 0, 2, -1, -1, -1, -1, -1, -1, -1},
        {2, 10, 5, 3, 2, 5, 3, 5, 4, 3, 4, 8, -1, -1, -1, -1},
        {9, 5, 4, 2, 3, 11, -1, -1, -1, -1, -1, -1, -1, -1, -1, -1},
        {0, 11, 2, 0, 8, 11, 4, 9, 5, -1, -1, -1, -1, -1, -1, -1},
        {0, 5, 4, 0, 1, 5, 2, 3, 11, -1, -1, -1, -1, -1, -1, -1},
        {2, 1, 5, 2, 5, 8, 2, 8, 11, 4, 8, 5, -1, -1, -1, -1},
        {10, 3, 11, 10, 1, 3, 9, 5, 4, -1, -1, -1, -1, -1, -1, -1},
        {4, 9, 5, 0, 8, 1, 8, 10, 1, 8, 11, 10, -1, -1, -1, -1},
        {5, 4, 0, 5, 0, 11, 5, 11, 10, 11, 0, 3, -1, -1, -1, -1},
        {5, 4, 8, 5, 8, 10, 10, 8, 11, -1, -1, -1, -1, -1, -1, -1},
        {9, 7, 8, 5, 7, 9, -1, -1, -1, -1, -1, -1, -1, -1, -1, -1},
        {9, 3, 0, 9, 5, 3, 5, 7, 3, -1, -1, -1, -1, -1, -1, -1},
        {0, 7, 8, 0, 1, 7, 1, 5, 7, -1, -1, -1, -1, -1, -1, -1},
        {1, 5, 3, 3, 5, 7, -1, -1, -1, -1, -1, -1, -1, -1, -1, -1},
        {9, 7, 8, 9, 5, 7, 10, 1, 2, -1, -1, -1, -1, -1, -1, -1},
        {10, 1, 2, 9, 5, 0, 5, 3, 0, 5, 7, 3, -1, -1, -1, -1},
        {8, 0, 2, 8, 2, 5, 8, 5, 7, 10, 5, 2, -1, -1, -1, -1},
        {2, 10, 5, 2, 5, 3, 3, 5, 7, -1, -1, -1, -1, -1, -1, -1},
        {7, 9, 5, 7, 8, 9, 3, 11, 2, -1, -1, -1, -1, -1, -1, -1},
        {9, 5, 7, 9, 7, 2, 9, 2, 0, 2, 7, 11, -1, -1, -1, -1},
        {2, 3, 11, 0, 1, 8, 1, 7, 8, 1, 5, 7, -1, -1, -1, -1},
        {11, 2, 1, 11, 1, 7, 7, 1, 5, -1, -1, -1, -1, -1, -1, -1},
        {9, 5, 8, 8, 5, 7, 10, 1, 3, 10, 3, 11, -1, -1, -1, -1},
        {5, 7, 0, 5, 0, 9, 7, 11, 0, 1, 0, 10, 11, 10, 0, -1},
        {11, 10, 0, 11, 0, 3, 10, 5, 0, 8, 0, 7, 5, 7, 0, -1},
        {11, 10, 5, 7, 11, 5, -1, -1, -1, -1, -1, -1, -1, -1, -1, -1},
        {10, 6, 5, -1, -1, -1, -1, -1, -1, -1, -1, -1, -1, -1, -1, -1},
        {0, 8, 3, 5, 10, 6, -1, -1, -1, -1, -1, -1, -1, -1, -1, -1},
        {9, 0, 1, 5, 10, 6, -1, -1, -1, -1, -1, -1, -1, -1, -1, -1},
        {1, 8, 3, 1, 9, 8, 5, 10, 6, -1, -1, -1, -1, -1, -1, -1},
        {1, 6, 5, 2, 6, 1, -1, -1, -1, -1, -1, -1, -1, -1, -1, -1},
        {1, 6, 5, 1, 2, 6, 3, 0, 8, -1, -1, -1, -1, -1, -1, -1},
        {9, 6, 5, 9, 0, 6, 0, 2, 6, -1, -1, -1, -1, -1, -1, -1},
        {5, 9, 8, 5, 8, 2, 5, 2, 6, 3, 2, 8, -1, -1, -1, -1},
        {2, 3, 11, 10, 6, 5, -1, -1, -1, -1, -1, -1, -1, -1, -1, -1},
        {11, 0, 8, 11, 2, 0, 10, 6, 5, -1, -1, -1, -1, -1, -1, -1},
        {0, 1, 9, 2, 3, 11, 5, 10, 6, -1, -1, -1, -1, -1, -1, -1},
        {5, 10, 6, 1, 9, 2, 9, 11, 2, 9, 8, 11, -1, -1, -1, -1},
        {6, 3, 11, 6, 5, 3, 5, 1, 3, -1, -1, -1, -1, -1, -1, -1},
        {0, 8, 11, 0, 11, 5, 0, 5, 1, 5, 11, 6, -1, -1, -1, -1},
        {3, 11, 6, 0, 3, 6, 0, 6, 5, 0, 5, 9, -1, -1, -1, -1},
        {6, 5, 9, 6, 9, 11, 11, 9, 8, -1, -1, -1, -1, -1, -1, -1},
        {5, 10, 6, 4, 7, 8, -1, -1, -1, -1, -1, -1, -1, -1, -1, -1},
        {4, 3, 0, 4, 7, 3, 6, 5, 10, -1, -1, -1, -1, -1, -1, -1},
        {1, 9, 0, 5, 10, 6, 8, 4, 7, -1, -1, -1, -1, -1, -1, -1},
        {10, 6, 5, 1, 9, 7, 1, 7, 3, 7, 9, 4, -1, -1, -1, -1},
        {6, 1, 2, 6, 5, 1, 4, 7, 8, -1, -1, -1, -1, -1, -1, -1},
        {1, 2, 5, 5, 2, 6, 3, 0, 4, 3, 4, 7, -1, -1, -1, -1},
        {8, 4, 7, 9, 0, 5, 0, 6, 5, 0, 2, 6, -1, -1, -1, -1},
        {7, 3, 9, 7, 9, 4, 3, 2, 9, 5, 9, 6, 2, 6, 9, -1},
        {3, 11, 2, 7, 8, 4, 10, 6, 5, -1, -1, -1, -1, -1, -1, -1},
        {5, 10, 6, 4, 7, 2, 4, 2, 0, 2, 7, 11, -1, -1, -1, -1},
        {0, 1, 9, 4, 7, 8, 2, 3, 11, 5, 10, 6, -1, -1, -1, -1},
        {9, 2, 1, 9, 11, 2, 9, 4, 11, 7, 11, 4, 5, 10, 6, -1},
        {8, 4, 7, 3, 11, 5, 3, 5, 1, 5, 11, 6, -1, -1, -1, -1},
        {5, 1, 11, 5, 11, 6, 1, 0, 11, 7, 11, 4, 0, 4, 11, -1},
        {0, 5, 9, 0, 6, 5, 0, 3, 6, 11, 6, 3, 8, 4, 7, -1},
        {6, 5, 9, 6, 9, 11, 4, 7, 9, 7, 11, 9, -1, -1, -1, -1},
        {10, 4, 9, 6, 4, 10, -1, -1, -1, -1, -1, -1, -1, -1, -1, -1},
        {4, 10, 6, 4, 9, 10, 0, 8, 3, -1, -1, -1, -1, -1, -1, -1},
        {10, 0, 1, 10, 6, 0, 6, 4, 0, -1, -1, -1, -1, -1, -1, -1},
        {8, 3, 1, 8, 1, 6, 8, 6, 4, 6, 1, 10, -1, -1, -1, -1},
        {1, 4, 9, 1, 2, 4, 2, 6, 4, -1, -1, -1, -1, -1, -1, -1},
        {3, 0, 8, 1, 2, 9, 2, 4, 9, 2, 6, 4, -1, -1, -1, -1},
        {0, 2, 4, 4, 2, 6, -1, -1, -1, -1, -1, -1, -1, -1, -1, -1},
        {8, 3, 2, 8, 2, 4, 4, 2, 6, -1, -1, -1, -1, -1, -1, -1},
        {10, 4, 9, 10, 6, 4, 11, 2, 3, -1, -1, -1, -1, -1, -1, -1},
        {0, 8, 2, 2, 8, 11, 4, 9, 10, 4, 10, 6, -1, -1, -1, -1},
        {3, 11, 2, 0, 1, 6, 0, 6, 4, 6, 1, 10, -1, -1, -1, -1},
        {6, 4, 1, 6, 1, 10, 4, 8, 1, 2, 1, 11, 8, 11, 1, -1},
        {9, 6, 4, 9, 3, 6, 9, 1, 3, 11, 6, 3, -1, -1, -1, -1},
        {8, 11, 1, 8, 1, 0, 11, 6, 1, 9, 1, 4, 6, 4, 1, -1},
        {3, 11, 6, 3, 6, 0, 0, 6, 4, -1, -1, -1, -1, -1, -1, -1},
        {6, 4, 8, 11, 6, 8, -1, -1, -1, -1, -1, -1, -1, -1, -1, -1},
        {7, 10, 6, 7, 8, 10, 8, 9, 10, -1, -1, -1, -1, -1, -1, -1},
        {0, 7, 3, 0, 10, 7, 0, 9, 10, 6, 7, 10, -1, -1, -1, -1},
        {10, 6, 7, 1, 10, 7, 1, 7, 8, 1, 8, 0, -1, -1, -1, -1},
        {10, 6, 7, 10, 7, 1, 1, 7, 3, -1, -1, -1, -1, -1, -1, -1},
        {1, 2, 6, 1, 6, 8, 1, 8, 9, 8, 6, 7, -1, -1, -1, -1},
        {2, 6, 9, 2, 9, 1, 6, 7, 9, 0, 9, 3, 7, 3, 9, -1},
        {7, 8, 0, 7, 0, 6, 6, 0, 2, -1, -1, -1, -1, -1, -1, -1},
        {7, 3, 2, 6, 7, 2, -1, -1, -1, -1, -1, -1, -1, -1, -1, -1},
        {2, 3, 11, 10, 6, 8, 10, 8, 9, 8, 6, 7, -1, -1, -1, -1},
        {2, 0, 7, 2, 7, 11, 0, 9, 7, 6, 7, 10, 9, 10, 7, -1},
        {1, 8, 0, 1, 7, 8, 1, 10, 7, 6, 7, 10, 2, 3, 11, -1},
        {11, 2, 1, 11, 1, 7, 10, 6, 1, 6, 7, 1, -1, -1, -1, -1},
        {8, 9, 6, 8, 6, 7, 9, 1, 6, 11, 6, 3, 1, 3, 6, -1},
        {0, 9, 1, 11, 6, 7, -1, -1, -1, -1, -1, -1, -1, -1, -1, -1},
        {7, 8, 0, 7, 0, 6, 3, 11, 0, 11, 6, 0, -1, -1, -1, -1},
        {7, 11, 6, -1, -1, -1, -1, -1, -1, -1, -1, -1, -1, -1, -1, -1},
        {7, 6, 11, -1, -1, -1, -1, -1, -1, -1, -1, -1, -1, -1, -1, -1},
        {3, 0, 8, 11, 7, 6, -1, -1, -1, -1, -1, -1, -1, -1, -1, -1},
        {0, 1, 9, 11, 7, 6, -1, -1, -1, -1, -1, -1, -1, -1, -1, -1},
        {8, 1, 9, 8, 3, 1, 11, 7, 6, -1, -1, -1, -1, -1, -1, -1},
        {10, 1, 2, 6, 11, 7, -1, -1, -1, -1, -1, -1, -1, -1, -1, -1},
        {1, 2, 10, 3, 0, 8, 6, 11, 7, -1, -1, -1, -1, -1, -1, -1},
        {2, 9, 0, 2, 10, 9, 6, 11, 7, -1, -1, -1, -1, -1, -1, -1},
        {6, 11, 7, 2, 10, 3, 10, 8, 3, 10, 9, 8, -1, -1, -1, -1},
        {7, 2, 3, 6, 2, 7, -1, -1, -1, -1, -1, -1, -1, -1, -1, -1},
        {7, 0, 8, 7, 6, 0, 6, 2, 0, -1, -1, -1, -1, -1, -1, -1},
        {2, 7, 6, 2, 3, 7, 0, 1, 9, -1, -1, -1, -1, -1, -1, -1},
        {1, 6, 2, 1, 8, 6, 1, 9, 8, 8, 7, 6, -1, -1, -1, -1},
        {10, 7, 6, 10, 1, 7, 1, 3, 7, -1, -1, -1, -1, -1, -1, -1},
        {10, 7, 6, 1, 7, 10, 1, 8, 7, 1, 0, 8, -1, -1, -1, -1},
        {0, 3, 7, 0, 7, 10, 0, 10, 9, 6, 10, 7, -1, -1, -1, -1},
        {7, 6, 10, 7, 10, 8, 8, 10, 9, -1, -1, -1, -1, -1, -1, -1},
        {6, 8, 4, 11, 8, 6, -1, -1, -1, -1, -1, -1, -1, -1, -1, -1},
        {3, 6, 11, 3, 0, 6, 0, 4, 6, -1, -1, -1, -1, -1, -1, -1},
        {8, 6, 11, 8, 4, 6, 9, 0, 1, -1, -1, -1, -1, -1, -1, -1},
        {9, 4, 6, 9, 6, 3, 9, 3, 1, 11, 3, 6, -1, -1, -1, -1},
        {6, 8, 4, 6, 11, 8, 2, 10, 1, -1, -1, -1, -1, -1, -1, -1},
        {1, 2, 10, 3, 0, 11, 0, 6, 11, 0, 4, 6, -1, -1, -1, -1},
        {4, 11, 8, 4, 6, 11, 0, 2, 9, 2, 10, 9, -1, -1, -1, -1},
        {10, 9, 3, 10, 3, 2, 9, 4, 3, 11, 3, 6, 4, 6, 3, -1},
        {8, 2, 3, 8, 4, 2, 4, 6, 2, -1, -1, -1, -1, -1, -1, -1},
        {0, 4, 2, 4, 6, 2, -1, -1, -1, -1, -1, -1, -1, -1, -1, -1},
        {1, 9, 0, 2, 3, 4, 2, 4, 6, 4, 3, 8, -1, -1, -1, -1},
        {1, 9, 4, 1, 4, 2, 2, 4, 6, -1, -1, -1, -1, -1, -1, -1},
        {8, 1, 3, 8, 6, 1, 8, 4, 6, 6, 10, 1, -1, -1, -1, -1},
        {10, 1, 0, 10, 0, 6, 6, 0, 4, -1, -1, -1, -1, -1, -1, -1},
        {4, 6, 3, 4, 3, 8, 6, 10, 3, 0, 3, 9, 10, 9, 3, -1},
        {10, 9, 4, 6, 10, 4, -1, -1, -1, -1, -1, -1, -1, -1, -1, -1},
        {4, 9, 5, 7, 6, 11, -1, -1, -1, -1, -1, -1, -1, -1, -1, -1},
        {0, 8, 3, 4, 9, 5, 11, 7, 6, -1, -1, -1, -1, -1, -1, -1},
        {5, 0, 1, 5, 4, 0, 7, 6, 11, -1, -1, -1, -1, -1, -1, -1},
        {11, 7, 6, 8, 3, 4, 3, 5, 4, 3, 1, 5, -1, -1, -1, -1},
        {9, 5, 4, 10, 1, 2, 7, 6, 11, -1, -1, -1, -1, -1, -1, -1},
        {6, 11, 7, 1, 2, 10, 0, 8, 3, 4, 9, 5, -1, -1, -1, -1},
        {7, 6, 11, 5, 4, 10, 4, 2, 10, 4, 0, 2, -1, -1, -1, -1},
        {3, 4, 8, 3, 5, 4, 3, 2, 5, 10, 5, 2, 11, 7, 6, -1},
        {7, 2, 3, 7, 6, 2, 5, 4, 9, -1, -1, -1, -1, -1, -1, -1},
        {9, 5, 4, 0, 8, 6, 0, 6, 2, 6, 8, 7, -1, -1, -1, -1},
        {3, 6, 2, 3, 7, 6, 1, 5, 0, 5, 4, 0, -1, -1, -1, -1},
        {6, 2, 8, 6, 8, 7, 2, 1, 8, 4, 8, 5, 1, 5, 8, -1},
        {9, 5, 4, 10, 1, 6, 1, 7, 6, 1, 3, 7, -1, -1, -1, -1},
        {1, 6, 10, 1, 7, 6, 1, 0, 7, 8, 7, 0, 9, 5, 4, -1},
        {4, 0, 10, 4, 10, 5, 0, 3, 10, 6, 10, 7, 3, 7, 10, -1},
        {7, 6, 10, 7, 10, 8, 5, 4, 10, 4, 8, 10, -1, -1, -1, -1},
        {6, 9, 5, 6, 11, 9, 11, 8, 9, -1, -1, -1, -1, -1, -1, -1},
        {3, 6, 11, 0, 6, 3, 0, 5, 6, 0, 9, 5, -1, -1, -1, -1},
        {0, 11, 8, 0, 5, 11, 0, 1, 5, 5, 6, 11, -1, -1, -1, -1},
        {6, 11, 3, 6, 3, 5, 5, 3, 1, -1, -1, -1, -1, -1, -1, -1},
        {1, 2, 10, 9, 5, 11, 9, 11, 8, 11, 5, 6, -1, -1, -1, -1},
        {0, 11, 3, 0, 6, 11, 0, 9, 6, 5, 6, 9, 1, 2, 10, -1},
        {11, 8, 5, 11, 5, 6, 8, 0, 5, 10, 5, 2, 0, 2, 5, -1},
        {6, 11, 3, 6, 3, 5, 2, 10, 3, 10, 5, 3, -1, -1, -1, -1},
        {5, 8, 9, 5, 2, 8, 5, 6, 2, 3, 8, 2, -1, -1, -1, -1},
        {9, 5, 6, 9, 6, 0, 0, 6, 2, -1, -1, -1, -1, -1, -1, -1},
        {1, 5, 8, 1, 8, 0, 5, 6, 8, 3, 8, 2, 6, 2, 8, -1},
        {1, 5, 6, 2, 1, 6, -1, -1, -1, -1, -1, -1, -1, -1, -1, -1},
        {1, 3, 6, 1, 6, 10, 3, 8, 6, 5, 6, 9, 8, 9, 6, -1},
        {10, 1, 0, 10, 0, 6, 9, 5, 0, 5, 6, 0, -1, -1, -1, -1},
        {0, 3, 8, 5, 6, 10, -1, -1, -1, -1, -1, -1, -1, -1, -1, -1},
        {10, 5, 6, -1, -1, -1, -1, -1, -1, -1, -1, -1, -1, -1, -1, -1},
        {11, 5, 10, 7, 5, 11, -1, -1, -1, -1, -1, -1, -1, -1, -1, -1},
        {11, 5, 10, 11, 7, 5, 8, 3, 0, -1, -1, -1, -1, -1, -1, -1},
        {5, 11, 7, 5, 10, 11, 1, 9, 0, -1, -1, -1, -1, -1, -1, -1},
        {10, 7, 5, 10, 11, 7, 9, 8, 1, 8, 3, 1, -1, -1, -1, -1},
        {11, 1, 2, 11, 7, 1, 7, 5, 1, -1, -1, -1, -1, -1, -1, -1},
        {0, 8, 3, 1, 2, 7, 1, 7, 5, 7, 2, 11, -1, -1, -1, -1},
        {9, 7, 5, 9, 2, 7, 9, 0, 2, 2, 11, 7, -1, -1, -1, -1},
        {7, 5, 2, 7, 2, 11, 5, 9, 2, 3, 2, 8, 9, 8, 2, -1},
        {2, 5, 10, 2, 3, 5, 3, 7, 5, -1, -1, -1, -1, -1, -1, -1},
        {8, 2, 0, 8, 5, 2, 8, 7, 5, 10, 2, 5, -1, -1, -1, -1},
        {9, 0, 1, 5, 10, 3, 5, 3, 7, 3, 10, 2, -1, -1, -1, -1},
        {9, 8, 2, 9, 2, 1, 8, 7, 2, 10, 2, 5, 7, 5, 2, -1},
        {1, 3, 5, 3, 7, 5, -1, -1, -1, -1, -1, -1, -1, -1, -1, -1},
        {0, 8, 7, 0, 7, 1, 1, 7, 5, -1, -1, -1, -1, -1, -1, -1},
        {9, 0, 3, 9, 3, 5, 5, 3, 7, -1, -1, -1, -1, -1, -1, -1},
        {9, 8, 7, 5, 9, 7, -1, -1, -1, -1, -1, -1, -1, -1, -1, -1},
        {5, 8, 4, 5, 10, 8, 10, 11, 8, -1, -1, -1, -1, -1, -1, -1},
        {5, 0, 4, 5, 11, 0, 5, 10, 11, 11, 3, 0, -1, -1, -1, -1},
        {0, 1, 9, 8, 4, 10, 8, 10, 11, 10, 4, 5, -1, -1, -1, -1},
        {10, 11, 4, 10, 4, 5, 11, 3, 4, 9, 4, 1, 3, 1, 4, -1},
        {2, 5, 1, 2, 8, 5, 2, 11, 8, 4, 5, 8, -1, -1, -1, -1},
        {0, 4, 11, 0, 11, 3, 4, 5, 11, 2, 11, 1, 5, 1, 11, -1},
        {0, 2, 5, 0, 5, 9, 2, 11, 5, 4, 5, 8, 11, 8, 5, -1},
        {9, 4, 5, 2, 11, 3, -1, -1, -1, -1, -1, -1, -1, -1, -1, -1},
        {2, 5, 10, 3, 5, 2, 3, 4, 5, 3, 8, 4, -1, -1, -1, -1},
        {5, 10, 2, 5, 2, 4, 4, 2, 0, -1, -1, -1, -1, -1, -1, -1},
        {3, 10, 2, 3, 5, 10, 3, 8, 5, 4, 5, 8, 0, 1, 9, -1},
        {5, 10, 2, 5, 2, 4, 1, 9, 2, 9, 4, 2, -1, -1, -1, -1},
        {8, 4, 5, 8, 5, 3, 3, 5, 1, -1, -1, -1, -1, -1, -1, -1},
        {0, 4, 5, 1, 0, 5, -1, -1, -1, -1, -1, -1, -1, -1, -1, -1},
        {8, 4, 5, 8, 5, 3, 9, 0, 5, 0, 3, 5, -1, -1, -1, -1},
        {9, 4, 5, -1, -1, -1, -1, -1, -1, -1, -1, -1, -1, -1, -1, -1},
        {4, 11, 7, 4, 9, 11, 9, 10, 11, -1, -1, -1, -1, -1, -1, -1},
        {0, 8, 3, 4, 9, 7, 9, 11, 7, 9, 10, 11, -1, -1, -1, -1},
        {1, 10, 11, 1, 11, 4, 1, 4, 0, 7, 4, 11, -1, -1, -1, -1},
        {3, 1, 4, 3, 4, 8, 1, 10, 4, 7, 4, 11, 10, 11, 4, -1},
        {4, 11, 7, 9, 11, 4, 9, 2, 11, 9, 1, 2, -1, -1, -1, -1},
        {9, 7, 4, 9, 11, 7, 9, 1, 11, 2, 11, 1, 0, 8, 3, -1},
        {11, 7, 4, 11, 4, 2, 2, 4, 0, -1, -1, -1, -1, -1, -1, -1},
        {11, 7, 4, 11, 4, 2, 8, 3, 4, 3, 2, 4, -1, -1, -1, -1},
        {2, 9, 10, 2, 7, 9, 2, 3, 7, 7, 4, 9, -1, -1, -1, -1},
        {9, 10, 7, 9, 7, 4, 10, 2, 7, 8, 7, 0, 2, 0, 7, -1},
        {3, 7, 10, 3, 10, 2, 7, 4, 10, 1, 10, 0, 4, 0, 10, -1},
        {1, 10, 2, 8, 7, 4, -1, -1, -1, -1, -1, -1, -1, -1, -1, -1},
        {4, 9, 1, 4, 1, 7, 7, 1, 3, -1, -1, -1, -1, -1, -1, -1},
        {4, 9, 1, 4, 1, 7, 0, 8, 1, 8, 7, 1, -1, -1, -1, -1},
        {4, 0, 3, 7, 4, 3, -1, -1, -1, -1, -1, -1, -1, -1, -1, -1},
        {4, 8, 7, -1, -1, -1, -1, -1, -1, -1, -1, -1, -1, -1, -1, -1},
        {9, 10, 8, 10, 11, 8, -1, -1, -1, -1, -1, -1, -1, -1, -1, -1},
        {3, 0, 9, 3, 9, 11, 11, 9, 10, -1, -1, -1, -1, -1, -1, -1},
        {0, 1, 10, 0, 10, 8, 8, 10, 11, -1, -1, -1, -1, -1, -1, -1},
        {3, 1, 10, 11, 3, 10, -1, -1, -1, -1, -1, -1, -1, -1, -1, -1},
        {1, 2, 11, 1, 11, 9, 9, 11, 8, -1, -1, -1, -1, -1, -1, -1},
        {3, 0, 9, 3, 9, 11, 1, 2, 9, 2, 11, 9, -1, -1, -1, -1},
        {0, 2, 11, 8, 0, 11, -1, -1, -1, -1, -1, -1, -1, -1, -1, -1},
        {3, 2, 11, -1, -1, -1, -1, -1, -1, -1, -1, -1, -1, -1, -1, -1},
        {2, 3, 8, 2, 8, 10, 10, 8, 9, -1, -1, -1, -1, -1, -1, -1},
        {9, 10, 2, 0, 9, 2, -1, -1, -1, -1, -1, -1, -1, -1, -1, -1},
        {2, 3, 8, 2, 8, 10, 0, 1, 8, 1, 10, 8, -1, -1, -1, -1},
        {1, 10, 2, -1, -1, -1, -1, -1, -1, -1, -1, -1, -1, -1, -1, -1},
        {1, 3, 8, 9, 1, 8, -1, -1, -1, -1, -1, -1, -1, -1, -1, -1},
        {0, 9, 1, -1, -1, -1, -1, -1, -1, -1, -1, -1, -1, -1, -1, -1},
        {0, 3, 8, -1, -1, -1, -1, -1, -1, -1, -1, -1, -1, -1, -1, -1},
        {-1, -1, -1, -1, -1, -1, -1, -1, -1, -1, -1, -1, -1, -1, -1, -1}
};
int empty=0;
int gray=1;
int black=2;


//Í¼Ïó´¦Àí ¶þÖµ»¯
void imageTwo(unsigned char *a,unsigned char b[256][256])
{	
	int index;
	for(int i=0;i<256;i++)
	for(int j=0;j<256;j++)
	{
		b[i][j]=0;
		index = i*256*3+j*3;
		if(a[index+0]!=0||a[index+1]!=0||a[index+2]!=0)
			b[i][j]=1;
	}
}
int min2(unsigned char x,int y)
{
	if(x>=y)
		return y;
	else
		return x;
}
int min3(int x,int y,int z)
{
	int m;
	if(x>=y)
		m=y;
	else
		m=x;
	if(m>=z)
		return z;
	else
		return m;
}
//HDTÍ¼Ïó
void generateFrontHDT(unsigned char b[256][256],int hDT[256][256])
{
	int x,y;
	for(int i=255;i>=0;i--)
	{
		if(b[i][255])
			hDT[i][255]=1;
		else
			hDT[i][255]=0;
	}
	for(int j=255;j>=0;j--)
	{
		if(b[255][j])
			hDT[255][j]=1;
		else
			hDT[299][j]=0;
	}
	for(int m=254;m>=0;m--)
		for(int n=254;n>=0;n--)
		{
			x=min3(hDT[m][n+1],hDT[m+1][n],hDT[m+1][n+1]);
			if(b[m][n])
				hDT[m][n]=x+1;
			if(b[m][n]==0)
				hDT[m][n]=0;
		}
}
void generateBackHDT(unsigned char b[256][256],int hDT[256][256])
{
	unsigned char c[256][256];
	for(int k=0;k<256;k++)
		for(int l=0;l<256;l++)
		{
			if(b[k][l])
				c[k][l]=0;
			else
				c[k][l]=1;
		}
	int x,y;
	for(int i=255;i>=0;i--)
	{
		if(c[i][255])
			hDT[i][255]=1;
		else
			hDT[i][255]=0;
	}
	for(int j=255;j>=0;j--)
	{
		if(c[255][j])
			hDT[255][j]=1;
		else
			hDT[255][j]=0;
	}
	for(int m=254;m>=0;m--)
		for(int n=254;n>=0;n--)
		{
			x=min3(hDT[m][n+1],hDT[m+1][n],hDT[m+1][n+1]);
			if(c[m][n])
				hDT[m][n]=x+1;
			if(c[m][n]==0)
				hDT[m][n]=0;
		}
}


void initVoxels()//³õÊ¼»¯¿Õ¼äµÄÌåËØ¼¯ºÏ     ¿ÉÒÔ¸Ä±ä¿Õ¼ä´óÐ¡ºÍ·Ö±æÂÊ
{
	int xMin=-1,xMax=1;
	int yMin=-1,yMax=1;
	int zMin=-1,zMax=1;
	double step=(double)(xMax-xMin)/(double)Depth;
	for(int k=0;k<Depth;k++)
	{
		for(int j=0;j<Depth;j++)
		{
			for (int i=0;i<Depth;i++)
			{
				voxels[k*Depth*Depth+j*Depth+i].xMin=xMin+i*step;
				voxels[k*Depth*Depth+j*Depth+i].xMax=xMin+(i+1)*step;
				voxels[k*Depth*Depth+j*Depth+i].yMin=yMin+j*step;
				voxels[k*Depth*Depth+j*Depth+i].yMax=yMin+(j+1)*step;
				voxels[k*Depth*Depth+j*Depth+i].zMin=zMin+k*step;
				voxels[k*Depth*Depth+j*Depth+i].zMax=zMin+(k+1)*step;
			}
		}
	}
}
void Projection(GLdouble *mM,GLdouble *pM,GLint *vM,struct voxelNode *pV,struct projNode *pJ)//¶ÔÃ¿¸öÌåËØ£¬Õë¶ÔÒ»³ÉÏñÆ½ÃæÉú³ÉÍ¶Ó°°üÎ§ºÐ
{	
	double x_min,x_max;
	double y_min,y_max;
	GLdouble winX[8], winY[8], winZ[8];
	for(int i=0;i<Depth*Depth*Depth;i++)
	{
		gluProject(pV[i].xMin, pV[i].yMin,pV[i].zMin, mM, pM, vM,&winX[0],&winY[0],&winZ[0]);
		gluProject(pV[i].xMax, pV[i].yMin,pV[i].zMin, mM, pM, vM,&winX[1],&winY[1],&winZ[1]);
		gluProject(pV[i].xMax, pV[i].yMax,pV[i].zMin, mM, pM, vM,&winX[2],&winY[2],&winZ[2]);
		gluProject(pV[i].xMin, pV[i].yMax,pV[i].zMin, mM, pM, vM,&winX[3],&winY[3],&winZ[3]);
		gluProject(pV[i].xMin, pV[i].yMin,pV[i].zMax, mM, pM, vM,&winX[4],&winY[4],&winZ[4]);
		gluProject(pV[i].xMax, pV[i].yMin,pV[i].zMax, mM, pM, vM,&winX[5],&winY[5],&winZ[5]);
		gluProject(pV[i].xMax, pV[i].yMax,pV[i].zMax, mM, pM, vM,&winX[6],&winY[6],&winZ[6]);
		gluProject(pV[i].xMin, pV[i].yMax,pV[i].zMax, mM, pM, vM,&winX[7],&winY[7],&winZ[7]);
		x_min=winX[0];
		x_max=winX[0];
		for(int m=0;m<8;m++)
		{
			if(x_min>winX[m])
				x_min=winX[m];
			if(x_max<winX[m])
				x_max=winX[m];	
		}
		y_min=winY[0];
		y_max=winY[0];
		for(int n=0;n<8;n++)
		{
			if(y_min>winY[n])
				y_min=winY[n];
			if(y_max<winY[n])
				y_max=winY[n];	
		}
		pJ[i].xMin=x_min;
		pJ[i].xMax=x_max;
		pJ[i].yMin=y_min;
		pJ[i].yMax=y_max;
		pJ[i].x[0]=winX[0],pJ[i].y[0]=winY[0],pJ[i].z[0]=winZ[0];
		pJ[i].x[1]=winX[1],pJ[i].y[1]=winY[1],pJ[i].z[1]=winZ[1];
		pJ[i].x[2]=winX[2],pJ[i].y[2]=winY[2],pJ[i].z[2]=winZ[2];
		pJ[i].x[3]=winX[3],pJ[i].y[3]=winY[3],pJ[i].z[3]=winZ[3];
		pJ[i].x[4]=winX[4],pJ[i].y[4]=winY[4],pJ[i].z[4]=winZ[4];
		pJ[i].x[5]=winX[5],pJ[i].y[5]=winY[5],pJ[i].z[5]=winZ[5];
		pJ[i].x[6]=winX[6],pJ[i].y[6]=winY[6],pJ[i].z[6]=winZ[6];
		pJ[i].x[7]=winX[7],pJ[i].y[7]=winY[7],pJ[i].z[7]=winZ[7];
	}
}
GLvector getMiddlePosition(float StartX,float StartY,float StartZ,float EndX,float EndY,float EndZ)
{
	GLvector resultPixel;
	
	//Ö±½ÓÈ¡ÖÐµã
	resultPixel.fx = (StartX+EndX) * 0.5f;
	resultPixel.fy = (StartY+EndY) * 0.5f;
	resultPixel.fz = (StartZ+EndZ) * 0.5f;
	return resultPixel;
}
void marchingCube(int k,int j,int l)                   //x,y,z
{
	float x, y, z;
	int i;
	i=l*Depth*Depth+j*Depth+k;
	x=k*fStepSize,y=j*fStepSize,z=l*fStepSize;
	GLint iCorner, iVertex, iVertexTest, iCameraTest, iEdge, iTriangle, iFlagIndex, iEdgeFlags, first, second;
	GLvector asEdgeVertex[12];
	iFlagIndex = 0;
	unsigned char t1,t2,t3,t4,t5,t;
	for (iVertexTest = 0; iVertexTest<8; iVertexTest ++)
	{

		t1=m_two1[proj1[i].y[iVertexTest]][proj1[i].x[iVertexTest]];
		t2=m_two2[proj2[i].y[iVertexTest]][proj2[i].x[iVertexTest]];
		t3=m_two3[proj3[i].y[iVertexTest]][proj3[i].x[iVertexTest]];
		t4=m_two4[proj4[i].y[iVertexTest]][proj4[i].x[iVertexTest]];
		t5=m_two5[proj5[i].y[iVertexTest]][proj5[i].x[iVertexTest]];
		t=t1+t2+t3+t4+t5;
		if (t==5)		
			iFlagIndex |= 1<<iVertexTest;
	}
	iEdgeFlags = aiCubeEdgeFlags[iFlagIndex];
	if(iEdgeFlags == 0) 
	{
		return;
    }
    for(iEdge = 0; iEdge < 12; iEdge++)
    {
		if(iEdgeFlags & (1<<iEdge))
		{
			first=a2iEdgeConnection[iEdge][0];//Ïà½»±ßµÄµÚÒ»¸ö¶¥µã±àºÅ
			second=a2iEdgeConnection[iEdge][1];//Ïà½»±ßµÄµÚ¶þ¸ö¶¥µã±àºÅ
			asEdgeVertex[iEdge]=getMiddlePosition(x+a2fVertexOffset[first][0]*fStepSize,y+a2fVertexOffset[first][1]*fStepSize,z+a2fVertexOffset[first][2]*fStepSize,
												x+a2fVertexOffset[second][0]*fStepSize,y+a2fVertexOffset[second][1]*fStepSize,z+a2fVertexOffset[second][2]*fStepSize);
	//		asEdgeVertex[iEdge]=getIntersectionPosition(x+a2fVertexOffset[first][0]*fStepSize,y+a2fVertexOffset[first][1]*fStepSize,z+a2fVertexOffset[first][2]*fStepSize,
	//											x+a2fVertexOffset[second][0]*fStepSize,y+a2fVertexOffset[second][1]*fStepSize,z+a2fVertexOffset[second][2]*fStepSize);
		}
    }
    for(iTriangle = 0; iTriangle < 5; iTriangle++)
    {
        if(a2iTriangleConnectionTable[iFlagIndex][3*iTriangle] < 0)
			break;

		for(iCorner = 0; iCorner < 3; iCorner++)
		{
			iVertex = a2iTriangleConnectionTable[iFlagIndex][3*iTriangle+iCorner];
			glVertex3f(asEdgeVertex[iVertex].fx, asEdgeVertex[iVertex].fy, asEdgeVertex[iVertex].fz); 
		}    
	}
    
}
GLvoid MarchingCubes()
{
        GLint k, j, l;
        int i;
        for(l = 0; l <Depth; l++)
        for(j = 0; j <Depth; j++)
        for(k = 0; k <Depth;k++)
        {
			i=k+j*Depth+l*Depth*Depth;
			if((proj1[i].type==empty)||(proj2[i].type==empty)||(proj3[i].type==empty)||(proj4[i].type==empty)||(proj5[i].type==empty))
				continue;
			else if((proj1[i].type==black)&&(proj2[i].type==black)&&(proj3[i].type==black)&&(proj4[i].type==black)&&(proj5[i].type==black))
				continue;
			else	
				marchingCube(k,j,l);
        }
}

void test1()
{	
	int x,y;
	int min,max;
	for(int k=0;k<Depth*Depth*Depth;k++)
	{
		x=proj1[k].xMax-proj1[k].xMin;
		y=proj1[k].yMax-proj1[k].yMin;
		if(x>=y)
			{	
				min=y;
				max=x;
			}
		else
			{	min=x;
				max=y;
			}
		if(FrontHDT1[proj1[k].yMin][proj1[k].xMin]>=max)
		{	
			proj1[k].type=black;
		}
		else if(BackHDT1[proj1[k].yMin][proj1[k].xMin]>=max)
		{
			proj1[k].type=empty;		
		}
		else
			proj1[k].type=gray;
	}
}
void test2()
{	
	int x,y;
	int min,max;
	for(int k=0;k<Depth*Depth*Depth;k++)
	{
		x=proj2[k].xMax-proj2[k].xMin;
		y=proj2[k].yMax-proj2[k].yMin;
		if(x>=y)
			{	
				min=y;
				max=x;
			}
		else
			{	min=x;
				max=y;
			}
		if(FrontHDT2[proj2[k].yMin][proj2[k].xMin]>=max)
		{	
			proj2[k].type=black;
		}	
		else if(BackHDT2[proj2[k].yMin][proj2[k].xMin]>=max)
		{
			proj2[k].type=empty;		
		}
		else
			proj2[k].type=gray;
	}		
}
void test3()
{	
	int x,y;
	int min,max;
	for(int k=0;k<Depth*Depth*Depth;k++)
	{
		x=proj3[k].xMax-proj3[k].xMin;
		y=proj3[k].yMax-proj3[k].yMin;
		if(x>=y)
			{	
				min=y;
				max=x;
			}
		else
			{	min=x;
				max=y;
			}
		if(FrontHDT3[proj3[k].yMin][proj3[k].xMin]>=max)
		{	
			proj3[k].type=black;
		}
		else if(BackHDT3[proj3[k].yMin][proj3[k].xMin]>=max)
		{
			proj3[k].type=empty;		
		}
		else
			proj3[k].type=gray;
	}		
}
void test4()
{	
	int x,y;
	int min,max;
	for(int k=0;k<Depth*Depth*Depth;k++)
	{
		x=proj4[k].xMax-proj4[k].xMin;
		y=proj4[k].yMax-proj4[k].yMin;
		if(x>=y)
			{	
				min=y;
				max=x;
			}
		else
			{	min=x;
				max=y;
			}
		if(FrontHDT4[proj4[k].yMin][proj4[k].xMin]>=max)
		{	
			proj4[k].type=black;
		}
		else if(BackHDT4[proj4[k].yMin][proj4[k].xMin]>=max)
		{
			proj4[k].type=empty;		
		}
		else
			proj4[k].type=gray;
	}		
}
void test5()
{	
	int x,y;
	int min,max;
	for(int k=0;k<Depth*Depth*Depth;k++)
	{
		x=proj5[k].xMax-proj5[k].xMin;
		y=proj5[k].yMax-proj5[k].yMin;
		if(x>=y)
			{	
				min=y;
				max=x;
			}
		else
			{	min=x;
				max=y;
			}
		if(FrontHDT5[proj5[k].yMin][proj5[k].xMin]>=max)
		{	
			proj5[k].type=black;
		}
		else if(BackHDT5[proj5[k].yMin][proj5[k].xMin]>=max)
		{
			proj5[k].type=empty;		
		}
		else
			proj5[k].type=gray;
	}		
}


void DrawCube(double xmin,double xmax,double ymin,double ymax,double zmin,double zmax)//»æÖÆÃ¿¸öÌåËØÁ¢·½Ìå
{	
		
		glBegin(GL_QUADS);									//»æÖÆÒ»¸öÕý·½Ìå	
		glVertex3f(xmin, ymin,zmin);					
		glVertex3f(xmin, ymax,zmin);					
		glVertex3f(xmin, ymax,zmax);					
		glVertex3f(xmin, ymin,zmax);					
								
		glVertex3f(xmin, ymin,zmax);					
		glVertex3f(xmax, ymin,zmax);					
		glVertex3f(xmax, ymax,zmax);					
		glVertex3f(xmin, ymax,zmax);					
							
		glVertex3f(xmax, ymin,zmax);					
		glVertex3f(xmax, ymin,zmin);					
		glVertex3f(xmax, ymax,zmin);					
		glVertex3f(xmax, ymax,zmax);					
								
		glVertex3f(xmax, ymin,zmin);					
		glVertex3f(xmin, ymin,zmin);					
		glVertex3f(xmin, ymax,zmin);					
		glVertex3f(xmin, ymax,zmin);					
								
		glVertex3f(xmin, ymax,zmin);					
		glVertex3f(xmin, ymax,zmax);					
		glVertex3f(xmax, ymax,zmax);					
		glVertex3f(xmax, ymax,zmin);					
								
		glVertex3f(xmin, ymin,zmax);					
		glVertex3f(xmin, ymin,zmin);					
		glVertex3f(xmax, ymin,zmin);					
		glVertex3f(xmax, ymin,zmax);					
		glEnd();
}
void DrawReconModel()
{	
	for(int i=0;i<Depth*Depth*Depth;i++)
	{
		if((proj1[i].type==black)&&(proj2[i].type==black)&&(proj3[i].type==black)&&(proj4[i].type==black)&&(proj5[i].type==black))
			DrawCube(voxels[i].xMin,voxels[i].xMax,voxels[i].yMin,voxels[i].yMax,voxels[i].zMin,voxels[i].zMax);
	}
}
const unsigned int window_width = 512;
const unsigned int window_height = 512;

const unsigned int mesh_width = 256;
const unsigned int mesh_height = 256;

// vbo variables
GLuint vbo;

float anim = 0.0;

// mouse controls
int mouse_old_x, mouse_old_y;
int mouse_buttons = 0;
float rotate_x = 0.0, rotate_y = 0.0;
float translate_z = -3.0;

////////////////////////////////////////////////////////////////////////////////
// kernels
#include <simpleGL_kernel.cu>

////////////////////////////////////////////////////////////////////////////////
// declaration, forward
void runTest( int argc, char** argv);

// GL functionality
CUTBoolean initGL();
void createVBO( GLuint* vbo);
void deleteVBO( GLuint* vbo);

// rendering callbacks
void main_reshape(int width,  int height) 
{
    glViewport(0, 0, width, height);
    glMatrixMode(GL_PROJECTION);
    glLoadIdentity();
    gluOrtho2D(0, width, height, 0);
    glMatrixMode(GL_MODELVIEW);
    glLoadIdentity();
    
              
    int sub_width = (width-GAP*4)/4;
    int sub_height =(height-GAP*4)/3;
    
    glutSetWindow(worldWnd);
    glutPositionWindow(GAP,GAP);
    glutReshapeWindow(sub_width*2,sub_height*2);
}

void main_display(void)
{
    glClearColor(0.8, 0.8, 0.8, 0.0);
    glClear(GL_COLOR_BUFFER_BIT | GL_DEPTH_BUFFER_BIT);
    glColor3ub(0, 0, 0);
    glutSwapBuffers();
}
void worldreshape(int width,  int height)
{    
	glViewport( 0, 0, width, height);

    // projection
    glMatrixMode( GL_PROJECTION);
    glLoadIdentity();
    gluPerspective(60.0, (GLfloat)width / (GLfloat) height, 0.1, 10.0);
	
}
void worlddisplay();
void display1()
{
	glClearColor(0.0, 0.0, 0.0, 0.0);
    glClear(GL_COLOR_BUFFER_BIT | GL_DEPTH_BUFFER_BIT);
    glColor3ub(255, 0, 0);
	glPushMatrix();
    glRotatef(rotate_x, 1.0, 0.0, 0.0);
    glRotatef(rotate_y, 0.0, 1.0, 0.0);
 //   glutSolidOctahedron();
 //   glutSolidTorus(0.5,1.0);
    glutSolidTeapot(0.5);
	
 //   glutSolidCube(1.0);
    glPopMatrix();
    glutSwapBuffers();

    GLint viewport[4];
    glGetIntegerv(GL_VIEWPORT,viewport);
    glPixelStorei(GL_PACK_ALIGNMENT,4);   
    glPixelStorei(GL_PACK_ROW_LENGTH,0);   
    glPixelStorei(GL_PACK_SKIP_ROWS,0);   
    glPixelStorei(GL_PACK_SKIP_PIXELS,0);   
    glReadPixels(0,0,viewport[2],viewport[3],GL_RGB,GL_UNSIGNED_BYTE,pixels1);
    imageTwo(pixels1,m_two1);
    generateFrontHDT(m_two1,FrontHDT1);
    generateBackHDT(m_two1,BackHDT1);
    glutPostRedisplay();
}
void display2()
{
	glClearColor(0.0, 0.0, 0.0, 0.0);
    glClear(GL_COLOR_BUFFER_BIT | GL_DEPTH_BUFFER_BIT);
    glColor3ub(255, 0, 0);
	glPushMatrix();
    glRotatef(rotate_x, 1.0, 0.0, 0.0);
    glRotatef(rotate_y, 0.0, 1.0, 0.0);
//    glutSolidOctahedron();
    glutSolidTeapot(0.5);
 //   glutSolidCube(1.0);
 //    glutSolidCube(1.0);
    glPopMatrix();
    glutSwapBuffers();
    GLint viewport[4];
    glGetIntegerv(GL_VIEWPORT,viewport);
    glPixelStorei(GL_PACK_ALIGNMENT,4);   
    glPixelStorei(GL_PACK_ROW_LENGTH,0);   
    glPixelStorei(GL_PACK_SKIP_ROWS,0);   
    glPixelStorei(GL_PACK_SKIP_PIXELS,0);   
    glReadPixels(0,0,viewport[2],viewport[3],GL_RGB,GL_UNSIGNED_BYTE,pixels2);
    imageTwo(pixels2,m_two2);
    generateFrontHDT(m_two2,FrontHDT2);
    generateBackHDT(m_two2,BackHDT2);
    glutPostRedisplay();
}
void display3()
{
	glClearColor(0.0, 0.0, 0.0, 0.0);
    glClear(GL_COLOR_BUFFER_BIT | GL_DEPTH_BUFFER_BIT);
    glColor3ub(255, 0, 0);
	glPushMatrix();
    glRotatef(rotate_x, 1.0, 0.0, 0.0);
    glRotatef(rotate_y, 0.0, 1.0, 0.0);
 //   glutSolidOctahedron();
    glutSolidTeapot(0.5);
 //   glutSolidCube(1.0);
 //   glutSolidCube(1.0);
    glPopMatrix();
    glutSwapBuffers();
    GLint viewport[4];
    glGetIntegerv(GL_VIEWPORT,viewport);
    glPixelStorei(GL_PACK_ALIGNMENT,4);   
    glPixelStorei(GL_PACK_ROW_LENGTH,0);   
    glPixelStorei(GL_PACK_SKIP_ROWS,0);   
    glPixelStorei(GL_PACK_SKIP_PIXELS,0);   
    glReadPixels(0,0,viewport[2],viewport[3],GL_RGB,GL_UNSIGNED_BYTE,pixels3);
    imageTwo(pixels3,m_two3);
    generateFrontHDT(m_two3,FrontHDT3);
    generateBackHDT(m_two3,BackHDT3);
    glutPostRedisplay();
}
void display4()
{
	glClearColor(0.0, 0.0, 0.0, 0.0);
    glClear(GL_COLOR_BUFFER_BIT | GL_DEPTH_BUFFER_BIT);
    glColor3ub(255, 0, 0);
	glPushMatrix();
    glRotatef(rotate_x, 1.0, 0.0, 0.0);
    glRotatef(rotate_y, 0.0, 1.0, 0.0);
//    glutSolidOctahedron();
    glutSolidTeapot(0.5);
//    glutSolidCube(1.0);
//       glutSolidCube(1.0);
    glPopMatrix();
    glutSwapBuffers();
    GLint viewport[4];
    int width;
    glGetIntegerv(GL_VIEWPORT,viewport);
    width=viewport[2]*3;   
    width=(width+3)&~3;
    glPixelStorei(GL_PACK_ALIGNMENT,4);   
    glPixelStorei(GL_PACK_ROW_LENGTH,0);   
    glPixelStorei(GL_PACK_SKIP_ROWS,0);   
    glPixelStorei(GL_PACK_SKIP_PIXELS,0);   
    glReadPixels(0,0,viewport[2],viewport[3],GL_RGB,GL_UNSIGNED_BYTE,pixels4);
    imageTwo(pixels4,m_two4);
    generateFrontHDT(m_two4,FrontHDT4);
    generateBackHDT(m_two4,BackHDT4);
    glutPostRedisplay();
}
void display5()
{
	glClearColor(0.0, 0.0, 0.0, 0.0);
    glClear(GL_COLOR_BUFFER_BIT | GL_DEPTH_BUFFER_BIT);
    glColor3ub(255, 0, 0);
	glPushMatrix();
    glRotatef(rotate_x, 1.0, 0.0, 0.0);
    glRotatef(rotate_y, 0.0, 1.0, 0.0);
 //    glutSolidOctahedron();
    glutSolidTeapot(0.5);
//    glutSolidCube(1.0);
//    glutSolidCube(1.0);
    glPopMatrix();
    glutSwapBuffers();
    GLint viewport[4];
    glGetIntegerv(GL_VIEWPORT,viewport);
    glPixelStorei(GL_PACK_ALIGNMENT,4);   
    glPixelStorei(GL_PACK_ROW_LENGTH,0);   
    glPixelStorei(GL_PACK_SKIP_ROWS,0);   
    glPixelStorei(GL_PACK_SKIP_PIXELS,0);   
    glReadPixels(0,0,viewport[2],viewport[3],GL_RGB,GL_UNSIGNED_BYTE,pixels5);
    imageTwo(pixels5,m_two5);
    generateFrontHDT(m_two5,FrontHDT5);
    generateBackHDT(m_two5,BackHDT5);
    glutPostRedisplay();   

}
void reshape1(int width,int height)
{	
	glViewport(0, 0, width, height);
    glMatrixMode(GL_PROJECTION);
    glLoadIdentity();
    gluPerspective(60,(GLfloat)width /(GLfloat) height, 0.1, 10.0);
    glMatrixMode(GL_MODELVIEW);
    glLoadIdentity();
    gluLookAt(0.0,0.0,3.0,0.0,0.0,0.0,0.0,1.0,0.0);
    glGetDoublev(GL_MODELVIEW_MATRIX, modelMatrix1); 
    glGetDoublev(GL_PROJECTION_MATRIX, projMatrix1); 
    glGetIntegerv(GL_VIEWPORT, viewport1);
    Projection(modelMatrix1,projMatrix1,viewport1,voxels,proj1); 
}
void reshape2(int width,int height)
{	
	glViewport(0, 0, width, height);
    glMatrixMode(GL_PROJECTION);
    glLoadIdentity();
    gluPerspective(60,(GLfloat)width /(GLfloat) height, 0.1, 10.0);
    glMatrixMode(GL_MODELVIEW);
    glLoadIdentity();
    gluLookAt(3.0,0.0,0.0,0.0,0.0,0.0,0.0,1.0,0.0);
    glGetDoublev(GL_MODELVIEW_MATRIX, modelMatrix2); 
    glGetDoublev(GL_PROJECTION_MATRIX, projMatrix2); 
    glGetIntegerv(GL_VIEWPORT, viewport2);
    Projection(modelMatrix2,projMatrix2,viewport2,voxels,proj2); 
}
void reshape3(int width,int height)
{	
	glViewport(0, 0, width, height);
    glMatrixMode(GL_PROJECTION);
    glLoadIdentity();
    gluPerspective(60,(GLfloat)width /(GLfloat) height, 0.1, 10.0);
    glMatrixMode(GL_MODELVIEW);
    glLoadIdentity();
    gluLookAt(0.0,0.0,-3.0,0.0,0.0,0.0,0.0,1.0,0.0);
    glGetDoublev(GL_MODELVIEW_MATRIX, modelMatrix3); 
    glGetDoublev(GL_PROJECTION_MATRIX, projMatrix3); 
    glGetIntegerv(GL_VIEWPORT, viewport3); 
    Projection(modelMatrix3,projMatrix3,viewport3,voxels,proj3);
}
void reshape4(int width,int height)
{	
	glViewport(0, 0, width, height);
    glMatrixMode(GL_PROJECTION);
    glLoadIdentity();
    gluPerspective(60,(GLfloat)width /(GLfloat) height, 0.1, 10.0);
    glMatrixMode(GL_MODELVIEW);
    glLoadIdentity();
    gluLookAt(-3.0,0.0,0.0,0.0,0.0,0.0,0.0,1.0,0.0);
    glGetDoublev(GL_MODELVIEW_MATRIX, modelMatrix4); 
    glGetDoublev(GL_PROJECTION_MATRIX, projMatrix4); 
    glGetIntegerv(GL_VIEWPORT, viewport4); 
    Projection(modelMatrix4,projMatrix4,viewport4,voxels,proj4);
}
void reshape5(int width,int height)
{	
	glViewport(0, 0, width, height);
    glMatrixMode(GL_PROJECTION);
    glLoadIdentity();
    gluPerspective(60,(GLfloat)width /(GLfloat) height, 0.1, 10.0);
    glMatrixMode(GL_MODELVIEW);
    glLoadIdentity();
    gluLookAt(0.0,3.0,0.0,0.0,0.0,0.0,0.0,0.0,1.0);
    glGetDoublev(GL_MODELVIEW_MATRIX, modelMatrix5); 
    glGetDoublev(GL_PROJECTION_MATRIX, projMatrix5); 
    glGetIntegerv(GL_VIEWPORT, viewport5); 
    Projection(modelMatrix5,projMatrix5,viewport5,voxels,proj5);
}

void Display()
{	
	test1();
	test2();
	test3();
	test4();
	test5();
	//Í¶Ó°¼ì²â
	glClearColor(0.0, 0.0, 0.0, 0.0);   
	glClear(GL_COLOR_BUFFER_BIT | GL_DEPTH_BUFFER_BIT);
	glColor3f(1.0f,1.0f,0.0f);
    glMatrixMode(GL_MODELVIEW);
    glLoadIdentity();
    gluLookAt(0.0,0.0,3.0,0.0,0.0,0.0,0.0,1.0,0.0);
    glPushMatrix();
    glRotatef(rotate_x, 1.0, 0.0, 0.0);
    glRotatef(rotate_y, 0.0, 1.0, 0.0);
    //»æÖÆÃ¿¸ö±êÖ¾ÎªblackµÄÌåËØ
 //   DrawReconModel();
    glPushMatrix();
 	glBegin(GL_TRIANGLES);
       MarchingCubes();
    glEnd();
    glPopMatrix();
    glPopMatrix();
    glutSwapBuffers();
    glutPostRedisplay();
}
void Reshape(int width,int height)
{
    glViewport(0, 0, width, height);
    glMatrixMode(GL_PROJECTION);
    glLoadIdentity();
    gluPerspective(60,(GLfloat)width /(GLfloat)height, 0.1, 10.0);
}
void keyboard( unsigned char key, int x, int y);
void mouse(int button, int state, int x, int y);
void motion(int x, int y);

// Cuda functionality
void runCuda( GLuint vbo);
void checkResultCuda( int argc, char** argv, const GLuint& vbo);


////////////////////////////////////////////////////////////////////////////////
// Program main
////////////////////////////////////////////////////////////////////////////////
int main( int argc, char** argv)
{
    runTest( argc, argv);
    int a=10;
    CUT_EXIT(argc, argv);
}

////////////////////////////////////////////////////////////////////////////////
//! Run a simple test for CUDA
////////////////////////////////////////////////////////////////////////////////
void runTest( int argc, char** argv)
{
    CUT_DEVICE_INIT(argc, argv);
	initVoxels();
    // Create GL context
    glutInit( &argc, argv);
    glutInitDisplayMode( GLUT_RGBA | GLUT_DOUBLE);
    glutInitWindowSize(1124, 868);
    glutInitWindowPosition(20, 20);

    
    mainWnd = glutCreateWindow("VBVH");
    if( CUTFalse == initGL()) {
        return;
    }
	
    glutReshapeFunc(main_reshape);
    glutDisplayFunc(main_display);
    
    // 
    worldWnd=glutCreateSubWindow(mainWnd, GAP,GAP,512,512);
    glutDisplayFunc( worlddisplay);
    glutReshapeFunc(worldreshape);
  //  glutKeyboardFunc( keyboard);
    glutMouseFunc( mouse);
    glutMotionFunc( motion);
	//
    
    // create VBO
    createVBO( &vbo);

    // run the cuda part
    runCuda( vbo);

    // check result of Cuda step
    checkResultCuda( argc, argv, vbo);
    //
    subWnd1=glutCreateSubWindow(mainWnd, GAP*2+512,GAP-18,256,256);
    glutDisplayFunc(display1);
    glutReshapeFunc(reshape1);
    
    subWnd2=glutCreateSubWindow(mainWnd, GAP*3+512+256,GAP-18,256,256);
    glutDisplayFunc(display2);
    glutReshapeFunc(reshape2);
    
    subWnd3=glutCreateSubWindow(mainWnd, GAP*2+512,GAP*2+256-36,256,256);
    glutDisplayFunc(display3);
    glutReshapeFunc(reshape3);
    
    subWnd4=glutCreateSubWindow(mainWnd, GAP*3+512+256,GAP*2+256-36,256,256);
    glutDisplayFunc(display4);
    glutReshapeFunc(reshape4);
    
    subWnd5=glutCreateSubWindow(mainWnd, GAP*2+512,GAP*3+512-54,256,256);
    glutDisplayFunc(display5);
    glutReshapeFunc(reshape5);
    
    displayWnd=glutCreateSubWindow(mainWnd, GAP*3+512+256,GAP*3+512-54,256,256);
    glutDisplayFunc(Display);
    glutReshapeFunc(Reshape);
    glutMainLoop();
}

////////////////////////////////////////////////////////////////////////////////
//! Run the Cuda part of the computation
////////////////////////////////////////////////////////////////////////////////
void runCuda( GLuint vbo)
{
    // map OpenGL buffer object for writing from CUDA
    float4 *dptr;
    CUDA_SAFE_CALL(cudaGLMapBufferObject( (void**)&dptr, vbo));//½«IDÎªvboµÄ»º³å¶ÔÏóÓ³Éäµ½CUDAµÄµØÖ·¿Õ¼äÖÐ£¬²¢ÔÚ*dptrÖÐ·µ»Ø½á¹ûÓ³ÉäµÄ»ùÖ¸Õë

    // execute the kernel
    dim3 block(8, 8, 1);
    dim3 grid(mesh_width / block.x, mesh_height / block.y, 1);
    kernel<<< grid, block>>>(dptr, mesh_width, mesh_height, anim);

    // unmap buffer object
    CUDA_SAFE_CALL(cudaGLUnmapBufferObject( vbo));
}

////////////////////////////////////////////////////////////////////////////////
//! Initialize GL
////////////////////////////////////////////////////////////////////////////////
CUTBoolean initGL()
{
    // initialize necessary OpenGL extensions
    glewInit();
    if (! glewIsSupported( "GL_VERSION_2_0 " 
        "GL_ARB_pixel_buffer_object"
		)) {
        fprintf( stderr, "ERROR: Support for necessary OpenGL extensions missing.");
        fflush( stderr);
        return CUTFalse;
    }

    // default initialization
    glClearColor( 0.0, 0.0, 0.0, 1.0);
    glDisable( GL_DEPTH_TEST);

    // viewport


    CUT_CHECK_ERROR_GL();

    return CUTTrue;
}

////////////////////////////////////////////////////////////////////////////////
//! Create VBO
////////////////////////////////////////////////////////////////////////////////
void createVBO(GLuint* vbo)
{
    // create buffer object
    glGenBuffers( 1, vbo);
    glBindBuffer( GL_ARRAY_BUFFER, *vbo);

    // initialize buffer object
    unsigned int size = mesh_width * mesh_height * 4 * sizeof( float);
    glBufferData( GL_ARRAY_BUFFER, size, 0, GL_DYNAMIC_DRAW);

    glBindBuffer( GL_ARRAY_BUFFER, 0);//Í£Ö¹Ê¹ÓÃ»º³åÇø¶ÔÏó

    // register buffer object with CUDA
    CUDA_SAFE_CALL(cudaGLRegisterBufferObject(*vbo));

    CUT_CHECK_ERROR_GL();
}

////////////////////////////////////////////////////////////////////////////////
//! Delete VBO
////////////////////////////////////////////////////////////////////////////////
void deleteVBO( GLuint* vbo)
{
    glBindBuffer( 1, *vbo);
    glDeleteBuffers( 1, vbo);

    CUDA_SAFE_CALL(cudaGLUnregisterBufferObject(*vbo));

    *vbo = 0;
}

////////////////////////////////////////////////////////////////////////////////
//! Display callback
////////////////////////////////////////////////////////////////////////////////
void worlddisplay()
{
    // run CUDA kernel to generate vertex positions
    runCuda(vbo);

    glClear(GL_COLOR_BUFFER_BIT | GL_DEPTH_BUFFER_BIT);

    // set view matrix
    glMatrixMode(GL_MODELVIEW);
    glLoadIdentity();
    glColor3f(1.0,0.0,0.0);
    gluLookAt(0.0,0.0,translate_z,0.0,0.0,0.0,0.0,1.0,0.0);
    //glTranslatef(0.0, 0.0, translate_z);
    glRotatef(rotate_x, 1.0, 0.0, 0.0);
    glRotatef(rotate_y, 0.0, 1.0, 0.0);

    // render from the vbo
 // glBindBuffer(GL_ARRAY_BUFFER, vbo);
 // glVertexPointer(4, GL_FLOAT, 0, 0);//¶¥µã»º³åÇø¶ÔÏóÓÃÓÚ¶¥µãÊý×é

 // glEnableClientState(GL_VERTEX_ARRAY);//ÆðÓÃ¶¥µãÊý×é
 // glColor3f(1.0, 0.0, 0.0);
 // glDrawArrays(GL_POINTS, 0, mesh_width * mesh_height);
 // glDisableClientState(GL_VERTEX_ARRAY);
 //   glutSolidOctahedron();
    glutSolidTeapot(0.5);
//    glutSolidCube(1.0);
  //   glutSolidCube(1.0);
    glutSwapBuffers();
    glutPostRedisplay();

    anim += 0.01;
}

////////////////////////////////////////////////////////////////////////////////
//! Keyboard events handler
////////////////////////////////////////////////////////////////////////////////
void keyboard( unsigned char key, int /*x*/, int /*y*/)
{
    switch( key) {
    case( 27) :
        deleteVBO( &vbo);
        exit( 0);
    }
}

////////////////////////////////////////////////////////////////////////////////
//! Mouse event handlers
////////////////////////////////////////////////////////////////////////////////
void mouse(int button, int state, int x, int y)
{
    if (state == GLUT_DOWN) {
        mouse_buttons |= 1<<button;
    } else if (state == GLUT_UP) {
        mouse_buttons = 0;
    }

    mouse_old_x = x;
    mouse_old_y = y;
    glutPostRedisplay();
}

void motion(int x, int y)
{
    float dx, dy;
    dx = x - mouse_old_x;
    dy = y - mouse_old_y;

    if (mouse_buttons & 1) {
        rotate_x += dy * 0.2;
        rotate_y += dx * 0.2;
    } else if (mouse_buttons & 4) {
        translate_z += dy * 0.01;
    }

    mouse_old_x = x;
    mouse_old_y = y;
}

////////////////////////////////////////////////////////////////////////////////
//! Check if the result is correct or write data to file for external
//! regression testing
////////////////////////////////////////////////////////////////////////////////
void checkResultCuda( int argc, char** argv, const GLuint& vbo)
{
    CUDA_SAFE_CALL(cudaGLUnregisterBufferObject(vbo));

    // map buffer object
    glBindBuffer( GL_ARRAY_BUFFER_ARB, vbo );
    float* data = (float*) glMapBuffer( GL_ARRAY_BUFFER, GL_READ_ONLY);

    // check result
    if( cutCheckCmdLineFlag( argc, (const char**) argv, "regression")) {
        // write file for regression test
        CUT_SAFE_CALL( cutWriteFilef( "./data/regression.dat",
            data, mesh_width * mesh_height * 3, 0.0));
    }

    // unmap GL buffer object
    if( ! glUnmapBuffer( GL_ARRAY_BUFFER)) {
        fprintf( stderr, "Unmap buffer failed.\n");
        fflush( stderr);
    }

    CUDA_SAFE_CALL(cudaGLRegisterBufferObject(vbo));

    CUT_CHECK_ERROR_GL();
}
