# Supplementary material for: A multi-GPU accelerated virtual-reality interaction simulation framework
Source: PLoS One. 2019 Apr 11;14(4):e0214852. doi: 10.1371/journal.pone.0214852 (PMC6459549; doi:10.1371/journal.pone.0214852)
Supplement: S1 File — (ZIP) [file pone.0214852.s001.zip › 3D Reconstruction Experiment code/simpleGL octree/simpleGL_kernel.cu]

/*
 * Copyright 1993-2007 NVIDIA Corporation.  All rights reserved.
 *
 * NOTICE TO USER:
 *
 * This source code is subject to NVIDIA ownership rights under U.S. and
 * international Copyright laws.  Users and possessors of this source code
 * are hereby granted a nonexclusive, royalty-free license to use this code
 * in individual and commercial software.
 *
 * NVIDIA MAKES NO REPRESENTATION ABOUT THE SUITABILITY OF THIS SOURCE
 * CODE FOR ANY PURPOSE.  IT IS PROVIDED "AS IS" WITHOUT EXPRESS OR
 * IMPLIED WARRANTY OF ANY KIND.  NVIDIA DISCLAIMS ALL WARRANTIES WITH
 * REGARD TO THIS SOURCE CODE, INCLUDING ALL IMPLIED WARRANTIES OF
 * MERCHANTABILITY, NONINFRINGEMENT, AND FITNESS FOR A PARTICULAR PURPOSE.
 * IN NO EVENT SHALL NVIDIA BE LIABLE FOR ANY SPECIAL, INDIRECT, INCIDENTAL,
 * OR CONSEQUENTIAL DAMAGES, OR ANY DAMAGES WHATSOEVER RESULTING FROM LOSS
 * OF USE, DATA OR PROFITS,  WHETHER IN AN ACTION OF CONTRACT, NEGLIGENCE
 * OR OTHER TORTIOUS ACTION,  ARISING OUT OF OR IN CONNECTION WITH THE USE
 * OR PERFORMANCE OF THIS SOURCE CODE.
 *
 * U.S. Government End Users.   This source code is a "commercial item" as
 * that term is defined at  48 C.F.R. 2.101 (OCT 1995), consisting  of
 * "commercial computer  software"  and "commercial computer software
 * documentation" as such terms are  used in 48 C.F.R. 12.212 (SEPT 1995)
 * and is provided to the U.S. Government only as a commercial end item.
 * Consistent with 48 C.F.R.12.212 and 48 C.F.R. 227.7202-1 through
 * 227.7202-4 (JUNE 1995), all U.S. Government End Users acquire the
 * source code with only those rights set forth herein.
 *
 * Any use of this source code in individual and commercial software must
 * include, in the user documentation and internal comments to the code,
 * the above Disclaimer and U.S. Government End Users Notice.
 */

 /* This example demonstrates how to use the Cuda OpenGL bindings with the
  * runtime API.
  * Device code.
  */

#ifndef _SIMPLEGL_KERNEL_H_
#define _SIMPLEGL_KERNEL_H_

///////////////////////////////////////////////////////////////////////////////
//! Simple kernel to modify vertex positions in sine wave pattern
//! @param data  data in global memory
///////////////////////////////////////////////////////////////////////////////
__device__ void imageTwo1(unsigned char *a,unsigned char b[256][256])
{	
	unsigned char Image[256][256][3];
	for(int m=0; m<256; m++)
	for (int n=0; n<256; n++)
	{
		int index = m*256*3+n*3;
		for (int k=0; k<3; k++) Image[m][n][k] = a[index+k];
	}
	for(int i=0;i<256;i++)
	for(int j=0;j<256;j++)
	{
		b[i][j]=0;
		if(Image[i][j][0]!=0||Image[i][j][1]!=0||Image[i][j][2]!=0)
			b[i][j]=1;
	}
}

__global__ void kernel(float4* pos, unsigned int width, unsigned int height, float time)
{
    unsigned int x = blockIdx.x*blockDim.x + threadIdx.x;
    unsigned int y = blockIdx.y*blockDim.y + threadIdx.y;

    // calculate uv coordinates
    float u = x / (float) width;
    float v = y / (float) height;
    u = u*2.0f - 1.0f;
    v = v*2.0f - 1.0f;

    // calculate simple sine wave pattern
    float freq = 4.0f;
    float w = sinf(u*freq + time) * cosf(v*freq + time) * 0.5f;
    unsigned char a[256*256*3],b[256][256];
    imageTwo1(a,b);
    // write output vertex
    pos[y*width+x] = make_float4(u, w, v, 1.0f);
}

#endif // #ifndef _SIMPLEGL_KERNEL_H_
