# Supplementary material for: A multi-GPU accelerated virtual-reality interaction simulation framework
Source: PLoS One. 2019 Apr 11;14(4):e0214852. doi: 10.1371/journal.pone.0214852 (PMC6459549; doi:10.1371/journal.pone.0214852)
Supplement: S2 File — (ZIP) [file pone.0214852.s002.zip]

Archive with 137 entries (129 files):
- Virtual Cutting Experiment code/
- Virtual Cutting Experiment code/cutting_simulation.ncb
- Virtual Cutting Experiment code/cutting_simulation.sln
- Virtual Cutting Experiment code/cutting_simulation.sln.old
- Virtual Cutting Experiment code/cutting_simulation.suo
- Virtual Cutting Experiment code/cutting_simulation.suo.old
- Virtual Cutting Experiment code/linear.txt
- Virtual Cutting Experiment code/UpgradeLog.XML
- Virtual Cutting Experiment code/cutting_simulation/
- Virtual Cutting Experiment code/cutting_simulation/aabb.cpp
- Virtual Cutting Experiment code/cutting_simulation/aabb.h
- Virtual Cutting Experiment code/cutting_simulation/cut.cpp
- Virtual Cutting Experiment code/cutting_simulation/cut.h
- Virtual Cutting Experiment code/cutting_simulation/cutting_simulation.cpp
- Virtual Cutting Experiment code/cutting_simulation/cutting_simulation.exe
- Virtual Cutting Experiment code/cutting_simulation/cutting_simulation.vcproj
- Virtual Cutting Experiment code/cutting_simulation/cutting_simulation.vcproj.20081225-1559.Administrator.user
- Virtual Cutting Experiment code/cutting_simulation/cutting_simulation.vcproj.20091026-1516.Administrator.user
- Virtual Cutting Experiment code/cutting_simulation/cutting_simulation.vcproj.20091207-1603.Administrator.user
- Virtual Cutting Experiment code/cutting_simulation/cutting_simulation.vcproj.20091231-0231.Administrator.user
- Virtual Cutting Experiment code/cutting_simulation/cutting_simulation.vcproj.8.00.old
- Virtual Cutting Experiment code/cutting_simulation/cutting_simulation.vcproj.dell-PC.dell.user
- Virtual Cutting Experiment code/cutting_simulation/cutting_simulation.vcproj.IBM-CC108E063C5.s.user
- Virtual Cutting Experiment code/cutting_simulation/cutting_simulation.vcproj.LEO.leo.user
- Virtual Cutting Experiment code/cutting_simulation/cutting_simulation2.exe
- Virtual Cutting Experiment code/cutting_simulation/cvect3.h
- Virtual Cutting Experiment code/cutting_simulation/deformation.cpp
- Virtual Cutting Experiment code/cutting_simulation/deformation.h
- Virtual Cutting Experiment code/cutting_simulation/dirLightAmbDiffSpec.frag
- Virtual Cutting Experiment code/cutting_simulation/dirLightAmbDiffSpec.vert
- Virtual Cutting Experiment code/cutting_simulation/display.cpp
- Virtual Cutting Experiment code/cutting_simulation/display.h
- Virtual Cutting Experiment code/cutting_simulation/elem-04.txt
- Virtual Cutting Experiment code/cutting_simulation/face-04.txt
- Virtual Cutting Experiment code/cutting_simulation/face.h
- Virtual Cutting Experiment code/cutting_simulation/func.cpp
- Virtual Cutting Experiment code/cutting_simulation/global_constants.h
- Virtual Cutting Experiment code/cutting_simulation/grid_mapped.h
- Virtual Cutting Experiment code/cutting_simulation/illElem.txt
- Virtual Cutting Experiment code/cutting_simulation/knife.cpp
- Virtual Cutting Experiment code/cutting_simulation/knife.h
- Virtual Cutting Experiment code/cutting_simulation/matrix.cpp
- Virtual Cutting Experiment code/cutting_simulation/matrix.h
- Virtual Cutting Experiment code/cutting_simulation/mesh.cpp
- Virtual Cutting Experiment code/cutting_simulation/mesh.h
- Virtual Cutting Experiment code/cutting_simulation/mesjokke-drawer.cpp
- Virtual Cutting Experiment code/cutting_simulation/mesjokke-drawer.h
- Virtual Cutting Experiment code/cutting_simulation/minimal.frag
- Virtual Cutting Experiment code/cutting_simulation/minimal.vert
- Virtual Cutting Experiment code/cutting_simulation/my_math.h
- Virtual Cutting Experiment code/cutting_simulation/node-04.txt
- Virtual Cutting Experiment code/cutting_simulation/node-elem-num.txt
- Virtual Cutting Experiment code/cutting_simulation/node-max-min.txt
- Virtual Cutting Experiment code/cutting_simulation/node_smooth.txt
- Virtual Cutting Experiment code/cutting_simulation/node_smooth2.txt
- Virtual Cutting Experiment code/cutting_simulation/polygen.h
- Virtual Cutting Experiment code/cutting_simulation/ReadMe.txt
- Virtual Cutting Experiment code/cutting_simulation/reconstruct.h
- Virtual Cutting Experiment code/cutting_simulation/shell_smooth.txt
- Virtual Cutting Experiment code/cutting_simulation/shell_smooth2.txt
- Virtual Cutting Experiment code/cutting_simulation/simu_prototype.cpp
- Virtual Cutting Experiment code/cutting_simulation/simu_prototype.h
- Virtual Cutting Experiment code/cutting_simulation/simu_test.cpp
- Virtual Cutting Experiment code/cutting_simulation/solid_smooth.txt
- Virtual Cutting Experiment code/cutting_simulation/solid_smooth2.txt
- Virtual Cutting Experiment code/cutting_simulation/stdafx.cpp
- Virtual Cutting Experiment code/cutting_simulation/stdafx.h
- Virtual Cutting Experiment code/cutting_simulation/s_time.txt
- Virtual Cutting Experiment code/cutting_simulation/tables.h
- Virtual Cutting Experiment code/cutting_simulation/temp.h
- Virtual Cutting Experiment code/cutting_simulation/tetrahedra.h
- Virtual Cutting Experiment code/cutting_simulation/trackball.cpp
- Virtual Cutting Experiment code/cutting_simulation/trackball.h
- Virtual Cutting Experiment code/cutting_simulation/triangle.h
- Virtual Cutting Experiment code/cutting_simulation/uniform_grid.cpp
- Virtual Cutting Experiment code/cutting_simulation/uniform_grid.h
- Virtual Cutting Experiment code/cutting_simulation/vector.cpp
- Virtual Cutting Experiment code/cutting_simulation/vector.h
- Virtual Cutting Experiment code/cutting_simulation/viewer.cpp
- Virtual Cutting Experiment code/cutting_simulation/viewer.h
- Virtual Cutting Experiment code/cutting_simulation/Data/
- Virtual Cutting Experiment code/cutting_simulation/Data/floor.bmp
- Virtual Cutting Experiment code/cutting_simulation/Data/Thumbs.db
- Virtual Cutting Experiment code/cutting_simulation/Debug/
- Virtual Cutting Experiment code/cutting_simulation/Debug/aabb.obj
- Virtual Cutting Experiment code/cutting_simulation/Debug/BuildLog.htm
- Virtual Cutting Experiment code/cutting_simulation/Debug/cut.obj
- Virtual Cutting Experiment code/cutting_simulation/Debug/cutting_simulation.exe.embed.manifest
- Virtual Cutting Experiment code/cutting_simulation/Debug/cutting_simulation.exe.embed.manifest.res
- Virtual Cutting Experiment code/cutting_simulation/Debug/cutting_simulation.exe.intermediate.manifest
- Virtual Cutting Experiment code/cutting_simulation/Debug/cutting_simulation.obj
- Virtual Cutting Experiment code/cutting_simulation/Debug/cutting_simulation.pch
- Virtual Cutting Experiment code/cutting_simulation/Debug/deformation.obj
- Virtual Cutting Experiment code/cutting_simulation/Debug/display.obj
- Virtual Cutting Experiment code/cutting_simulation/Debug/func.obj
- Virtual Cutting Experiment code/cutting_simulation/Debug/knife.obj
- Virtual Cutting Experiment code/cutting_simulation/Debug/mesh.obj
- Virtual Cutting Experiment code/cutting_simulation/Debug/mt.dep
- Virtual Cutting Experiment code/cutting_simulation/Debug/stdafx.obj
- Virtual Cutting Experiment code/cutting_simulation/Debug/uniform_grid.obj
- Virtual Cutting Experiment code/cutting_simulation/Debug/vc80.idb
- Virtual Cutting Experiment code/cutting_simulation/Debug/vc80.pdb
- Virtual Cutting Experiment code/cutting_simulation/Debug/viewer.obj
- Virtual Cutting Experiment code/cutting_simulation/Release/
- Virtual Cutting Experiment code/cutting_simulation/Release/aabb.obj
- Virtual Cutting Experiment code/cutting_simulation/Release/BuildLog.htm
- Virtual Cutting Experiment code/cutting_simulation/Release/cut.obj
- Virtual Cutting Experiment code/cutting_simulation/Release/cutting_simulation.exe.intermediate.manifest
- Virtual Cutting Experiment code/cutting_simulation/Release/cutting_simulation.obj
- Virtual Cutting Experiment code/cutting_simulation/Release/cutting_simulation.pch
- Virtual Cutting Experiment code/cutting_simulation/Release/deformation.obj
- Virtual Cutting Experiment code/cutting_simulation/Release/display.obj
- Virtual Cutting Experiment code/cutting_simulation/Release/func.obj
- Virtual Cutting Experiment code/cutting_simulation/Release/knife.obj
- Virtual Cutting Experiment code/cutting_simulation/Release/mesh.obj
- Virtual Cutting Experiment code/cutting_simulation/Release/mt.dep
- Virtual Cutting Experiment code/cutting_simulation/Release/stdafx.obj
- Virtual Cutting Experiment code/cutting_simulation/Release/uniform_grid.obj
- Virtual Cutting Experiment code/cutting_simulation/Release/vc80.idb
- Virtual Cutting Experiment code/cutting_simulation/Release/vc80.pdb
- Virtual Cutting Experiment code/cutting_simulation/Release/vc90.idb
- Virtual Cutting Experiment code/cutting_simulation/Release/vc90.pdb
- Virtual Cutting Experiment code/cutting_simulation/Release/viewer.obj
- Virtual Cutting Experiment code/debug/
- Virtual Cutting Experiment code/debug/cutting_simulation.exe
- Virtual Cutting Experiment code/debug/cutting_simulation.ilk
- Virtual Cutting Experiment code/debug/cutting_simulation.pdb
- Virtual Cutting Experiment code/release/
- Virtual Cutting Experiment code/release/cutting_simulation.exe
- Virtual Cutting Experiment code/release/cutting_simulation.pdb
- Virtual Cutting Experiment code/release/cutting_simulation2.exe
- Virtual Cutting Experiment code/release/RCX29B.tmp
- Virtual Cutting Experiment code/_UpgradeReport_Files/
- Virtual Cutting Experiment code/_UpgradeReport_Files/UpgradeReport.css
- Virtual Cutting Experiment code/_UpgradeReport_Files/UpgradeReport.xslt
- Virtual Cutting Experiment code/_UpgradeReport_Files/UpgradeReport_Minus.gif
- Virtual Cutting Experiment code/_UpgradeReport_Files/UpgradeReport_Plus.gif
