# Supplementary material for: A multi-GPU accelerated virtual-reality interaction simulation framework
Source: PLoS One. 2019 Apr 11;14(4):e0214852. doi: 10.1371/journal.pone.0214852 (PMC6459549; doi:10.1371/journal.pone.0214852)
Supplement: S2 File — (ZIP) [file pone.0214852.s002.zip › Virtual Cutting Experiment code/cutting_simulation.sln]

Microsoft Visual Studio Solution File, Format Version 10.00
# Visual Studio 2008
Project("{8BC9CEB8-8B4A-11D0-8D11-00A0C91BC942}") = "cutting_simulation", "cutting_simulation\cutting_simulation.vcproj", "{A20FE6BA-FC53-423C-B056-C8A9B1FC853F}"
EndProject
Global
	GlobalSection(SolutionConfigurationPlatforms) = preSolution
		Debug|Win32 = Debug|Win32
		Release|Win32 = Release|Win32
	EndGlobalSection
	GlobalSection(ProjectConfigurationPlatforms) = postSolution
		{A20FE6BA-FC53-423C-B056-C8A9B1FC853F}.Debug|Win32.ActiveCfg = Debug|Win32
		{A20FE6BA-FC53-423C-B056-C8A9B1FC853F}.Debug|Win32.Build.0 = Debug|Win32
		{A20FE6BA-FC53-423C-B056-C8A9B1FC853F}.Release|Win32.ActiveCfg = Release|Win32
		{A20FE6BA-FC53-423C-B056-C8A9B1FC853F}.Release|Win32.Build.0 = Release|Win32
	EndGlobalSection
	GlobalSection(SolutionProperties) = preSolution
		HideSolutionNode = FALSE
	EndGlobalSection
EndGlobal
