# Supplementary material for: A multi-GPU accelerated virtual-reality interaction simulation framework
Source: PLoS One. 2019 Apr 11;14(4):e0214852. doi: 10.1371/journal.pone.0214852 (PMC6459549; doi:10.1371/journal.pone.0214852)
Supplement: S2 File — (ZIP) [file pone.0214852.s002.zip › Virtual Cutting Experiment code/linear.txt]

/*

  Ã¿¸öÁ¢·½Ìå¼°Æä±êºÅ£¬Á¢·½ÌåÓë×ø±êÏµµÄ¶ÔÓ¦¹ØÏµ  
       4-------5             /\ YÖá             
      /|      /|             |                  
	 / |     / |             |                  
    7-------6  |             |                  
    |  0----|--1             O ------------> XÖá
	| /     | /             /                   
	|/      |/             /                    
    3-------2            |/_ZÖá                 
	ÎªÁËÊµÏÖÎÄÕÂÖÖµÄÓÃËÄÃæÌå±íÊ¾µÄ³¬µ¯»É£¬ÐèÒª½«ÁùÃæÌå»®·Ö³ÉÎªËÄÃæÌå
	ÆÊ·ÖÓÐ¶àÖÖ£¬ÕâÀïÑ¡ÔñÆÊ·Ö³ÉÒ»¹²ÕýËÄÃæÌåºÍÎ§ÈÆËüµÄ4¸ö±£»¤Ö±½ÇµÄËÄÃæÌå
	±ÈÈç°üº¬0-1-3-4¶¥µãµÄËÄÃæÌå¡£
	µ«ÊÇ¿¼ÂÇµ½¶Ô½ÇÏßµÄÁ´½ÓÓÐÁ½ÖÖ·½·¨£¬ÕâÀïÃæ¹æ¶¨Á½ÖÖÆÊ·Ö·½Ê½£¬·Ö±ðÃüÃûÎªA£¬B
	A£º°üº¬µÄËÄÃæÌåÎª£º
		0-1-3-4,2-1-3-6,7-3-6-4,5-1-4-6,1-3-4-6
	B
		1-0-5-2,3-0-2-7,4-0-7-5,6-2-5-7,0-2-5-7
	Á½ÖÖÆÊ·Ö¶¼ÊÇÓÐÓÃµÄ£¬È±Ò»²»¿ÉµÄ£¬ÒòÎªÈç¹û½öÊ¹ÓÃÆäÖÐµÄÒ»ÖÖµÄ»°£¬
	»á²úÉúÏàÁÚµÄÃæÉÏÓÐ½»²æÏß¡£Ö»ÒªÊÇAÓëB½»Ìæ³öÏÖ£¬¾ÍÄÜ¹»±£Ö¤ÉÏÃæÇé¿ö²»³öÏÖ£¡
	ÏêÏ¸Çé¿ö¼ä¹¤³ÌÎÄ¼þ¼ÐÏÂµÄ¸½Í¼¡£

  AÓëBÊÇ½»Ìæ³öÏÖµÄ£¬½ô°¤AµÄÊÇB£¬½ô°¤BµÄÊÇA

  Êý¾Ý½á¹¹µÄ×éÖ¯£º
  ²ÉÓÃÀàVTKÖÖµÄ½á¹¹£º·Ö²ã×éÖ¯£¬´æÔÚÏÂÁÐÁÐ±í
	¶¥µãÎ»ÖÃÁÐ±í
	¶¥µãÊÜÁ¦ÁÐ±í
	£¨Ä¿Ç°²»ÉèÖÃÃæÁÐ±í£¬ÒòÎªÃæµÄÐÅÏ¢ÒÑ¾­Òþº¬ÔÚÁË¸÷¸ö¶¥µãÖÐ£©
	ËÄÃæÌåÁÐ±í£¨ËÄ¸ö¶¥µãµÄÊÇÓÐË³ÐòµÄ£©


  ÏÂÃæÐðÊöÃ¿¸öcubeµÄÓë×ø±êµÄ3Î¬Êý×éÏÂ±êµÄ¶ÔÓ¦¹ØÏµ
	Êý×éµÄµÚÒ»Î¬ÊÇÑØ×ÅxÖáÔö¼ÓµÄ£¬Òò´ËÑØ×ÅxÖá·½ÏòÓÐÒ»ÏµÁÐµÄ"Æ¬"
	Êý×éµÄµÚ¶þÎ¬ÊÇÑØ×ÅyÖáÔö¼ÓµÄ£¬¼´Ã¿¸öÆ½Ãæ¿É¿´³ÉÓÉ×ÔÏÂ³¯ÉÏµÄÒ»ÏµÁÐ¡°Ïß¡±×é³É
	Êý×éµÄµÚÈýÎ¬ÊÇÑØ×ÅzÖáÔö¼ÓµÄ£¬¼´Ã¿¸öÏß¶Î¿É¿´³ÉÓÉÒ»ÏµÁÐµÄµã×é³É¡£

  Ã¿¸öcube¶¼ÄÜÓÃÒ»¸öÎ¨Ò»µÄÈýÔª×éÀ´±íÊ¾£¬¼´cubeµÄ8¸öµãÖÐ£¬×î¿¿½üÔ­µãµÄµãµÄÏÂ±ê
	¼ÇÎª(x,y,z)¡£ÉècubeµÄÀâ³¤Îªd£¬Ôòµã(x,y,z)µÄ×ø±êÊÇ(x*d,y*d,z*d)¡£
	ÔòÃ¿¸öcube[(x,y,z)]µÄ8¸öµã¾ùÊÇ¿ÉÖªµÄ£¬¼´£º
		(x,y,z),  (x,y,z+1),  (x,y+1,z),  (x,y+1,z+1)
		(x+1,y,z),(x+1,y,z+1),(x+1,y+1,z),(x+1,y+1,z+1)
	(x,y,z)ÔªËØÔÚÊý×éÖÐµÄÏÂ±êÆ«ÒÆÊÇ x*yVertexNum*zVertexNum+y*zvertexNum+z
	¸ÃÆ«ÒÆ¾ÍÊÇºóÀ´µÄÔÚËÄÃæÌåÖÐµÄ¶ÔÓ¦µÄ¶¥µãµÄindex£¬¶ø¶¥µãµÄÎ»ÖÃÒÑ¾­¼ÆËãºÃÁË¡£
  Ã¿¸öcube¸ù¾Ý»®·ÖµÄÀàÐÍ¿ÉÒÔ·ÖÎªAºÍBÁ½ÖÖ¡£
	¹æ¶¨(0,0,0)¶ÔÓ¦µÄcubeÊÇAÀàÐÍ£¬ÓëËüÖ±½ÓÏàÁÚµÄÊÇBÀàÐÍµÄ£¬ÓëBÖ±½ÓÏàÁÚµÄÊÇAÀàÐÍ
	Ôò¿ÉÒÔÍ¨¹ýÏÂÃæµÄ¹æÔòÅÐ¶Ï£º
		¶ÔÓ¦cube[(x,y,z)]£¬f=x+y+z
			ÈôfÎªÅ¼Êý£¬ÔòÊÇAÀàÐÍ
			·ñÔò£¬ÊÇBÀàÐÍµÄ
*/

#include "MyMath.h"

int myDebug = 0;

const double deltaT = 0.0021;
const double density = 10.1;

//¶¨ÒåcubeÀâ³¤
const double interval = 1.0;

//ÏÂÃæ¶¨ÒåÒÔA»òBÎªÆÊ·ÖÐÎÊ½µÄCubeµÄÊýÄ¿
const int xCubeNum = 4;
const int yCubeNum = 7;
const int zCubeNum = 9;
const int cubeNums = xCubeNum * yCubeNum * zCubeNum;
//¸÷¸ö×ø±êÖá·½Ïò¶¥µãÊýÏÔÈ»ÎªCubeÊý¼ÓÒ»
const int xVertexNum = xCubeNum+1;
const int yVertexNum = yCubeNum+1;
const int zVertexNum = zCubeNum+1;
const int vertexNums = xVertexNum * yVertexNum * zVertexNum;

//ÏÂÃæÓÃÓÚÖÐÐÄ²î·Ö·¨µÄµü´ú¹ý³Ì£¬Ïê¼ûHigh-Speed Nonlinear FEA for Surgical Simulation Using GPU
const float Dii = 100.0f;//×èÄá
const float Mii = 1.0f;//ÖÊÁ¿
const float Ai= 1.0f/(Dii/deltaT/2.0f+Mii/deltaT/deltaT);
const float Bi= 2.0f*Ai*Mii/deltaT/deltaT;
const float Ci= Dii*Ai/deltaT/2.0f-Bi/2.0f;

//ÏÂÃæ¶¨Òå¸÷¸ö¶¥µãËù¶ÔÓ¦µÄÊý×é
//float cubeVertex[xVertexNum][yVertexNum][zVertexNum];

struct Tetrahedra
{
	Tetrahedra()
	{};
	Tetrahedra(int i0,int i1,int i2,int i3)
	{
		indexX[0] = i0;
		indexX[1] = i1;
		indexX[2] = i2;
		indexX[3] = i3;
	};

	int indexX[4];
};
//¶¨ÒåÓÃÓÚÔ¤½áËãµÄ***Äæ¾ØÕó
struct InvXi
{
	double Xi[3][3];
};

// ÒòÎªÃ¿¸öcubeÒªÆÊ·Ö³É4¸öËÄÃæÌå£¬×ÜcubeÊýÊÇxCubeNum*yCubeNum*zCubeNum
Tetrahedra tetrahedra[ cubeNums * 5];

//¶¨ÒåÃ¿¸öËÄÃæÌåÔ¤¼ÆËãµÄÄæ¾ØÕó
InvXi invXi[ cubeNums * 5];

//ÏÂÃæ¶¨Òå´æ·Å³õÊ¼¶¥µãÎ»ÖÃµÄ¼¯ºÏ
CVect3 pointX[ vertexNums];
//ÏÂÃæ¶¨Òå´æ·Åµ±Ç°¶¥µãÎ»ÖÃµÄ¼¯ºÏ
CVect3 pointPos[ vertexNums];
//¶¨ÒåÃ¿¸ö½ÚµãÔÚµü´ú¹ý³ÌÖÐÊÜÁ¦µÄºÏÁ¦
CVect3 pointForce[ vertexNums];
//¶¨ÒåÃ¿¸ö½ÚµãÔÚµü´ú¹ý³ÌÖÖµÄËÙ¶È
CVect3 pointSpeed[ vertexNums];

//¶¨ÒåÃ¿¸ö½ÚµãÔÚµü´ú¹ý³ÌÖÖµÄÎ»ÒÆ
CVect3 pointDispPre[ vertexNums];
CVect3 pointDispCur[ vertexNums];
CVect3 pointDispNxt[ vertexNums];
//¶¨ÒåÃ¿¸ö¶¥µãµÄÖÊÁ¿
float pointMass[ vertexNums];

int getI(int x,int y,int z)
{
	return x*yVertexNum*zVertexNum+y*zVertexNum+z;
}

void distributeMass(int x,int y,int z)
{//¾ßÌåA£¬BÀàÐÍ£¬²Î¼û¸½Í¼
	int f = x+y+z;
	if(f%2 == 0)
	{
		//if is a type A cube
//		tetrahedra[tetraIndex++] = Tetrahedra(getI(x,y,z+1),getI(x,y+1,z),getI(x+1,y,z),getI(x,y,z));
		pointMass[getI(x,y,z+1)]+= 1.0f;
		pointMass[getI(x,y+1,z)]+= 1.0f;
		pointMass[getI(x+1,y,z)]+= 1.0f;
		pointMass[getI(x,y,z)]+= 1.0f;
//		tetrahedra[tetraIndex++] = Tetrahedra(getI(x,y,z+1),getI(x,y+1,z+1),getI(x+1,y+1,z+1),getI(x,y+1,z));
		pointMass[getI(x,y,z+1)]+= 1.0f;
		pointMass[getI(x,y+1,z+1)]+= 1.0f;
		pointMass[getI(x+1,y+1,z+1)]+= 1.0f;
		pointMass[getI(x,y+1,z)]+= 1.0f;
//		tetrahedra[tetraIndex++] = Tetrahedra(getI(x,y,z+1),getI(x+1,y+1,z+1),getI(x+1,y,z+1),getI(x+1,y,z));
		pointMass[getI(x,y,z+1)]+= 1.0f;
		pointMass[getI(x+1,y+1,z+1)]+= 1.0f;
		pointMass[getI(x+1,y,z+1)]+= 1.0f;
		pointMass[getI(x+1,y,z)]+= 1.0f;
//		tetrahedra[tetraIndex++] = Tetrahedra(getI(x+1,y+1,z+1),getI(x+1,y+1,z),getI(x+1,y,z),getI(x,y+1,z));
		pointMass[getI(x+1,y+1,z+1)]+= 1.0f;
		pointMass[getI(x+1,y+1,z)]+= 1.0f;
		pointMass[getI(x+1,y,z)]+= 1.0f;
		pointMass[getI(x,y+1,z)]+= 1.0f;
//		tetrahedra[tetraIndex++] = Tetrahedra(getI(x,y,z+1),getI(x+1,y+1,z+1),getI(x+1,y,z),getI(x,y+1,z));
		pointMass[getI(x,y,z+1)]+= 1.0f;
		pointMass[getI(x+1,y+1,z+1)]+= 1.0f;
		pointMass[getI(x+1,y,z)]+= 1.0f;
		pointMass[getI(x,y+1,z)]+= 1.0f;
	}
	else
	{
		//a type B cube
//		tetrahedra[tetraIndex++] = Tetrahedra(getI(x,y,z+1),getI(x,y+1,z+1),getI(x+1,y,z+1),getI(x,y,z));
		pointMass[getI(x,y,z+1)]+= 1.0f;
		pointMass[getI(x,y+1,z+1)]+= 1.0f;
		pointMass[getI(x+1,y,z+1)]+= 1.0f;
		pointMass[getI(x,y,z)]+= 1.0f;
//		tetrahedra[tetraIndex++] = Tetrahedra(getI(x,y+1,z+1),getI(x+1,y+1,z+1),getI(x+1,y,z+1),getI(x+1,y+1,z));
		pointMass[getI(x,y+1,z+1)]+= 1.0f;
		pointMass[getI(x+1,y+1,z+1)]+= 1.0f;
		pointMass[getI(x+1,y,z+1)]+= 1.0f;
		pointMass[getI(x+1,y+1,z)]+= 1.0f;
//		tetrahedra[tetraIndex++] = Tetrahedra(getI(x+1,y,z+1),getI(x+1,y+1,z),getI(x+1,y,z),getI(x,y,z));
		pointMass[getI(x+1,y,z+1)]+= 1.0f;
		pointMass[getI(x+1,y+1,z)]+= 1.0f;
		pointMass[getI(x+1,y,z)]+= 1.0f;
		pointMass[getI(x,y,z)]+= 1.0f;
//		tetrahedra[tetraIndex++] = Tetrahedra(getI(x,y+1,z+1),getI(x,y+1,z),getI(x+1,y+1,z),getI(x,y,z));
		pointMass[getI(x,y+1,z+1)]+= 1.0f;
		pointMass[getI(x,y+1,z)]+= 1.0f;
		pointMass[getI(x+1,y+1,z)]+= 1.0f;
		pointMass[getI(x,y,z)]+= 1.0f;
//		tetrahedra[tetraIndex++] = Tetrahedra(getI(x,y+1,z+1),getI(x+1,y+1,z),getI(x+1,y,z+1),getI(x,y,z));
		pointMass[getI(x,y+1,z+1)]+= 1.0f;
		pointMass[getI(x+1,y+1,z)]+= 1.0f;
		pointMass[getI(x+1,y,z+1)]+= 1.0f;
		pointMass[getI(x,y,z)]+= 1.0f;
	}
	return;
}
void decomposeCube(int x,int y,int z,int & tetraIndex)
{//¾ßÌåA£¬BÀàÐÍ£¬²Î¼û¸½Í¼
	int f = x+y+z;
	if(f%2 == 0)
	{
		//if is a type A cube
		tetrahedra[tetraIndex++] = Tetrahedra(getI(x,y,z+1),    getI(x,y+1,z),    getI(x+1,y,z),    getI(x,y,z)  );
		tetrahedra[tetraIndex++] = Tetrahedra(getI(x,y,z+1),    getI(x,y+1,z+1),  getI(x+1,y+1,z+1),getI(x,y+1,z));
		tetrahedra[tetraIndex++] = Tetrahedra(getI(x,y,z+1),    getI(x+1,y+1,z+1),getI(x+1,y,z+1),  getI(x+1,y,z));
		tetrahedra[tetraIndex++] = Tetrahedra(getI(x+1,y+1,z+1),getI(x+1,y+1,z),  getI(x+1,y,z),    getI(x,y+1,z));
		tetrahedra[tetraIndex++] = Tetrahedra(getI(x,y,z+1),    getI(x+1,y+1,z+1),getI(x+1,y,z),    getI(x,y+1,z));
	}
	else
	{
		//a type B cube
		tetrahedra[tetraIndex++] = Tetrahedra(getI(x,y,z+1),  getI(x,y+1,z+1),  getI(x+1,y,z+1),getI(x,y,z)    );
		tetrahedra[tetraIndex++] = Tetrahedra(getI(x,y+1,z+1),getI(x+1,y+1,z+1),getI(x+1,y,z+1),getI(x+1,y+1,z));
		tetrahedra[tetraIndex++] = Tetrahedra(getI(x+1,y,z+1),getI(x+1,y+1,z),  getI(x+1,y,z),  getI(x,y,z)    );
		tetrahedra[tetraIndex++] = Tetrahedra(getI(x,y+1,z+1),getI(x,y+1,z),    getI(x+1,y+1,z),getI(x,y,z)    );
		tetrahedra[tetraIndex++] = Tetrahedra(getI(x,y+1,z+1),getI(x+1,y+1,z),  getI(x+1,y,z+1),getI(x,y,z)    );
	}
	return;
}

void preComputInvXi(int index)
{
	//¶ÔÓÚÏÂ±êÎªindexµÄËÄÃæÌå£¬¼ÆËãXi	
	CVect3 X[3];

	X[0] = pointX[ tetrahedra[index].indexX[1] ] - pointX[ tetrahedra[index].indexX[0] ];
	X[1] = pointX[ tetrahedra[index].indexX[2] ] - pointX[ tetrahedra[index].indexX[0] ];
	X[2] = pointX[ tetrahedra[index].indexX[3] ] - pointX[ tetrahedra[index].indexX[0] ];

	for(int i=0;i<3;i++)
	{
		for(int j=0;j<3;j++)
		{
			invXi[index].Xi[i][j] = X[j].var[i];
		}
	}

	//ÇóXiµÄÄæ¾ØÕó
	if(!rinv(3, *(invXi[index].Xi)))//Èô¾ØÕóÆæÒì£¬²»ÄÜÇóÄæ
	{
		MessageBox(NULL,"mat can not be inverted! please check...","´íÎó",MB_OK|MB_ICONEXCLAMATION);
		exit(1);
	}
	return;
}

void initTetra()
{
	int x,y,z;
	CVect3 zeroVector(0.0,0.0,0.0);
	int tetraIndex = 0;
	//´æ·ÅÃ¿¸ö¶¥µãµÄ³õÊ¼Î»ÖÃ
	for(x=0;x<xVertexNum;x++)
	{
		for(y=0;y<yVertexNum;y++)
		{
			for(z=0;z<zVertexNum;z++)
			{
				pointX[ getI(x,y,z) ] = CVect3(x*interval,y*interval,z*interval);
				pointPos[ getI(x,y,z) ] = pointX[ getI(x,y,z) ];
				pointSpeed[ getI(x,y,z) ] = zeroVector;
				pointForce[ getI(x,y,z) ] = zeroVector;
				//ÖÐÐÄµü´ú·¨£¬³õÊ¼»¯£¡£¡£¡
				pointDispPre[ getI(x,y,z) ] = zeroVector;
				pointDispCur[ getI(x,y,z) ] = zeroVector;
				pointDispNxt[ getI(x,y,z) ] = zeroVector;
				//¶¥µãÖÊÁ¿Êý×é³õÊ¼»¯
				pointMass[ getI(x,y,z) ] = 0.0f;
			}
		}
	}
	//Éú³ÉËÄÃæÌå¼¯ºÏ
	for(x=0;x<xCubeNum;x++)
	{
		for(y=0;y<yCubeNum;y++)
		{
			for(z=0;z<zCubeNum;z++)
			{
				decomposeCube(x,y,z,tetraIndex);
			}
		}
	}
	//¼ÆËãÃ¿¸ö¶¥µãµÄÖÊÁ¿£ºÒòÎªÃ¿¸ö¶¥µãÁÚ½ÓµÄËÄÃæÌå²»Í¬£¬
	//    ÖÊÁ¿Ò²²»Í¬£¬ÆäÖÊÁ¿Õý±ÈÓÚÁÚ½ÓµÄËÄÃæÌåµÄÊýÄ¿
	for(x=0;x<xCubeNum;x++)
	{
		for(y=0;y<yCubeNum;y++)
		{
			for(z=0;z<zCubeNum;z++)
			{
				distributeMass(x,y,z);
			}
		}
	}
	//¶ÔÓÚÃ¿¸öËÄÃæÌå£¬Ô¤¼ÆËãÄæ¾ØÕó
	for(int i=0;i<cubeNums*5;i++)
	{
		preComputInvXi(i);
	}
}

void displayFem()
{
	for(int i=0;i<cubeNums*5;i++)
	{
		//draw tetrahedral in form of lines
		glColor3f(0.5f,0.5f,0.7f);
		glBegin(GL_LINES);
			glVertex3f(pointPos[tetrahedra[i].indexX[0]].var[0], pointPos[tetrahedra[i].indexX[0]].var[1], pointPos[tetrahedra[i].indexX[0]].var[2]);
			glVertex3f(pointPos[tetrahedra[i].indexX[1]].var[0], pointPos[tetrahedra[i].indexX[1]].var[1], pointPos[tetrahedra[i].indexX[1]].var[2]);

			glVertex3f(pointPos[tetrahedra[i].indexX[0]].var[0], pointPos[tetrahedra[i].indexX[0]].var[1], pointPos[tetrahedra[i].indexX[0]].var[2]);
			glVertex3f(pointPos[tetrahedra[i].indexX[2]].var[0], pointPos[tetrahedra[i].indexX[2]].var[1], pointPos[tetrahedra[i].indexX[2]].var[2]);

			glVertex3f(pointPos[tetrahedra[i].indexX[0]].var[0], pointPos[tetrahedra[i].indexX[0]].var[1], pointPos[tetrahedra[i].indexX[0]].var[2]);
			glVertex3f(pointPos[tetrahedra[i].indexX[3]].var[0], pointPos[tetrahedra[i].indexX[3]].var[1], pointPos[tetrahedra[i].indexX[3]].var[2]);

			glVertex3f(pointPos[tetrahedra[i].indexX[1]].var[0], pointPos[tetrahedra[i].indexX[1]].var[1], pointPos[tetrahedra[i].indexX[1]].var[2]);
			glVertex3f(pointPos[tetrahedra[i].indexX[2]].var[0], pointPos[tetrahedra[i].indexX[2]].var[1], pointPos[tetrahedra[i].indexX[2]].var[2]);

			glVertex3f(pointPos[tetrahedra[i].indexX[3]].var[0], pointPos[tetrahedra[i].indexX[3]].var[1], pointPos[tetrahedra[i].indexX[3]].var[2]);
			glVertex3f(pointPos[tetrahedra[i].indexX[1]].var[0], pointPos[tetrahedra[i].indexX[1]].var[1], pointPos[tetrahedra[i].indexX[1]].var[2]);

			glVertex3f(pointPos[tetrahedra[i].indexX[2]].var[0], pointPos[tetrahedra[i].indexX[2]].var[1], pointPos[tetrahedra[i].indexX[2]].var[2]);
			glVertex3f(pointPos[tetrahedra[i].indexX[3]].var[0], pointPos[tetrahedra[i].indexX[3]].var[1], pointPos[tetrahedra[i].indexX[3]].var[2]);
		glEnd();

		//draw lines that show the force at each vertex
		glColor3f(0.0f,0.5f,0.999f);
		glBegin(GL_LINES);
			for(int j=0;j<4;j++)
			{
				glVertex3f(pointPos[tetrahedra[i].indexX[j]].var[0], pointPos[tetrahedra[i].indexX[j]].var[1], pointPos[tetrahedra[i].indexX[j]].var[2]);
				glVertex3f(pointPos[tetrahedra[i].indexX[j]].var[0]+pointForce[tetrahedra[i].indexX[j]].var[0], pointPos[tetrahedra[i].indexX[j]].var[1]+pointForce[tetrahedra[i].indexX[j]].var[1], pointPos[tetrahedra[i].indexX[j]].var[2]+pointForce[tetrahedra[i].indexX[j]].var[2]);
			}
		glEnd();

	}
}

void displayInitGrid()
{
	for(int i=0;i<cubeNums*5;i++)
	{
		//draw tetrahedral in form of lines
		glColor3f(0.2f,0.9f,0.2f);
		glBegin(GL_LINES);
			glVertex3f(pointX[tetrahedra[i].indexX[0]].var[0], pointX[tetrahedra[i].indexX[0]].var[1], pointX[tetrahedra[i].indexX[0]].var[2]);
			glVertex3f(pointX[tetrahedra[i].indexX[1]].var[0], pointX[tetrahedra[i].indexX[1]].var[1], pointX[tetrahedra[i].indexX[1]].var[2]);

			glVertex3f(pointX[tetrahedra[i].indexX[0]].var[0], pointX[tetrahedra[i].indexX[0]].var[1], pointX[tetrahedra[i].indexX[0]].var[2]);
			glVertex3f(pointX[tetrahedra[i].indexX[2]].var[0], pointX[tetrahedra[i].indexX[2]].var[1], pointX[tetrahedra[i].indexX[2]].var[2]);

			glVertex3f(pointX[tetrahedra[i].indexX[0]].var[0], pointX[tetrahedra[i].indexX[0]].var[1], pointX[tetrahedra[i].indexX[0]].var[2]);
			glVertex3f(pointX[tetrahedra[i].indexX[3]].var[0], pointX[tetrahedra[i].indexX[3]].var[1], pointX[tetrahedra[i].indexX[3]].var[2]);

			glVertex3f(pointX[tetrahedra[i].indexX[1]].var[0], pointX[tetrahedra[i].indexX[1]].var[1], pointX[tetrahedra[i].indexX[1]].var[2]);
			glVertex3f(pointX[tetrahedra[i].indexX[2]].var[0], pointX[tetrahedra[i].indexX[2]].var[1], pointX[tetrahedra[i].indexX[2]].var[2]);

			glVertex3f(pointX[tetrahedra[i].indexX[3]].var[0], pointX[tetrahedra[i].indexX[3]].var[1], pointX[tetrahedra[i].indexX[3]].var[2]);
			glVertex3f(pointX[tetrahedra[i].indexX[1]].var[0], pointX[tetrahedra[i].indexX[1]].var[1], pointX[tetrahedra[i].indexX[1]].var[2]);

			glVertex3f(pointX[tetrahedra[i].indexX[2]].var[0], pointX[tetrahedra[i].indexX[2]].var[1], pointX[tetrahedra[i].indexX[2]].var[2]);
			glVertex3f(pointX[tetrahedra[i].indexX[3]].var[0], pointX[tetrahedra[i].indexX[3]].var[1], pointX[tetrahedra[i].indexX[3]].var[2]);
		glEnd();

		//draw lines that show the force at each vertex
		glColor3f(0.0f,0.5f,0.999f);
		glBegin(GL_LINES);
			for(int j=0;j<4;j++)
			{
				glVertex3f(pointX[tetrahedra[i].indexX[j]].var[0], pointX[tetrahedra[i].indexX[j]].var[1], pointX[tetrahedra[i].indexX[j]].var[2]);
				glVertex3f(pointX[tetrahedra[i].indexX[j]].var[0]+pointForce[tetrahedra[i].indexX[j]].var[0], pointX[tetrahedra[i].indexX[j]].var[1]+pointForce[tetrahedra[i].indexX[j]].var[1], pointX[tetrahedra[i].indexX[j]].var[2]+pointForce[tetrahedra[i].indexX[j]].var[2]);
			}
		glEnd();

	}
}

void IterateFem()
{
	double P[3][3];
	double deltaU[3][3] = {0};
	double Strain[3][3] = {0};
	double Stress[3][3] = {0};
	CVect3 fFace;
	CVect3 zeroVector(0.0,0.0,0.0);

	for(int i=0;i<cubeNums*5;i++)
	{
		CalcP( pointPos[tetrahedra[i].indexX[1]] - pointPos[tetrahedra[i].indexX[0]],
			   pointPos[tetrahedra[i].indexX[2]] - pointPos[tetrahedra[i].indexX[0]],
			   pointPos[tetrahedra[i].indexX[3]] - pointPos[tetrahedra[i].indexX[0]],
			   invXi[i].Xi, P );
		CalcDeltaU(P,deltaU);
		CalcStrain(deltaU,Strain);
		CalcStress(Strain,Stress);

		//Ä¿Ç°ÒÑ¾­µÃµ½ÁËÓ¦Á¦ÕÅÁ¿£¬ÏÂÃæ¼ÆËãÃ¿¸ö±íÃ÷ÊÜµ½µÄÁ¦
		//¼Ù¶¨Ã¿¸öÃæµÄ½ÚµãµÄË³ÐòÊÇ´ÓËÄÃæÌåÍâÏòÀï¿´£¬Ë³Ê±ÕëÅÅÁÐ
		//¶ÔÓÚÃæX0,X1,X2
		fFace = CalcFFace(Stress,
						  pointPos[tetrahedra[i].indexX[1]] - pointPos[tetrahedra[i].indexX[0]],
						  pointPos[tetrahedra[i].indexX[2]] - pointPos[tetrahedra[i].indexX[0]]
						  );
		pointForce[tetrahedra[i].indexX[0]] += fFace / 3;
		pointForce[tetrahedra[i].indexX[1]] += fFace / 3;
		pointForce[tetrahedra[i].indexX[2]] += fFace / 3;
		//¶ÔÓÚÃæX0,X2,X3
		fFace = CalcFFace(Stress,
						  pointPos[tetrahedra[i].indexX[2]] - pointPos[tetrahedra[i].indexX[0]],
						  pointPos[tetrahedra[i].indexX[3]] - pointPos[tetrahedra[i].indexX[0]]
						  );
		pointForce[tetrahedra[i].indexX[0]] += fFace / 3;
		pointForce[tetrahedra[i].indexX[2]] += fFace / 3;
		pointForce[tetrahedra[i].indexX[3]] += fFace / 3;
		//¶ÔÓÚÃæX0,X3,X1
		fFace = CalcFFace(Stress,
						  pointPos[tetrahedra[i].indexX[3]] - pointPos[tetrahedra[i].indexX[0]],
						  pointPos[tetrahedra[i].indexX[1]] - pointPos[tetrahedra[i].indexX[0]]
						  );
		pointForce[tetrahedra[i].indexX[0]] += fFace / 3;
		pointForce[tetrahedra[i].indexX[3]] += fFace / 3;
		pointForce[tetrahedra[i].indexX[1]] += fFace / 3;
		//¶ÔÓÚÃæX1,X3,X2
		fFace = CalcFFace(Stress,
						  pointPos[tetrahedra[i].indexX[3]] - pointPos[tetrahedra[i].indexX[1]],
						  pointPos[tetrahedra[i].indexX[2]] - pointPos[tetrahedra[i].indexX[1]]
						  );
		pointForce[tetrahedra[i].indexX[1]] += fFace / 3;
		pointForce[tetrahedra[i].indexX[3]] += fFace / 3;
		pointForce[tetrahedra[i].indexX[2]] += fFace / 3;

	}
	//¸üÐÂËÙ¶ÈºÍÎ»ÖÃ£¬ÊÜÁ¦
	for(i=0;i<vertexNums;i++)
	{
//		pointSpeed[i] += pointForce[i] * deltaT / density;
//pointSpeed[i] = pointSpeed[i] / 2.0;
//pointSpeed[i] = CVect3(0.0,0.0,0.0);
//		pointPos[i] += pointSpeed[i] * deltaT;

		pointDispNxt[i] = pointDispCur[i]*Bi + pointDispPre[i]*Ci + (pointForce[i])* Ai /pointMass[i] ;
//		pointDispNxt[i] = pointDispCur[i] + pointDispCur[i] - pointDispPre[i] + (pointForce[i])*deltaT*deltaT/pointMass[i] ;
		pointPos[i] = pointX[i] + pointDispNxt[i];

		pointDispPre[i] = pointDispCur[i] ;
		pointDispCur[i] = pointDispNxt[i] ;

		pointForce[i] = zeroVector;

	}
//	for(int y=0;y<yVertexNum;y++)
//		for(int z=0;z<zVertexNum;z++)
//			pointPos[getI(xVertexNum-1,y,z)]=pointX[getI(xVertexNum-1,y,z)];

	//ÏÔÊ¾¸÷¸öµ¥Ôª
	displayFem();
	//ÏÔÊ¾³õÊ¼µ¥Ôª
//	displayInitGrid();

 
/*	//¸÷¸ö¶¥µãÊÜÁ¦¹éÁã
	for(i=0;i<cubeNums*5;i++)
	{
		for(int j=0;j<4;j++)
		{
			pointForce[tetrahedra[i].indexX[j]] = zeroVector;
		}
	}
*/
}
void opert4()
{
//		for(int y=0;y<yVertexNum;y++)
		{
			pointPos[ getI(xVertexNum/2,yVertexNum/2,0) ] = pointPos[ getI(xVertexNum/2,yVertexNum/2,0) ] + CVect3(0.0f,0.0f,0.10f);
		}
}
void opert2()
{
	for(int x=0;x<xVertexNum;x++)
	{
		for(int y=0;y<yVertexNum;y++)
		{
			pointPos[ getI(x,y,0) ] = pointPos[ getI(x,y,0) ] + CVect3(0.80f,0.0f,0.0f);
//			pointDispNxt[getI(x,y,0)] = pointDispNxt[getI(x,y,0)] + CVect3(0.010f,0.0f,0.0f);
//			pointDispCur[getI(x,y,0)] = pointDispCur[getI(x,y,0)] + CVect3(0.00010f,0.0f,0.0f);
		}
	}
}

void manipulateElement()
{
//	pointPos[tetrahedra[0].indexX[3]] = pointPos[tetrahedra[0].indexX[3]] + CVect3(0.0f,0.0f,-0.10f);
	opert2();

}	
