# Supplementary material for: A multi-GPU accelerated virtual-reality interaction simulation framework
Source: PLoS One. 2019 Apr 11;14(4):e0214852. doi: 10.1371/journal.pone.0214852 (PMC6459549; doi:10.1371/journal.pone.0214852)
Supplement: S2 File — (ZIP) [file pone.0214852.s002.zip › Virtual Cutting Experiment code/cutting_simulation/aabb.cpp]

#include "stdafx.h"

#include "aabb.h"

AABB::AABB(CVect3 p)
{
	min = p;
	max = p;
}

void AABB::reset_AABB(CVect3 p)
{
	min = p;
	max = p;
}

void AABB::add_point(CVect3 p)
{
	if ( p.var[0] < min.var[0] ) min.var[0] = p.var[0];
	if ( p.var[0] > max.var[0] ) max.var[0] = p.var[0];

	if ( p.var[1] < min.var[1] ) min.var[1] = p.var[1];
	if ( p.var[1] > max.var[1] ) max.var[1] = p.var[1];

	if ( p.var[2] < min.var[2] ) min.var[2] = p.var[2];
	if ( p.var[2] > max.var[2] ) max.var[2] = p.var[2];
}

bool AABB::contains(CVect3 p)
{
	return ( p.var[0] >= min.var[0] ) && ( p.var[0] <= max.var[0] ) &&
		   ( p.var[1] >= min.var[1] ) && ( p.var[1] <= max.var[1] ) &&
		   ( p.var[2] >= min.var[2] ) && ( p.var[2] <= max.var[2] ) ;
}

CVect3 AABB::getMin()
{
	return min;
}

CVect3 AABB::getMax()
{
	return max;
}
