# Supplementary material for: A multi-GPU accelerated virtual-reality interaction simulation framework
Source: PLoS One. 2019 Apr 11;14(4):e0214852. doi: 10.1371/journal.pone.0214852 (PMC6459549; doi:10.1371/journal.pone.0214852)
Supplement: S2 File — (ZIP) [file pone.0214852.s002.zip › Virtual Cutting Experiment code/cutting_simulation/aabb.h]

#ifndef AABB_H
#define AABB_H

#include "cvect3.h"

//²Î¿¼ÎÄÕÂ http://hi.baidu.com/pizilong1984/blog/item/05ebbf0034d550067bec2c92.html

class AABB
{
public:
	AABB(CVect3 p);
	void reset_AABB(CVect3 p);
	void add_point(CVect3 p);
	bool contains(CVect3 p);
	CVect3 getMin();
	CVect3 getMax();
private:
	CVect3 min;
	CVect3 max;
};

#endif
