# Supplementary material for: A multi-GPU accelerated virtual-reality interaction simulation framework
Source: PLoS One. 2019 Apr 11;14(4):e0214852. doi: 10.1371/journal.pone.0214852 (PMC6459549; doi:10.1371/journal.pone.0214852)
Supplement: S2 File — (ZIP) [file pone.0214852.s002.zip › Virtual Cutting Experiment code/cutting_simulation/cut.cpp]

#include "stdafx.h"

#include "CVect3.h"
#include  "cut.h"


//ÏÂÃæ¶¨ÒåÊÖÊõµ¶É¨ÃèÏßÏà¹ØÐÅÏ¢
CVect3 curKnifepoint = CVect3(1.0f,0.0f,1.0f); // P1 µ±Ç°µ¶¼â
CVect3 curKnifehilt  = CVect3(1.0f,1.0f,1.0f); // P2 µ±Ç°µ¶±ú
CVect3 preKnifepoint = CVect3(0.0f,0.0f,1.0f); // P4 ÉÏÊ±¿Ìµ¶¼â
CVect3 preKnifehilt  = CVect3(1.0f,1.0f,1.0f); // P3 ÉÏÊ±¿Ìµ¶±ú
CVect3 moveDirection = CVect3(-0.001f,0.0f,0.0f); //ÊÖÊõµ¶ÐÐ½øµÄ·½Ïò 

//ÊÖÊõµ¶¿ØÖÆ °´¼üÅÌcÇÐ»»µ½ÊÖÊõµ¶×´Ì¬,°´¼üpÇÐ»»µ½Ì½Õë×´Ì¬.
//ÊÖÊõµ¶ºÍÌ½Õë¶¼ÓÃmoveDirectionÀ´¿ØÖÆ·½Ïò,°´¿Õ¸ñ¼ü½øÐÐÒÆ¶¯
