# Supplementary material for: A multi-GPU accelerated virtual-reality interaction simulation framework
Source: PLoS One. 2019 Apr 11;14(4):e0214852. doi: 10.1371/journal.pone.0214852 (PMC6459549; doi:10.1371/journal.pone.0214852)
Supplement: S2 File — (ZIP) [file pone.0214852.s002.zip › Virtual Cutting Experiment code/cutting_simulation/cutting_simulation.cpp]

// cutting_simulation.cpp : Defines the entry point for the console application.
//
   

#include "stdafx.h"

#include <stdarg.h>			// ÓÃÀ´¶¨Òå¿É±ä²ÎÊýµÄÍ·ÎÄ¼þ
#include <cstdlib>
#include <cstdio>
#include <algorithm>
#include <math.h>
//#include <cutil.h>
#include <iostream>     
#include <vector>
#include <GL/glew.h>

//#include <GL/glut.h>

#include <GL/glaux.h>
#if defined(__APPLE__) || defined(MACOSX)
#include <GLUT/glut.h>
#else
#include <GL/glut.h>
#endif

#include "viewer.h"
#include "deformation.h"
#include "display.h"
#include "knife.h"
#include "mesh.h"
#include "uniform_grid.h"


//#include <ctime>
using namespace std;     
// screen
float width,height;
int preX, preY;
// view perspective
double aspect;
double zNear = 0.1;
double zFar = 10000.0;

int buttonState = 0;
float camera_trans[] = {0, 0, -3};
float camera_rot[]   = {0, 0, 0};
float camera_trans_lag[] = {0, 0, -3};
float camera_rot_lag[] = {0, 0, 0};
const float inertia = 0.1;


int mode = 0;
bool displayEnabled = true;
bool bPause = false;
bool displaySliders = false;
bool wireframe = true;
bool fillmode=true;
bool showPoints=false;
bool changeView=false;
bool changeDirection=true;
bool rot=false;
float angle=0.0;

enum { M_VIEW = 0, M_MOVE };

enum Task { CUT = 0, DRAG};

Task task = CUT;


int numIterations = 0;                    // run until exit

// simulation parameters
float timestep = 0.5f;
float damping = 1.0f;
float gravity = 0.0003f;
int iterations = 1;
int ballr = 10;

float collideSpring = 0.5f;;
float collideDamping = 0.02f;;
float collideShear = 0.1f;
float collideAttraction = 0.0f;


// fps
static int fpsCount = 0;
static int fpsLimit = 1;
unsigned int timer;

LARGE_INTEGER BegainTime ;     
LARGE_INTEGER  EndTime ;     
LARGE_INTEGER  Frequency ;     
GLuint	base;				               // »æÖÆ×ÖÌåµÄÏÔÊ¾ÁÐ±íµÄ¿ªÊ¼Î»ÖÃ
GLuint  itVal;                             //Ã¿µü´ú5´Î£¬¸üÐÂÒ»´ÎFPS
double myfps;

float modelView[16];

CViewer viewer;
Mesh mesh;
Knife knife;
Uniform_grid uniform_grid(40,25,25);
ElemType X[3][3]={{1,0,0},{0,1,0},{0,0,1}};


GLint loc;
GLhandleARB my_v,v2,f,f2,p,p2;
float lpos[4] = {1,0.5,1,0};

char cutting = 'f';
long cCount = 0; //¿ØÖÆ¿ªÊ¼ÇÐ¸îÇ°µÄµÈ´ýÊ±¼ä
int reconstruct=0;
GLuint tex[5];
GLuint texture[5];

bool wire=false;
bool startcut=false;
bool addgravation=false;

unsigned char floorTex[512*512*3];

AUX_RGBImageRec *LoadBMP(char *Filename)				// Loads A Bitmap Image
{
	FILE *File=NULL;									// File Handle

	if (!Filename)										// Make Sure A Filename Was Given
	{
		return NULL;									// If Not Return NULL
	}

	File=fopen(Filename,"r");							// Check To See If The File Exists

	if (File)											// Does The File Exist?
	{
		fclose(File);									// Close The Handle
		return auxDIBImageLoad(Filename);				// Load The Bitmap And Return A Pointer
	}

	return NULL;										// If Load Failed Return NULL
}
int LoadGLTextures()									// Load Bitmaps And Convert To Textures
{
	int Status=FALSE;									// Status Indicator

	AUX_RGBImageRec *TextureImage[1];					// Create Storage Space For The Texture

	memset(TextureImage,0,sizeof(void *)*1);           	// Set The Pointer To NULL

	// Load The Bitmap, Check For Errors, If Bitmap's Not Found Quit
	if (TextureImage[0]=LoadBMP("Data/floor.bmp"))
	{
		Status=TRUE;									// Set The Status To TRUE

		glGenTextures(1, &texture[0]);					// Create The Texture

		// Typical Texture Generation Using Data From The Bitmap
		glBindTexture(GL_TEXTURE_2D, texture[0]);
		glTexImage2D(GL_TEXTURE_2D, 0, 3, TextureImage[0]->sizeX, TextureImage[0]->sizeY, 0, GL_RGB, GL_UNSIGNED_BYTE, TextureImage[0]->data);
		glTexParameteri(GL_TEXTURE_2D,GL_TEXTURE_MIN_FILTER,GL_LINEAR);
		glTexParameteri(GL_TEXTURE_2D,GL_TEXTURE_MAG_FILTER,GL_LINEAR);
	}

	if (TextureImage[0])									// If Texture Exists
	{
		if (TextureImage[0]->data)							// If Texture Image Exists
		{
			free(TextureImage[0]->data);					// Free The Texture Image Memory
		}

		free(TextureImage[0]);								// Free The Image Structure
	}

	return Status;										// Return The Status
}
char *textFileRead(char *fn)                             //¶ÁÈ¡shaderÎÄ¼þ
{


	FILE *fp;
	char *content = NULL;

	int count=0;

	if (fn != NULL)
	{
		fp = fopen(fn,"rt");

		if (fp != NULL) 
		{
      
			fseek(fp, 0, SEEK_END);
			count = ftell(fp);
			rewind(fp);

			if (count > 0) 
			{
				content = (char *)malloc(sizeof(char) * (count+1));
				count = fread(content,sizeof(char),count,fp);
				content[count] = '\0';
			}
			fclose(fp);
		}
	}
	return content;
}

void printInfoLog(GLhandleARB obj)
{
    int infologLength = 0;
    int charsWritten  = 0;
    char *infoLog;

	glGetObjectParameterivARB(obj, GL_OBJECT_INFO_LOG_LENGTH_ARB,
                                         &infologLength);

    if (infologLength > 0)
    {
        infoLog = (char *)malloc(infologLength);
        glGetInfoLogARB(obj, infologLength, &charsWritten, infoLog);
		printf("%s\n",infoLog);
        free(infoLog);
    }
}
/*
void setNullShader()
{
	glUseProgramObjectARB(p2);
}

void setPhongShader()
{
	glUseProgramObjectARB(p);
}

void setShaders()                                                   //´´½¨shader
{

	char *vs = NULL,*fs = NULL,*fs2 = NULL,*vs2;

	my_v = glCreateShaderObjectARB(GL_VERTEX_SHADER_ARB);            //shader¶ÔÏó
	v2 = glCreateShaderObjectARB(GL_VERTEX_SHADER_ARB);
	f = glCreateShaderObjectARB(GL_FRAGMENT_SHADER_ARB);
	f2 = glCreateShaderObjectARB(GL_FRAGMENT_SHADER_ARB);


	vs = textFileRead("dirLightAmbDiffSpec.vert");                   //¶ÁÈ¡shaderÔ´ÎÄ¼þ
	fs = textFileRead("dirLightAmbDiffSpec.frag");
	vs2 = textFileRead("minimal.vert");

	const char * vv = vs;
	const char * vv2 = vs2;
	const char * ff = fs;

	glShaderSourceARB(my_v, 1, &vv,NULL);
	glShaderSourceARB(f, 1, &ff,NULL);
	glShaderSourceARB(v2,1,&vv2,NULL);

	free(vs);free(fs);free(vs2);

	glCompileShaderARB(my_v);              //±àÒëshader
	glCompileShaderARB(f);
	glCompileShaderARB(v2);

	printInfoLog(my_v);
	printInfoLog(v2);
	printInfoLog(f);
	printInfoLog(f2);

	p = glCreateProgramObjectARB();     //´´½¨¿É±à³Ì¶ÔÏó

	glAttachObjectARB(p,my_v);
	glAttachObjectARB(p,f);

	glLinkProgramARB(p);
	printInfoLog(p);

	p2 = glCreateProgramObjectARB();

	glAttachObjectARB(p2,v2);
	glAttachObjectARB(p2,f);

	glLinkProgramARB(p2);
	printInfoLog(p2);


}

*/
void DemoLight()                     //ÉèÖÃ¹âÔ´²ÎÊý
{
     glEnable(GL_LIGHTING);
     glEnable(GL_LIGHT0);
     glEnable(GL_NORMALIZE);
     
     // Light model parameters:
     // -------------------------------------------
     
     GLfloat lmKa[] = {0.0, 0.0, 0.0, 0.0 };
     glLightModelfv(GL_LIGHT_MODEL_AMBIENT, lmKa);
     
     glLightModelf(GL_LIGHT_MODEL_LOCAL_VIEWER, 1.0);
     glLightModelf(GL_LIGHT_MODEL_TWO_SIDE, 0.0);
     
     // -------------------------------------------
     // Spotlight Attenuation
     
     GLfloat spot_direction[] = {1.0, -1.0, -1.0 };
     GLint spot_exponent = 30;
     GLint spot_cutoff = 180;
     
     glLightfv(GL_LIGHT0, GL_SPOT_DIRECTION, spot_direction);
     glLighti(GL_LIGHT0, GL_SPOT_EXPONENT, spot_exponent);
     glLighti(GL_LIGHT0, GL_SPOT_CUTOFF, spot_cutoff);
    
     GLfloat Kc = 1.0;
     GLfloat Kl = 0.0;
     GLfloat Kq = 0.0;
     
     glLightf(GL_LIGHT0, GL_CONSTANT_ATTENUATION,Kc);
     glLightf(GL_LIGHT0, GL_LINEAR_ATTENUATION, Kl);
     glLightf(GL_LIGHT0, GL_QUADRATIC_ATTENUATION, Kq);
     
     
     // ------------------------------------------- 
     // Lighting parameters:

     GLfloat light_pos[] = {-2.0f, 5.0f, 19.0f, 1.0f};
     GLfloat light_Ka[]  = {0.35f, 0.35f, 0.40f, 1.0f};
     GLfloat light_Kd[]  = {0.8f, 1.0f, 0.8f, 1.0f};
     GLfloat light_Ks[]  = {1.0f, 1.0f, 1.0f, 1.0f};

     glLightfv(GL_LIGHT0, GL_POSITION, light_pos);
     glLightfv(GL_LIGHT0, GL_AMBIENT, light_Ka);
     glLightfv(GL_LIGHT0, GL_DIFFUSE, light_Kd);
     glLightfv(GL_LIGHT0, GL_SPECULAR, light_Ks);

     // -------------------------------------------
     // Material parameters:

     GLfloat material_Ka[] = {0.60f, 0.06f, 0.1f, 1.0f};
     GLfloat material_Kd[] = {0.6f, 0.2f, 0.0f, 1.0f};
     GLfloat material_Ks[] = {0.6f, 0.2f, 0.0f, 1.0f};
     GLfloat material_Ke[] = {0.1f, 0.0f, 0.0f, 0.0f};

	 GLfloat material_Se = 50.0f;

     glMaterialfv(GL_FRONT_AND_BACK, GL_AMBIENT, material_Ka);
     glMaterialfv(GL_FRONT_AND_BACK, GL_DIFFUSE, material_Kd);
     glMaterialfv(GL_FRONT_AND_BACK, GL_SPECULAR, material_Ks);
     glMaterialfv(GL_FRONT_AND_BACK, GL_EMISSION, material_Ke);
     glMaterialf(GL_FRONT_AND_BACK, GL_SHININESS, material_Se);
}


void display()
{

	glClear(GL_COLOR_BUFFER_BIT | GL_DEPTH_BUFFER_BIT);	             // Çå³ýÆÁÄ»ºÍÉî¶È»º´æ
	glMatrixMode(GL_MODELVIEW);
	glLoadIdentity();									             // ÖØÖÃµ±Ç°µÄÄ£ÐÍ¹Û²ì¾ØÕó
	glPushMatrix();
	if (rot)
	{
		glRotatef(angle,0.0,0.0,1.0);
	}
	if (changeView)
	{
		gluLookAt(6.0,0.0,10.0,0.0,0.0,0.0,0.0,0.0,1.0);
	}
	else
	    gluLookAt(7.0,0.0,1.0,0.0,0.0,0.0,0.0,0.0,1.0);
	glEnable(GL_DEPTH_TEST);
	glDisable(GL_BLEND);
     
	if (fillmode)
	{
	//	glColor3f(0.6,0.1,0.0);
		mesh.display_polygen();                                          //»æÖÆ±íÃæÈý½ÇÐÎ                   ¹â»¬µÄ¼ÆËã¶¥µãµÄ·¨ÏòÁ¿
	}
                    //	mesh.display_polygen2();                                         //»æÖÆ±íÃæÈý½ÇÐÎÍø¸ñ               ÒÔÈý½ÇÐÎµÄÃæ·¨ÏòÁ¿µ±×÷Ã¿¸ö¶¥µãµÄÏòÁ¿                                                              
	else
	{
		glDisable(GL_LIGHTING);
		glColor3f(1.0,0.2,0.0);
		mesh.display_poly_in_line();                                     //ÒÔÏßµÄ·½Ê½»æÖÆ±íÃæÈý½ÇÐÎÍø¸ñ
		glEnable(GL_LIGHTING);
	}
	glDisable(GL_LIGHTING);
/*	glColor3f(1.0,1.0,.0);
	knife.display();*/                                                     //»æÖÆÊÖÊõµ¶
	glColor3f(1.0,1.0,1.0);
	glEnable(GL_TEXTURE_2D);
	
	glBindTexture(GL_TEXTURE_2D,texture[0]);
	glBegin(GL_POLYGON);
	glTexCoord2d(1.0,1.0);glVertex3f(20.0,-28.0,-8.0);
	glTexCoord2d(0.0,1.0);glVertex3f(20.0,28.0,-8.0);
	glTexCoord2d(0.0,0.0);glVertex3f(-20.0,28.0,-8.0);
	glTexCoord2d(1.0,0.0);glVertex3f(-20.0,-28.0,-8.0);
	glEnd();
	glDisable(GL_TEXTURE_2D);	
	if (showPoints)
	{
		glColor3f(0.0,1.0,0.0);
		dispCtrlPoints();
	}
	
	
	if (fillmode==false)
	{
		glColor3f(0.0,0.0,1.0);
		dispFixPoints();
	}
	glEnable(GL_LIGHTING);
	glColor3f(1.0f,0.0f,0.0f);
    //ÒÔÉÏÊ×ÏÈ¸ù¾ÝÄ£ÐÍµÄµ±Ç°×´Ì¬½øÐÐ»æÖÆ£¬È»ºó½øÐÐÅö×²¼ì²â£¬ÇÐ¸î£¬È»ºó¼ÆËãÏÂÒ»¸öÊ±¿ÌµÄÎ»ÖÃ


	if(startcut)
	{
		knife.ctrlKnife();                               //»ñÈ¡ÊÖÊõµ¶µ±Ç°Î»ÖÃ	
		mesh.iter();                                  //Çå¿Õ´æ´¢£¬ÎªÐÂÒ»ÂÖµÄÇÐ¸îºÍÅö×²¼ì²â×ö×¼±¸
		knife.col_det();                               //Åö×²¼ì²â²¢ÇÐ¸î
	    knife.iter();      //¸üÐÂÊÖÊõµ¶Î»ÖÃ	
	}

                                 
 	IterateFem();                                               //±äÐÎÄ£Äâ£¬¼ÆËãÏÂÒ»Ê±¿ÌÎ»ÖÃ

	mesh.embedded_node_iter();                                   //¸üÐÂÇ¶ÈË¶¥µãµÄÎ»ÖÃ£¬±ßÉÏ²åÈëµÄ¶¥µã£¬ÓÃÓÚ»æÖÆ  
	glPopMatrix();

	glutSwapBuffers();

    glutPostRedisplay();
}

void reshape(int w, int h)
{
    glMatrixMode(GL_PROJECTION);
    glLoadIdentity();
    gluPerspective(90.0, (float) w / (float) h, zNear, zFar);

	width = (float) w;
	height = (float) h;
	aspect = (float) w / (float) h ;

    glMatrixMode(GL_MODELVIEW);
    glViewport(0, 0, w, h);
}

inline float frand()
{
    return rand() / (float) RAND_MAX;
}

void initParams()
{

}


// ²Ëµ¥²Ù×÷
void key(unsigned char key, int /*x*/, int /*y*/)
{
	
    switch (key) 
    {
    case 'r':               //Èí×éÖ¯ÖØÖÃ
		initTetra2(); //³õÊ¼»¯ÓÃÓÚ±äÐÎµÄÊý¾Ý½á¹¹
		mesh.initCuttingDataStructure();//³õÊ¼»¯ÓÃÓÚÇÐ¸îµÄÊý¾Ý½á¹¹
        break;
    case 's'://Ì½Õë½»»¥
		startcut=!startcut;
        break;
	case 'x':
		changeDirection=!changeDirection;
		knife.curKnifehilt+=CVect3(0.0,0.0,1.0);
		knife.curKnifepoint+=CVect3(0.0,0.0,1.0);
		break;
    case 'c'://ÇÐ¸î×éÖ¯
		cutting = 't';
        break;
	case 'w':
		wire=!wire;
		break;
	case 'p':
		showPoints=!showPoints;
		break;
	case 'f':
		fillmode=!fillmode;
		break;
	case 't':
		rot=false;
		angle=0.0;
		break;
	case 'g':
		addgravation=true;
		break;
	case 'h':
		changeView=!changeView;
		break;
    case '\033'://ÍË³ö
    case 'q':
        exit(0);
        break;

    }
	glutPostRedisplay();
	
}

void initGL()
{  
	glShadeModel(GL_SMOOTH);							// ÆôÓÃÒõÓ°Æ½»¬
	glClearColor(0.2f, 0.2f, 0.2f, 0.5f);				// ºÚÉ«±³¾°
	glClearDepth(1.0f);									// ÉèÖÃÉî¶È»º´æ
	glEnable(GL_DEPTH_TEST);							// ÆôÓÃÉî¶È²âÊÔ
	glDepthFunc(GL_LEQUAL);								// Ëù×÷Éî¶È²âÊÔµÄÀàÐÍ
	glHint(GL_PERSPECTIVE_CORRECTION_HINT, GL_NICEST);	// ¸æËßÏµÍ³¶ÔÍ¸ÊÓ½øÐÐÐÞÕý

    QueryPerformanceFrequency(&Frequency);     
	itVal = 0;
	myfps = 1.0;
	glEnable(GL_TEXTURE_2D);
	glGenTextures(5,tex); 
	glutReportErrors();
}


int main(int argc, char** argv)
{
    glutInit(&argc, argv);
    glutInitDisplayMode(GLUT_RGB | GLUT_DEPTH | GLUT_DOUBLE);
    glutInitWindowSize(1000, 800);
    glutCreateWindow("Cutting simulation");


    glutDisplayFunc(display);
    glutReshapeFunc(reshape);
    glutKeyboardFunc(key);
 	initGL();

	initTetra2(); //³õÊ¼»¯ÓÃÓÚ±äÐÎµÄÊý¾Ý½á¹¹
	mesh.initCuttingDataStructure();//³õÊ¼»¯ÓÃÓÚÇÐ¸îµÄÊý¾Ý½á¹¹

	if (!LoadGLTextures())								// Jump To Texture Loading Routine ( NEW )
	{
		return FALSE;									// If Texture Didn't Load Return FALSE
	}
	
	GLEWAPI GLenum glewInit ();
	glewInit();
//	setShaders();
	DemoLight();

    glutMainLoop();

    return 0;
}
