# Supplementary material for: A multi-GPU accelerated virtual-reality interaction simulation framework
Source: PLoS One. 2019 Apr 11;14(4):e0214852. doi: 10.1371/journal.pone.0214852 (PMC6459549; doi:10.1371/journal.pone.0214852)
Supplement: S2 File — (ZIP) [file pone.0214852.s002.zip › Virtual Cutting Experiment code/cutting_simulation/cutting_simulation.vcproj.8.00.old]

<?xml version="1.0" encoding="gb2312"?>
<VisualStudioProject
	ProjectType="Visual C++"
	Version="8.00"
	Name="cutting_simulation"
	ProjectGUID="{A20FE6BA-FC53-423C-B056-C8A9B1FC853F}"
	RootNamespace="cutting_simulation"
	Keyword="Win32Proj"
	>
	<Platforms>
		<Platform
			Name="Win32"
		/>
	</Platforms>
	<ToolFiles>
	</ToolFiles>
	<Configurations>
		<Configuration
			Name="Debug|Win32"
			OutputDirectory="$(SolutionDir)$(ConfigurationName)"
			IntermediateDirectory="$(ConfigurationName)"
			ConfigurationType="1"
			CharacterSet="1"
			>
			<Tool
				Name="VCPreBuildEventTool"
			/>
			<Tool
				Name="VCCustomBuildTool"
			/>
			<Tool
				Name="VCXMLDataGeneratorTool"
			/>
			<Tool
				Name="VCWebServiceProxyGeneratorTool"
			/>
			<Tool
				Name="VCMIDLTool"
			/>
			<Tool
				Name="VCCLCompilerTool"
				Optimization="0"
				PreprocessorDefinitions="WIN32;_DEBUG;_CONSOLE"
				MinimalRebuild="true"
				BasicRuntimeChecks="3"
				RuntimeLibrary="3"
				UsePrecompiledHeader="2"
				WarningLevel="3"
				Detect64BitPortabilityProblems="true"
				DebugInformationFormat="4"
			/>
			<Tool
				Name="VCManagedResourceCompilerTool"
			/>
			<Tool
				Name="VCResourceCompilerTool"
			/>
			<Tool
				Name="VCPreLinkEventTool"
			/>
			<Tool
				Name="VCLinkerTool"
				AdditionalDependencies="glew32.lib GLAUX.LIB WS2_32.LIB"
				LinkIncremental="2"
				GenerateDebugInformation="true"
				SubSystem="1"
				TargetMachine="1"
			/>
			<Tool
				Name="VCALinkTool"
			/>
			<Tool
				Name="VCManifestTool"
			/>
			<Tool
				Name="VCXDCMakeTool"
			/>
			<Tool
				Name="VCBscMakeTool"
			/>
			<Tool
				Name="VCFxCopTool"
			/>
			<Tool
				Name="VCAppVerifierTool"
			/>
			<Tool
				Name="VCWebDeploymentTool"
			/>
			<Tool
				Name="VCPostBuildEventTool"
			/>
		</Configuration>
		<Configuration
			Name="Release|Win32"
			OutputDirectory="$(SolutionDir)$(ConfigurationName)"
			IntermediateDirectory="$(ConfigurationName)"
			ConfigurationType="1"
			CharacterSet="0"
			WholeProgramOptimization="1"
			>
			<Tool
				Name="VCPreBuildEventTool"
			/>
			<Tool
				Name="VCCustomBuildTool"
			/>
			<Tool
				Name="VCXMLDataGeneratorTool"
			/>
			<Tool
				Name="VCWebServiceProxyGeneratorTool"
			/>
			<Tool
				Name="VCMIDLTool"
			/>
			<Tool
				Name="VCCLCompilerTool"
				PreprocessorDefinitions="WIN32;NDEBUG;_CONSOLE"
				RuntimeLibrary="2"
				UsePrecompiledHeader="2"
				WarningLevel="3"
				Detect64BitPortabilityProblems="true"
				DebugInformationFormat="3"
			/>
			<Tool
				Name="VCManagedResourceCompilerTool"
			/>
			<Tool
				Name="VCResourceCompilerTool"
			/>
			<Tool
				Name="VCPreLinkEventTool"
			/>
			<Tool
				Name="VCLinkerTool"
				AdditionalDependencies="glew32.lib WS2_32.LIB opengl32.lib glu32.lib glaux.lib odbc32.lib odbccp32.lib"
				LinkIncremental="1"
				AdditionalLibraryDirectories="G:\0±ÏÒµÉè¼ÆÂÛÎÄÏà¹Ø\xcxÐ¡³ÌÐòÔ­ÐÍ\cutting_simulation\cutting_simulation"
				GenerateDebugInformation="true"
				SubSystem="1"
				OptimizeReferences="2"
				EnableCOMDATFolding="2"
				TargetMachine="1"
			/>
			<Tool
				Name="VCALinkTool"
			/>
			<Tool
				Name="VCManifestTool"
			/>
			<Tool
				Name="VCXDCMakeTool"
			/>
			<Tool
				Name="VCBscMakeTool"
			/>
			<Tool
				Name="VCFxCopTool"
			/>
			<Tool
				Name="VCAppVerifierTool"
			/>
			<Tool
				Name="VCWebDeploymentTool"
			/>
			<Tool
				Name="VCPostBuildEventTool"
			/>
		</Configuration>
	</Configurations>
	<References>
	</References>
	<Files>
		<Filter
			Name="Source Files"
			Filter="cpp;c;cc;cxx;def;odl;idl;hpj;bat;asm;asmx"
			UniqueIdentifier="{4FC737F1-C7A5-4376-A066-2A32D752A2FF}"
			>
			<File
				RelativePath=".\aabb.cpp"
				>
			</File>
			<File
				RelativePath=".\cut.cpp"
				>
			</File>
			<File
				RelativePath=".\cutting_simulation.cpp"
				>
			</File>
			<File
				RelativePath=".\deformation.cpp"
				>
			</File>
			<File
				RelativePath=".\display.cpp"
				>
			</File>
			<File
				RelativePath=".\func.cpp"
				>
			</File>
			<File
				RelativePath=".\knife.cpp"
				>
			</File>
			<File
				RelativePath=".\mesh.cpp"
				>
			</File>
			<File
				RelativePath=".\stdafx.cpp"
				>
				<FileConfiguration
					Name="Debug|Win32"
					>
					<Tool
						Name="VCCLCompilerTool"
						UsePrecompiledHeader="1"
					/>
				</FileConfiguration>
				<FileConfiguration
					Name="Release|Win32"
					>
					<Tool
						Name="VCCLCompilerTool"
						UsePrecompiledHeader="1"
					/>
				</FileConfiguration>
			</File>
			<File
				RelativePath=".\uniform_grid.cpp"
				>
			</File>
			<File
				RelativePath=".\viewer.cpp"
				>
			</File>
		</Filter>
		<Filter
			Name="Header Files"
			Filter="h;hpp;hxx;hm;inl;inc;xsd"
			UniqueIdentifier="{93995380-89BD-4b04-88EB-625FBE52EBFB}"
			>
			<File
				RelativePath=".\aabb.h"
				>
			</File>
			<File
				RelativePath=".\cut.h"
				>
			</File>
			<File
				RelativePath=".\cvect3.h"
				>
			</File>
			<File
				RelativePath=".\deformation.h"
				>
			</File>
			<File
				RelativePath=".\display.h"
				>
			</File>
			<File
				RelativePath=".\global_constants.h"
				>
			</File>
			<File
				RelativePath=".\grid_mapped.h"
				>
			</File>
			<File
				RelativePath=".\knife.h"
				>
			</File>
			<File
				RelativePath=".\mesh.h"
				>
			</File>
			<File
				RelativePath=".\my_math.h"
				>
			</File>
			<File
				RelativePath=".\polygen.h"
				>
			</File>
			<File
				RelativePath=".\simu_prototype.h"
				>
			</File>
			<File
				RelativePath=".\stdafx.h"
				>
			</File>
			<File
				RelativePath=".\tables.h"
				>
			</File>
			<File
				RelativePath=".\temp.h"
				>
			</File>
			<File
				RelativePath=".\tetrahedra.h"
				>
			</File>
			<File
				RelativePath=".\triangle.h"
				>
			</File>
			<File
				RelativePath=".\uniform_grid.h"
				>
			</File>
			<File
				RelativePath=".\viewer.h"
				>
			</File>
		</Filter>
		<Filter
			Name="Resource Files"
			Filter="rc;ico;cur;bmp;dlg;rc2;rct;bin;rgs;gif;jpg;jpeg;jpe;resx;tiff;tif;png;wav"
			UniqueIdentifier="{67DA6AB6-F800-4c08-8B7A-83BB121AAD01}"
			>
		</Filter>
		<File
			RelativePath=".\ReadMe.txt"
			>
		</File>
	</Files>
	<Globals>
	</Globals>
</VisualStudioProject>
