# Supplementary material for: A multi-GPU accelerated virtual-reality interaction simulation framework
Source: PLoS One. 2019 Apr 11;14(4):e0214852. doi: 10.1371/journal.pone.0214852 (PMC6459549; doi:10.1371/journal.pone.0214852)
Supplement: S2 File — (ZIP) [file pone.0214852.s002.zip › Virtual Cutting Experiment code/cutting_simulation/cvect3.h]

#ifndef CVECT3
#define CVECT3

#include <math.h>

typedef double ElemType;

// 3DÊ¸Á¿Àà
class CVect3
{
public:
	
	// È±Ê¡¹¹Ôìº¯Êý
	CVect3() {}

	// ÓÃ»§¹¹Ôìº¯Êý
	CVect3(ElemType X, ElemType Y, ElemType Z) 
	{ 
		var[0] = X; var[1] = Y; var[2] = Z;
	}

	// ¶¨ÒåÊ¸Á¿Ö®¼äµÄ'+'·¨ 
	CVect3 operator+(CVect3 vVector)
	{
		// ·µ»Ø½á¹û
		return CVect3(vVector.var[0] + var[0], vVector.var[1] + var[1], vVector.var[2] + var[2]);
	}

	// ¶¨ÒåÊ¸Á¿Ö®¼äµÄ'+='·¨ 
	CVect3 operator+=(CVect3 vVector)
	{
		var[0] += vVector.var[0];
		var[1] += vVector.var[1];
		var[2] += vVector.var[2];
		// ·µ»Ø½á¹û
		return CVect3(var[0],var[1],var[2]);
	}

	// ¶¨ÒåÊ¸Á¿Ö®¼äµÄ'-'·¨ 
	CVect3 operator-(CVect3 vVector)
	{
		// ·µ»ØÊ¸Á¿Ïà¼õµÄ½á¹û
		return CVect3(var[0] - vVector.var[0], var[1] - vVector.var[1], var[2] - vVector.var[2]);
	}
	CVect3 operator-=(CVect3 vVector)
	{
		var[0] -= vVector.var[0];
		var[1] -= vVector.var[1];
		var[2] -= vVector.var[2];
		// ·µ»Ø½á¹û
		return CVect3(var[0],var[1],var[2]);
	}
	// ¶¨ÒåÊ¸Á¿ÓëÊýµÄ'*'·¨
	CVect3 operator*(ElemType num)
	{
		// ·µ»Ø½á¹û
		return CVect3(var[0] * num, var[1] * num, var[2] * num);
	}

	// ¶¨ÒåÊ¸Á¿ÓëÊýµÄ'/'·¨
	CVect3 operator/(ElemType num)
	{
		// ·µ»Ø½á¹û
		return CVect3(var[0] / num, var[1] / num, var[2] / num);
	}

	ElemType Length()
	{
		//·µ»ØÏòÁ¿µÄÄ£
		return (ElemType)sqrt( var[0]*var[0] + var[1]*var[1] + var[2]*var[2] );
	}

	ElemType var[3];			
};

#endif
