# Supplementary material for: A multi-GPU accelerated virtual-reality interaction simulation framework
Source: PLoS One. 2019 Apr 11;14(4):e0214852. doi: 10.1371/journal.pone.0214852 (PMC6459549; doi:10.1371/journal.pone.0214852)
Supplement: S2 File — (ZIP) [file pone.0214852.s002.zip › Virtual Cutting Experiment code/cutting_simulation/deformation.cpp]

// simu_prototype.cpp : Defines the entry point for the console application.
//


#include "stdafx.h"
#include <windows.h>		// WindowsµÄÍ·ÎÄ¼þ

#include "global_constants.h"
#include "deformation.h"
#include "viewer.h"
#include "tetrahedra.h"
#include "triangle.h"
#include "polygen.h"
#include "mesh.h"
#include <map>

int prolong_time = 0;//Ã¿´ÎÍÆÒ»ÏÂ²ÄÁÏ£¬ÔòÊ©¼Óprolong_time´ÎÎ»ÒÆ

int NewNodeNum=0;
int NewFaceNum=0;
int NewElemNum=0;
extern bool addgravation;
extern Mesh mesh;
// 
// LARGE_INTEGER BegainTime2 ;     
// LARGE_INTEGER  EndTime2 ;     
//extern LARGE_INTEGER  Frequency ;     
//extern GLuint  itVal; //Ã¿µü´ú5´Î£¬¸üÐÂÒ»´ÎFPS
//double myfps2;
//double myfps3;
//double myfps4;
//double myfps5;
//double myfps6;
//double myfps7;
//double myfps8;

CVect3 dispAssign = CVect3(0.0f,0.00f,0.0f);

//ËÄÃæÌå¼¯ºÏ
Tetrahedra  tetrahedra[ ElemSize];
Tetra_pHp0X tetra_pHp0X[ ElemSize];
Tetra_pRp0X tetra_pRp0X[ ElemSize];
ElemType    tetra_V0[ ElemSize];

//±íÃæ¼¯ºÏ
Triangle    triangle[ FaceSize ];
//Polygen triangle[ FaceSize ];

//ÏÂÃæ¶¨Òå´æ·Å³õÊ¼¶¥µãÎ»ÖÃµÄ¼¯ºÏ
CVect3 pointX[ NodeSize];
//ÏÂÃæ¶¨Òå´æ·Åµ±Ç°¶¥µãÎ»ÖÃµÄ¼¯ºÏ
CVect3 pointPos[ NodeSize];
//¶¨ÒåÃ¿¸ö½ÚµãÔÚµü´ú¹ý³ÌÖÐÊÜÁ¦µÄºÏÁ¦ -> Ê¹ÓÃ"³õÊ¼Î»ÖÃ+µ±Ç°Î»ÒÆ"À´±íÊ¾
CVect3 pointForce[ NodeSize];
//¶¨ÒåÃ¿¸ö½ÚµãÔÚµü´ú¹ý³ÌÖÖµÄÎ»ÒÆ
CVect3 pointDispPre[ NodeSize];
CVect3 pointDispCur[ NodeSize];
CVect3 pointDispNxt[ NodeSize];
//¶¨ÒåÃ¿¸ö¶¥µãµÄÖÊÁ¿
float pointMass[ NodeSize];

ElemType (*pHpR[3][4])(ElemType r,ElemType s,ElemType t)={0};          //Ò»ÐÐÒ»¸öÐÎ²Î

//ÏÂÃæµÄÁ½¸ö±äÁ¿ÊÇÎªÁË½»»»Ê¹ÓÃ
map<int,int> fix_points;                                            //¸Ã¼¯ºÏ´æ·Å×Å¸ÎÔà×îÓÒ¶Ë¹Ì¶¨µÄµãµÄ¼¯ºÏ£¬Ã¿´Îµü´ú¹ý³ÌÖÐ¶¼ÓÐ°Ñ¶ÔÓ¦µÄ¶¥µãµÄµ±Ç°Î»ÒÆÖÃÎª0.
map<int,int> ctrl_points;                                           //Ã¿´ÎÍÏ¶¯Êó±êÊ±ºòÊ©¼ÓÎ»ÒÆµÄ¶¥µãµÄ¼¯ºÏ¡£


#include "my_math.h"
#include "simu_prototype.h"
#include "mesh.h"
#include "display.h"
#include "temp.h"


void distributeMass(int index)
{
	//½«ËÄÃæÌåµÄÖÊÁ¿¾ùÒÔµÄ·ÖÅäµ½¸÷¸ö¶¥µã
	//¼ÆËãËÄÃæÌåµÄÖÊÁ¿=Ìå»ýxÃÜ¶È
	//ÔÙ¾ùÔÈ·ÖÅäµ½¸÷¸ö¶¥µãÉÏ
	float mass = tetra_V0[index]*density/4.0f;
	pointMass[tetrahedra[index].indexX[0]] += mass;
	pointMass[tetrahedra[index].indexX[1]] += mass;
	pointMass[tetrahedra[index].indexX[2]] += mass;
	pointMass[tetrahedra[index].indexX[3]] += mass;

	return;
}

void preComputPPV(int index)
{//Ô¤¼ÆËãµÈ²ÎºÍÐÎº¯Êý¹ØÓÚ³õÊ¼×ø±êµÄÆ«µ¼Êý,ÒÔ¼°³õÊ¼Ìå»ýV0

	Cal_pRp0X(
		pointX[tetrahedra[index].indexX[0]],pointX[tetrahedra[index].indexX[1]],
		pointX[tetrahedra[index].indexX[2]],pointX[tetrahedra[index].indexX[3]],
		r,s,t,tetra_pRp0X[index].pRp0X,pHpR);

	Cal_pHp0X(r,s,t,tetra_pRp0X[index].pRp0X,tetra_pHp0X[index].pHp0X ,pHpR);
	tetra_V0[index] = DotPro(
		CrossPro(
			pointX[tetrahedra[index].indexX[1]]-pointX[tetrahedra[index].indexX[0]],
			pointX[tetrahedra[index].indexX[2]]-pointX[tetrahedra[index].indexX[0]]
			),
		pointX[tetrahedra[index].indexX[3]]-pointX[tetrahedra[index].indexX[0]]
	)/6.0f;

	if( tetra_V0[index] < 0.0f)
	{
		int i=0;
	}


	return;
}
void initTetra()//Ã»ÓÃµ½
{
//	int x,y,z;
	int i;
	int temp;//,temp2;
	float tempf1,tempf2,tempf3,tempf4;
	int tempd1,tempd2,tempd3,tempd4;
	CVect3 zeroVector(0.0,0.0,0.0);
	int tetraIndex = 0;
	//´æ·ÅÃ¿¸ö¶¥µãµÄ³õÊ¼Î»ÖÃ
	FILE * fp;
	fp=fopen("node-04.txt","r");
	fscanf(fp,"%d",&NewNodeNum);
	for(i=0;i<NewNodeNum;i++)
	{
//		fscanf(fp,"%d %f %f %f",&temp,&(pointX[i].var[0]),&(pointX[i].var[1]),&(pointX[i].var[2]));
		fscanf(fp,"%d %f %f %f",&temp,&tempf1,&tempf2,&tempf3);
		pointX[i].var[0] = tempf1;
		pointX[i].var[1] = tempf2;
		pointX[i].var[2] = tempf3;
		pointPos[i] = pointX[i];
		pointForce[i] = zeroVector;
		//ÖÐÐÄµü´ú·¨£¬³õÊ¼»¯£¡£¡£¡
		pointDispPre[ i ] = zeroVector;
		pointDispCur[ i ] = zeroVector;
		pointDispNxt[ i ] = zeroVector;
		//¶¥µãÖÊÁ¿Êý×é³õÊ¼»¯
		pointMass[ i ] = 0.0f;
	}
	fclose(fp);

	//¶ÔÓ¦³öº¯ÊýÖ¸Õë
	Set_pHpR(pHpR);

	fp=fopen("elem-04.txt","r");
	fscanf(fp,"%d",&NewElemNum);
	//Éú³ÉËÄÃæÌå¼¯ºÏ
	for(i=0;i< NewElemNum;i++)
	{
		//×°Åä¶¥µã¶ÔÓ¦¹ØÏµ
		fscanf(fp,"%d %d %d %d %d",&temp,&tempd1,&tempd2,&tempd3,&tempd4);
		tetrahedra[i].indexX[0] = tempd1-1;
		tetrahedra[i].indexX[1] = tempd2-1;
		tetrahedra[i].indexX[2] = tempd3-1;
		tetrahedra[i].indexX[3] = tempd4-1;
		//¼ÆËãÃ¿¸öËÄÃæµÄÄæ¾ØÕó¼°Ìå»ý
		preComputPPV(i);
		//¼ÆËã¸÷¸ö¶¥µãµÄ¾ØÕó
		distributeMass(i);
	}
	fclose(fp);

	//¼ÓÔØÃæÐÅÏ¢
	fp=fopen("face-04.txt","r");
	fscanf(fp,"%d",&NewFaceNum);
	for(i=0;i<NewFaceNum;i++)
	{
		fscanf(fp,"%d %d %d %d",&temp,&tempd1,&tempd2,&tempd3);
		triangle[i].indexX[0] = tempd1-1;
		triangle[i].indexX[1] = tempd2-1;
		triangle[i].indexX[2] = tempd3-1;
	}
	fclose(fp);

	//ÉèÖÃÃ¿¸ö±íÃæ¶à±ßÐÎµÄ¶¥µãÊýÎª3
	extern Mesh mesh;
	mesh.set_uniform_polygen_num(NewFaceNum,3);

//	map<int,int> fix_points;//¸Ã¼¯ºÏ´æ·Å×Å¸ÎÔà×îÓÒ¶Ë¹Ì¶¨µÄµãµÄ¼¯ºÏ£¬Ã¿´Îµü´ú¹ý³ÌÖÐ¶¼ÓÐ°Ñ¶ÔÓ¦µÄ¶¥µãµÄµ±Ç°Î»ÒÆÖÃÎª0.
//	map<int,int> ctrl_points;//Ã¿´ÎÍÏ¶¯Êó±êÊ±ºòÊ©¼ÓÎ»ÒÆµÄ¶¥µãµÄ¼¯ºÏ¡£
	for(i=0;i<NewNodeNum;i++)
	{
		if(pointX[i].var[0]>0.60f)
		{
			ctrl_points[i]=1;
		}
		if(pointX[i].var[0]<-4.0f)
		{
			fix_points[i]=1;
		}
	}

}


void initTetra2()
{//¸Ãº¯ÊýÎª¾«Ï¸Íø¸ñ×¼±¸£¬ÎÄ¼þÃûÖÐº¬ÓÐsmooth¡£
//	int x,y,z;
	int i;
	int temp;//,temp2;
	float tempf1,tempf2,tempf3,tempf4;
	int tempd1,tempd2,tempd3,tempd4;//;
//	char tempstr[20];
	CVect3 zeroVector(0.0,0.0,0.0);
	int tetraIndex = 0;
	//´æ·ÅÃ¿¸ö¶¥µãµÄ³õÊ¼Î»ÖÃ
	FILE * fp;
	fp=fopen("node_smooth2.txt","r");
	fscanf(fp,"%d",&NewNodeNum);
	for(i=0;i<NewNodeNum;i++)
	{
		fscanf(fp,"%d %f %f %f",&temp,&tempf1,&tempf2,&tempf3);
		pointX[i].var[0] = tempf3-0.6;//tempf1+1.5;   
		pointX[i].var[1] = tempf1+1.5;//tempf2-3.0;
		pointX[i].var[2] = tempf2;//tempf3-0.6;
		pointPos[i] = pointX[i];
		pointForce[i] = zeroVector;
		//ÖÐÐÄµü´ú·¨£¬³õÊ¼»¯£¡£¡£¡
		pointDispPre[ i ] = zeroVector;
		pointDispCur[ i ] = zeroVector;
		pointDispNxt[ i ] = zeroVector;
		//¶¥µãÖÊÁ¿Êý×é³õÊ¼»¯
		pointMass[ i ] = 0.0f;
	}
	fclose(fp);

	//¶ÔÓ¦³öº¯ÊýÖ¸Õë
	Set_pHpR(pHpR);

	fp=fopen("solid_smooth2.txt","r");
	fscanf(fp,"%d",&NewElemNum);
	//Éú³ÉËÄÃæÌå¼¯ºÏ
	for(i=0;i<NewElemNum;i++)
	{
		//×°Åä¶¥µã¶ÔÓ¦¹ØÏµ
		fscanf(fp,"%d %d %d %d %d",&temp,&tempd1,&tempd2,&tempd3,&tempd4);
		tetrahedra[i].indexX[0] = tempd1-1;
		tetrahedra[i].indexX[1] = tempd2-1;
		tetrahedra[i].indexX[2] = tempd3-1;
		tetrahedra[i].indexX[3] = tempd4-1;
		//¼ÆËãÃ¿¸öËÄÃæµÄÄæ¾ØÕó¼°Ìå»ý
		preComputPPV(i);
		//¼ÆËã¸÷¸ö¶¥µãµÄ¾ØÕó
		distributeMass(i);
	}
	fclose(fp);

	//¼ÓÔØÃæÐÅÏ¢
	fp=fopen("shell_smooth2.txt","r");
	fscanf(fp,"%d",&NewFaceNum);
	for(i=0;i<NewFaceNum;i++)
	{
		fscanf(fp,"%d %d %d %d",&temp,&tempd1,&tempd2,&tempd3);
		triangle[i].indexX[0] = tempd1-1;
		triangle[i].indexX[1] = tempd2-1;
		triangle[i].indexX[2] = tempd3-1;
	}
	fclose(fp);

	for(i=0;i<NewNodeNum;i++)
	{
		if(pointX[i].var[0]>0.60f)
		{
			ctrl_points[i]=1;
		}
		if(pointX[i].var[1]<-2.5f)
		{
			fix_points[i]=1;
		}
	}
}

void BS()
{
	//¼ÆËãrst´¦µÄÎ»ÒÆÓ¦±ä¾ØÕóB
	ElemType zBl0[6][12]={0};
	ElemType Bl[6][12]={0};
 	ElemType X[3][3];
//	ElemType X[3][3]={ 0};

	ElemType vertexF[12]={0};
	ElemType C[3][3] = {0};
	ElemType S[6] = {0};

	X[0][0] = 1;
	X[1][1] = 1;
	X[2][2] = 1;
	X[0][1] = 0;
	X[0][2] = 0;
	X[1][0] = 0;
	X[1][2] = 0;
	X[2][0] = 0;
	X[2][1] = 0;

    //QueryPerformanceCounter(&BegainTime2) ;     
	for(int i=0;i<mesh.next_elem_index; i++)
	{
		//¼ÆËã³õÊ¼Ê±¿ÌµÄÎ»ÒÆÓ¦±ä¾ØÕó
		Cal_zBl0(tetra_pHp0X[i].pHp0X,zBl0,i);

		//¼ÆËã±äÐÎÌÝ¶ÈX
		Cal_X(
			pointPos[tetrahedra[i].indexX[0]],
			pointPos[tetrahedra[i].indexX[1]],
			pointPos[tetrahedra[i].indexX[2]],
			pointPos[tetrahedra[i].indexX[3]],
			X,tetra_pRp0X[i].pRp0X,pHpR     );
/*	*/
		//¼ÆËãµ±Ç°Ê±¿ÌµÄÎ»ÒÆÓ¦±ä¾ØÕó
		Cal_Bl(zBl0,X,Bl);
	
		//¼ÆËãrst´¦µÄright CauchyÓ¦Á¦ÕÅÁ¿
		Cal_C(X,C);
	
		//¼ÆËãsecond Piola-Kirchhoff Ó¦Á¦ÏòÁ¿S
		Cal_S(C,X,S);
	
		//ÊýÖµ»ý·Ö,¼´Ê¹¸ÃËÄÃæÌå¶Ô¶¥µãµÄ×÷ÓÃÁ¦,²¢ÇÒÀÛ¼Óµ½ÁË¸÷¸ö¶¥µãÉÏ
		Cal_F(tetra_V0[i],Bl,S,i);
		//ÑéÖ¤¼¸ºÎÏßÐÔ:Ã»ÑéÖ¤ºÃ!!
		//Cal_F(tetra_V0[i],zBl0,S,i);
	}
	return;
}

void setConstrain();

void IterateFem()
{
    //QueryPerformanceCounter(&BegainTime2) ;     
	int i;
	CVect3 zeroVector = CVect3(0.0f,0.0f,0.0f);
	//ÊýÖµ»ý·Ö,¶ÔÓ¦ÏßÐÔËÄÃæÌå,²ÉÓÃÒ»¸ö»ý·Öµã,×ø±êÎª0.25,0.25,0.25,0.25
	//¶ÔÓ¦µÄµÈ²ÎÎª r=0.0f,s=-1.0/3.0,t=-0.50f;,´ËÊ±h0=h1=h2=h3=0.25
	//³õÊ¼Ê±¿ÌÌå»ýÎª
	//ÊµÊ±ÔËÐÐµÄÊ±ºò£¬¸Ã²¿·ÖÎªÑ­»·ÌåÖØµÄÄÚÈÝ¡£
	BS();
//    QueryPerformanceCounter(&EndTime2);    
//	if(itVal%5==0)
//	{
//
//		myfps2 = (double)( EndTime2.QuadPart - BegainTime2.QuadPart )/ Frequency.QuadPart;
//	}
////	printf("BS:%7fs ",(myfps2));
//    QueryPerformanceCounter(&BegainTime2) ;     
	//Ôö¼ÓÖØÁ¦
	for(i=0;i<mesh.vertex_num;i++)
	{
	//ÖÐÐÄ²î·Ö·¨
		//¼ÆËãÏÂÊ±¿ÌµÄÎ»ÒÆ
//const float Ai= 1.0f/(Dii/deltaT/2.0f+Mii/deltaT/deltaT);
//const float Bi= 2.0f*Ai*Mii/deltaT/deltaT;
//const float Ci= Dii*Ai/deltaT/2.0f-Bi/2.0f;
		float Ai= 1.0f/(Dii/deltaT/2.0f+pointMass[i]/deltaT/deltaT);
		float Bi= 2.0f*Ai*pointMass[i]/deltaT/deltaT;
		float Ci= Dii*Ai/deltaT/2.0f-Bi/2.0f;
//		pointDispNxt[i] = pointDispCur[i]*Bi + pointDispPre[i]*Ci + (pointForce[i]-CVect3(0.0f,0.20f,0.0f))* Ai /pointMass[i] ;
		if (addgravation)
		{
			pointForce[i] = pointForce[i] + CVect3(0.0f,0.0f,-1.0f)*pointMass[i]*19.8;
		}	
		pointDispNxt[i] = pointDispCur[i]*Bi + pointDispPre[i]*Ci + pointForce[i]* Ai /pointMass[i] ;
		pointPos[i] = pointX[i] + pointDispNxt[i];
		//Î»ÒÆµÄµü´ú
		pointDispPre[i] = pointDispCur[i] ;
		pointDispCur[i] = pointDispNxt[i] ;
		if (pointPos[i].var[2]<-6.0)
		{
			pointPos[i].var[2]=-6.0;
		}
		//½áµãÁ¦¹éÁã
	}


	map<int,int>::iterator fp = fix_points.begin();
	for(;fp!=fix_points.end();++fp)
	{
		pointPos[ fp->first ] = pointX[ fp->first ];
	}

//	displayFem();
// 	dispLines();

//	displayInit();

//	for( i=0;i<NewNodeNum;i++)
	for( i=0;i<mesh.vertex_num;i++)
	{
		//½áµãÁ¦¹éÁã
		pointForce[i] = zeroVector;
	}
 //   QueryPerformanceCounter(&EndTime2);    
	//if(itVal%5==0)
	//{

	//	myfps3 = (double)( EndTime2.QuadPart - BegainTime2.QuadPart )/ Frequency.QuadPart;
	//}
//	printf("Force:%7fs ",myfps3);

}

void setConstrain()
{
	//´æ·ÅÃ¿¸ö¶¥µãµÄ³õÊ¼Î»ÖÃ
	for(int i=23;i<25;i++)
	{
			pointPos[ i ] = pointX[ i ];
	}
}

void manipulateElement()
{
	opert2();
}	

void setDisplacement()
{


}

void push_object()
{
	for(int i=190;i<= 195; i++)
	{
			pointDispCur[ i ] = pointDispCur[ i ] + CVect3(0.05f,0.00f,0.0f);
	}
}

void changeDisp()
{
//	dispAssign = dispAssign + CVect3(0.0f,-0.050f,0.0f);
	dispAssign = dispAssign + CVect3(0.05f,0.00f,0.0f);
	prolong_time = 10;
}

void resetDisp()
{
	dispAssign = CVect3(0.0f,0.0f,0.0f);
}

void drag_nodes(CVect3& dragDir)
{
	map<int,int>::iterator cf = ctrl_points.begin();
	for(;cf!=ctrl_points.end();++cf)
	{
		pointDispCur[ cf->first ] = pointDispCur[ cf->first ] + dragDir;
	}
}
