# Supplementary material for: A multi-GPU accelerated virtual-reality interaction simulation framework
Source: PLoS One. 2019 Apr 11;14(4):e0214852. doi: 10.1371/journal.pone.0214852 (PMC6459549; doi:10.1371/journal.pone.0214852)
Supplement: S2 File — (ZIP) [file pone.0214852.s002.zip › Virtual Cutting Experiment code/cutting_simulation/deformation.h]

#include "cvect3.h"

struct Tetra_pHp0X  //ÐÎº¯Êý¶Ô³õÊ¼Î»ÖÃµÄÆ«µ¼Êý
{
	Tetra_pHp0X(){};
	ElemType pHp0X[3][4];
};

struct Tetra_pRp0X   //µÈ²Î¶Ô³õÊ¼Î»ÖÃµÄÆ«µ¼Êý
{
	Tetra_pRp0X(){};
	ElemType pRp0X[3][3];
};


void distributeMass(int index);

void preComputPPV(int index);

void initTetra();

void initTetra2();

void BS();

void setConstrain();

void IterateFem();


void manipulateElement();

void displayKnife();

void displayCutting();

void setDisplacement();

void changeDisp();

void resetDisp();

void push_object();

void drag_nodes(CVect3& dragDir);
