# Supplementary material for: A multi-GPU accelerated virtual-reality interaction simulation framework
Source: PLoS One. 2019 Apr 11;14(4):e0214852. doi: 10.1371/journal.pone.0214852 (PMC6459549; doi:10.1371/journal.pone.0214852)
Supplement: S2 File — (ZIP) [file pone.0214852.s002.zip › Virtual Cutting Experiment code/cutting_simulation/display.cpp]

#include "stdafx.h"

#include <GL/glew.h>

#if defined(__APPLE__) || defined(MACOSX)
#include <GLUT/glut.h>
#else
#include <GL/glut.h>
#endif

#include <map>

#include "display.h"
//#include "face.h"
#include "tetrahedra.h"
//#include "face_type.h"
#include "triangle.h"
#include "mesh.h"
#include "polygen.h"

extern	map<int,int> fix_points;//¸Ã¼¯ºÏ´æ·Å×Å¸ÎÔà×îÓÒ¶Ë¹Ì¶¨µÄµãµÄ¼¯ºÏ£¬Ã¿´Îµü´ú¹ý³ÌÖÐ¶¼ÓÐ°Ñ¶ÔÓ¦µÄ¶¥µãµÄµ±Ç°Î»ÒÆÖÃÎª0.
extern	map<int,int> ctrl_points;//Ã¿´ÎÍÏ¶¯Êó±êÊ±ºòÊ©¼ÓÎ»ÒÆµÄ¶¥µãµÄ¼¯ºÏ¡£


extern int NewNodeNum;
extern int NewFaceNum;
extern int NewElemNum;

extern CVect3 pointX[ ];
extern CVect3 pointPos[ ];
extern CVect3 pointForce[ ];

extern Tetrahedra tetrahedra[ ];
//extern struct Polygen triangle[  ];
extern Triangle triangle[  ];
//extern FaceType faceType[  ];

extern CVect3 curKnifepoint; // P1 µ±Ç°µ¶¼â
extern CVect3 preKnifepoint; // P4 ÉÏÊ±¿Ìµ¶¼â
extern CVect3 curKnifehilt;  // P2 µ±Ç°µ¶±ú

void MNormalize(CVect3 & v);

//const float rate = 3.1416f/180.0f;
const int number = 20;
const float rate = 1.0f;//Ã¿µ¥Î»´ú±íµÄÊµ¼Ê³¤¶È
const float radius = (float)number*0.4f;//15.0f;
//»·¾³¹â
const float KaIa = 0.15f; //»·¾³¹âÒòËØ
//Âþ·´Éä
const float Kd = 0.4f;   //Âþ·´ÉäÏµÊý
//¾µÃæ·´Éä£¬Ê¹ÓÃPhong¹âÕÕÄ£ÐÍ£¬ÉèÖÃÒ»Ð©³£Á¿
const int Ns=4;     //¾µÃæ·´Éä²ÎÊý
const float Ks=0.5f; //¾µÃæ·´ÉäÏµÊý£¬¼ÙÉèÎïÌåÎª´ó²¿·Ö²»Í¸Ã÷ÎïÌå


//¼ÙÉèÓÐÒ»µã¹âÔ´£¬ÔÚ(50,50,50)´¦
CVect3 light = CVect3(150.f,50.0f,250.f);
CVect3 N;  //Èý½ÇÐÎ·¨·½Ïò
CVect3 L;  //¹âÔ´·½Ïò
CVect3 R;  //·´Éä·½Ïò
CVect3 V;  //¹Û²ìÕßÑÛ¾¦·½Ïò

extern CViewer viewer;

void dispScreenCoor()
{
	glPointSize(3.0f);
  glBegin(GL_POINTS);
    glColor3f(1.0f, 1.0f, 1.0f); //change color, then draw a point
    glVertex2i(200,70);
  glEnd();
}

void renderTri(CVect3 a, CVect3 b, CVect3 c)
{
	glBegin(GL_TRIANGLES);
		glVertex3f(a.var[0],a.var[1],a.var[2]);
		glVertex3f(b.var[0],b.var[1],b.var[2]);
		glVertex3f(c.var[0],c.var[1],c.var[2]);
	glEnd();
}

void renderTriangle(CVect3 a, CVect3 b, CVect3 c)
{//Ê¹ÓÃPhong¹âÕÕÄ£ÐÍ
	CVect3 triCenter = (a + b + c)/3;
	V = viewer.V(triCenter);
	L = light - triCenter;
	MNormalize(L);
	//ÔÝÇÒ¼ÙÉèa,b,cÊÇÄæÊ±ÕëµÄ£¬
	CVect3 V1,V2;
	V1 = b - a;
	V2 = c - a;
	N.var[0] = V1.var[1]*V2.var[2] - V1.var[2]*V2.var[1];
	N.var[1] = V1.var[2]*V2.var[0] - V1.var[0]*V2.var[2];
	N.var[2] = V1.var[0]*V2.var[1] - V1.var[1]*V2.var[0];
	MNormalize(N);
	//ÏÖÔÚV,L,N¶¼ÓÐÁË
	float Ils ;
	float nl = N.var[0]*L.var[0]+N.var[1]*L.var[1]+N.var[2]*L.var[2];
	if( nl < 0 ) {//±³ÃæµÄ¹âÔ´
		Ils = KaIa;
	}
	else {
		CVect3 R = N*(N.var[0]*L.var[0]+N.var[1]*L.var[1]+N.var[2]*L.var[2])*2 - L;
		float temp = V.var[0]*R.var[0] + V.var[1]*R.var[1] + V.var[2]*R.var[2];
		if( temp <=0 ) {
			Ils = KaIa + Kd * 1.0f * nl;
		}
		else {
			float last=1.0f;
			for(int i=0; i<Ns; i++)
				last *= temp;
			Ils = KaIa + Kd * 1.0f * nl + Ks*1.0f*last;
		}
	}
//	glColor3f(Ils*1.5f+0.2,Ils*0.2f+0.1f,Ils*0.2f+0.1f);
	glColor3f(Ils*1.5f,Ils*0.2f,Ils*0.2f);
	glBegin(GL_TRIANGLES);
		glVertex3f(a.var[0],a.var[1],a.var[2]);
		glVertex3f(b.var[0],b.var[1],b.var[2]);
		glVertex3f(c.var[0],c.var[1],c.var[2]);
	glEnd();
}

void renderPolygen(CVect3 a, CVect3 b, CVect3 c, CVect3 d)
{
	CVect3 triCenter = (a + b + c)/3;
	V = viewer.V(triCenter);
	L = light - triCenter;
	MNormalize(L);
	//ÔÝÇÒ¼ÙÉèa,b,cÊÇÄæÊ±ÕëµÄ£¬
	CVect3 V1,V2;
	V1 = b - a;
	V2 = c - a;
	N.var[0] = V1.var[1]*V2.var[2] - V1.var[2]*V2.var[1];
	N.var[1] = V1.var[2]*V2.var[0] - V1.var[0]*V2.var[2];
	N.var[2] = V1.var[0]*V2.var[1] - V1.var[1]*V2.var[0];
	MNormalize(N);
	//ÏÖÔÚV,L,N¶¼ÓÐÁË
	float Ils ;
	float nl = N.var[0]*L.var[0]+N.var[1]*L.var[1]+N.var[2]*L.var[2];
	if( nl < 0 ) {//±³ÃæµÄ¹âÔ´
		Ils = KaIa;
	}
	else {
		CVect3 R = N*(N.var[0]*L.var[0]+N.var[1]*L.var[1]+N.var[2]*L.var[2])*2 - L;
		float temp = V.var[0]*R.var[0] + V.var[1]*R.var[1] + V.var[2]*R.var[2];
		if( temp <=0 ) {
			Ils = KaIa + Kd * 1.0f * nl;
		}
		else {
			float last=1.0f;
			for(int i=0; i<Ns; i++)
				last *= temp;
			Ils = KaIa + Kd * 1.0f * nl + Ks*1.0f*last;
		}
	}
	glColor3f(Ils*1.5f,Ils*0.2f,Ils*0.2f);
	glBegin(GL_POLYGON);
		glVertex3f(a.var[0],a.var[1],a.var[2]);
		glVertex3f(b.var[0],b.var[1],b.var[2]);
		glVertex3f(c.var[0],c.var[1],c.var[2]);
		glVertex3f(d.var[0],d.var[1],d.var[2]);
	glEnd();

}

void displayInit()
{
	for(int i=0;i<NewElemNum;i++)
	{
		//draw tetrahedral in form of lines
		glColor3f(0.2,0.5f,0.1f);
		renderTriangle(pointX[triangle[i].indexX[0]],pointX[triangle[i].indexX[1]],pointX[triangle[i].indexX[2]]);
	}
}

void dispForce(int index)
{

}

void dispCtrlPoints()
{
	glPointSize(3.0f);
	glBegin(GL_POINTS);
	map<int,int>::iterator cp=ctrl_points.begin();
	for(;cp!=ctrl_points.end();++cp)
	{
		glVertex3f(pointPos[cp->first].var[0],pointPos[cp->first].var[1],pointPos[cp->first].var[2]);
	}
	glEnd();
}
void dispFixPoints()
{
	glPointSize(3.0f);
	
	glBegin(GL_POINTS);
	map<int,int>::iterator fp=fix_points.begin();
	for(;fp!=fix_points.end();++fp)
	{
		glVertex3f(pointPos[fp->first].var[0],pointPos[fp->first].var[1],pointPos[fp->first].var[2]);
	}
	glEnd();
}

void dispLines()
{
	extern Mesh mesh;
//	glColor3f(0.0f,0.3f,0.23f);
	glBegin(GL_LINES);
//	for(int i=200;i<=500;i++)
//	for(int i=0;i<NewElemNum;i++)
	for(int i=0;i<mesh.next_elem_index;i++)
	{
		glVertex3f(pointPos[tetrahedra[i].indexX[0]].var[0], pointPos[tetrahedra[i].indexX[0]].var[1], pointPos[tetrahedra[i].indexX[0]].var[2]);
		glVertex3f(pointPos[tetrahedra[i].indexX[1]].var[0], pointPos[tetrahedra[i].indexX[1]].var[1], pointPos[tetrahedra[i].indexX[1]].var[2]);
		glVertex3f(pointPos[tetrahedra[i].indexX[0]].var[0], pointPos[tetrahedra[i].indexX[0]].var[1], pointPos[tetrahedra[i].indexX[0]].var[2]);
		glVertex3f(pointPos[tetrahedra[i].indexX[2]].var[0], pointPos[tetrahedra[i].indexX[2]].var[1], pointPos[tetrahedra[i].indexX[2]].var[2]);
		glVertex3f(pointPos[tetrahedra[i].indexX[0]].var[0], pointPos[tetrahedra[i].indexX[0]].var[1], pointPos[tetrahedra[i].indexX[0]].var[2]);
		glVertex3f(pointPos[tetrahedra[i].indexX[3]].var[0], pointPos[tetrahedra[i].indexX[3]].var[1], pointPos[tetrahedra[i].indexX[3]].var[2]);
		glVertex3f(pointPos[tetrahedra[i].indexX[1]].var[0], pointPos[tetrahedra[i].indexX[1]].var[1], pointPos[tetrahedra[i].indexX[1]].var[2]);
		glVertex3f(pointPos[tetrahedra[i].indexX[2]].var[0], pointPos[tetrahedra[i].indexX[2]].var[1], pointPos[tetrahedra[i].indexX[2]].var[2]);
		glVertex3f(pointPos[tetrahedra[i].indexX[1]].var[0], pointPos[tetrahedra[i].indexX[1]].var[1], pointPos[tetrahedra[i].indexX[1]].var[2]);
		glVertex3f(pointPos[tetrahedra[i].indexX[3]].var[0], pointPos[tetrahedra[i].indexX[3]].var[1], pointPos[tetrahedra[i].indexX[3]].var[2]);
		glVertex3f(pointPos[tetrahedra[i].indexX[3]].var[0], pointPos[tetrahedra[i].indexX[3]].var[1], pointPos[tetrahedra[i].indexX[3]].var[2]);
		glVertex3f(pointPos[tetrahedra[i].indexX[2]].var[0], pointPos[tetrahedra[i].indexX[2]].var[1], pointPos[tetrahedra[i].indexX[2]].var[2]);
	}
	glEnd();

	glBegin(GL_LINES);
//	glColor3f(0.0f,0.0f,0.70f);
		for(int i=0;i<NewNodeNum;i++)
		{

//			glVertex3f(pointPos[i].var[0], pointPos[i].var[1], pointPos[i].var[2]);
//			glVertex3f(pointPos[i].var[0]+pointForce[i].var[0], pointPos[i].var[1]+pointForce[i].var[1], pointPos[i].var[2]+pointForce[i].var[2]);

		}
	glEnd();
}

void dispElemWise(int i)
{
	i = i % 15091 + 1;
	glColor3f(0.1f,0.7f,0.23f);
	glBegin(GL_LINES);

		glVertex3f(pointPos[tetrahedra[i].indexX[0]].var[0], pointPos[tetrahedra[i].indexX[0]].var[1], pointPos[tetrahedra[i].indexX[0]].var[2]);
		glVertex3f(pointPos[tetrahedra[i].indexX[1]].var[0], pointPos[tetrahedra[i].indexX[1]].var[1], pointPos[tetrahedra[i].indexX[1]].var[2]);
		glVertex3f(pointPos[tetrahedra[i].indexX[0]].var[0], pointPos[tetrahedra[i].indexX[0]].var[1], pointPos[tetrahedra[i].indexX[0]].var[2]);
		glVertex3f(pointPos[tetrahedra[i].indexX[2]].var[0], pointPos[tetrahedra[i].indexX[2]].var[1], pointPos[tetrahedra[i].indexX[2]].var[2]);
		glVertex3f(pointPos[tetrahedra[i].indexX[0]].var[0], pointPos[tetrahedra[i].indexX[0]].var[1], pointPos[tetrahedra[i].indexX[0]].var[2]);
		glVertex3f(pointPos[tetrahedra[i].indexX[3]].var[0], pointPos[tetrahedra[i].indexX[3]].var[1], pointPos[tetrahedra[i].indexX[3]].var[2]);
		glVertex3f(pointPos[tetrahedra[i].indexX[1]].var[0], pointPos[tetrahedra[i].indexX[1]].var[1], pointPos[tetrahedra[i].indexX[1]].var[2]);
		glVertex3f(pointPos[tetrahedra[i].indexX[2]].var[0], pointPos[tetrahedra[i].indexX[2]].var[1], pointPos[tetrahedra[i].indexX[2]].var[2]);
		glVertex3f(pointPos[tetrahedra[i].indexX[1]].var[0], pointPos[tetrahedra[i].indexX[1]].var[1], pointPos[tetrahedra[i].indexX[1]].var[2]);
		glVertex3f(pointPos[tetrahedra[i].indexX[3]].var[0], pointPos[tetrahedra[i].indexX[3]].var[1], pointPos[tetrahedra[i].indexX[3]].var[2]);
		glVertex3f(pointPos[tetrahedra[i].indexX[3]].var[0], pointPos[tetrahedra[i].indexX[3]].var[1], pointPos[tetrahedra[i].indexX[3]].var[2]);
		glVertex3f(pointPos[tetrahedra[i].indexX[2]].var[0], pointPos[tetrahedra[i].indexX[2]].var[1], pointPos[tetrahedra[i].indexX[2]].var[2]);

	glEnd();
}

void dispShellLines()
{
	glColor3f(0.7f,0.1f,0.23f);
	glBegin(GL_LINES);
	for(int i=0;i<NewFaceNum;i++)
	{
		glVertex3f(pointPos[triangle[i].indexX[0]].var[0], pointPos[triangle[i].indexX[0]].var[1], pointPos[triangle[i].indexX[0]].var[2]);
		glVertex3f(pointPos[triangle[i].indexX[1]].var[0], pointPos[triangle[i].indexX[1]].var[1], pointPos[triangle[i].indexX[1]].var[2]);
		glVertex3f(pointPos[triangle[i].indexX[0]].var[0], pointPos[triangle[i].indexX[0]].var[1], pointPos[triangle[i].indexX[0]].var[2]);
		glVertex3f(pointPos[triangle[i].indexX[2]].var[0], pointPos[triangle[i].indexX[2]].var[1], pointPos[triangle[i].indexX[2]].var[2]);
		glVertex3f(pointPos[triangle[i].indexX[1]].var[0], pointPos[triangle[i].indexX[1]].var[1], pointPos[triangle[i].indexX[1]].var[2]);
		glVertex3f(pointPos[triangle[i].indexX[2]].var[0], pointPos[triangle[i].indexX[2]].var[1], pointPos[triangle[i].indexX[2]].var[2]);
	}
	glEnd();
}

void displayKnife()
{
	CVect3 preKnifehilt = preKnifepoint + curKnifehilt - curKnifepoint;
	glBegin(GL_LINES);
		glVertex3f(curKnifepoint.var[0],curKnifepoint.var[1],curKnifepoint.var[2]);
		glVertex3f(curKnifehilt.var[0],curKnifehilt.var[1],curKnifehilt.var[2]);
	glColor3f(0.0f,0.7f,0.0f);
		glVertex3f(preKnifepoint.var[0],preKnifepoint.var[1],preKnifepoint.var[2]);
		glVertex3f(preKnifehilt.var[0],preKnifehilt.var[1],preKnifehilt.var[2]);

	glEnd();
}

Vertex vertex[];

void displayCutting()
{
	extern Mesh mesh;
	//¼ÆËãÃ¿¸ö±íÃæÈý½ÇÐÎµÄ·¨ÏòÁ¿
	mesh.cal_face_normal();
	//¼ÆËãÃ¿¸ö¶¥µãµÄ·¨ÏòÁ¿
	mesh.cal_vertex_normal();
	//¸Ãº¯ÊýÓÃÓÚÏÔÊ¾ÇÐ¸îºóµÄÍø¸ñ±íÃæ
	for(int i=0;i<NewFaceNum;i++)
	{
		glColor3f(1.0,0.4,0.4);
		glBegin(GL_TRIANGLES);
			glNormal3f(  mesh.vertex[triangle[i].indexX[0]].normal.var[0],  mesh.vertex[triangle[i].indexX[0]].normal.var[1],mesh.vertex[triangle[i].indexX[0]].normal.var[2]);
			glVertex3f(pointPos[triangle[i].indexX[0]].var[0],       pointPos[triangle[i].indexX[0]].var[1],       pointPos[triangle[i].indexX[0]].var[2]);
			glNormal3f(  mesh.vertex[triangle[i].indexX[1]].normal.var[0],  mesh.vertex[triangle[i].indexX[1]].normal.var[1],mesh.vertex[triangle[i].indexX[1]].normal.var[2]);
			glVertex3f(pointPos[triangle[i].indexX[1]].var[0],       pointPos[triangle[i].indexX[1]].var[1],       pointPos[triangle[i].indexX[1]].var[2]);
			glNormal3f(  mesh.vertex[triangle[i].indexX[2]].normal.var[0],  mesh.vertex[triangle[i].indexX[2]].normal.var[1],mesh.vertex[triangle[i].indexX[2]].normal.var[2]);
			glVertex3f(pointPos[triangle[i].indexX[2]].var[0],       pointPos[triangle[i].indexX[2]].var[1],       pointPos[triangle[i].indexX[2]].var[2]);
		glEnd();

	//	renderTri(pointPos[triangle[i].indexX[0]],pointPos[triangle[i].indexX[1]],pointPos[triangle[i].indexX[2]]);
		//if( 'O' == faceType[i].type )
/*		switch(faceType[i].type)
		{
		case 'O':renderTriangle(pointPos[triangle[i].indexX[0]],pointPos[triangle[i].indexX[1]],pointPos[triangle[i].indexX[2]]);
			break;
		case 'A':break;//¼ÆËã¶¥µãÎ»ÖÃ£¬renderTriangle
		case 'B':break;//ÕÒµ½ËÄ¸ö¶¥µãµÄÎ»ÖÃ,renderPolygen
		case 'C':break;//¼ÆËãÈý¸ö¶¥µãµÄÎ»ÖÃ,renderTriangle
		case 'D':break;//ÕÒµ½ËÄ¸ö¶¥µãµÄÎ»ÖÃ,renderPolygen
		}

	*/	
	}
	//Ã¿¸öµã»­Ò»¸öºìµã
}


void displayPoints()
{
	glPointSize(2.90f);
	glBegin(GL_POINTS);
	for(int i=0;i<NewNodeNum;i++)
	{
		glVertex3f(pointPos[i].var[0], pointPos[i].var[1], pointPos[i].var[2]);
	}
	glEnd();
}


void dispElemPoints(int i)
{
	glPointSize(2.90f);
	glBegin(GL_POINTS);
		glVertex3f(pointPos[tetrahedra[i].indexX[0]].var[0], pointPos[tetrahedra[i].indexX[0]].var[1], pointPos[tetrahedra[i].indexX[0]].var[2]);
		glVertex3f(pointPos[tetrahedra[i].indexX[1]].var[0], pointPos[tetrahedra[i].indexX[1]].var[1], pointPos[tetrahedra[i].indexX[1]].var[2]);
		glVertex3f(pointPos[tetrahedra[i].indexX[2]].var[0], pointPos[tetrahedra[i].indexX[2]].var[1], pointPos[tetrahedra[i].indexX[2]].var[2]);
		glVertex3f(pointPos[tetrahedra[i].indexX[3]].var[0], pointPos[tetrahedra[i].indexX[3]].var[1], pointPos[tetrahedra[i].indexX[3]].var[2]);
	glEnd();

}
