# Supplementary material for: A multi-GPU accelerated virtual-reality interaction simulation framework
Source: PLoS One. 2019 Apr 11;14(4):e0214852. doi: 10.1371/journal.pone.0214852 (PMC6459549; doi:10.1371/journal.pone.0214852)
Supplement: S2 File — (ZIP) [file pone.0214852.s002.zip › Virtual Cutting Experiment code/cutting_simulation/display.h]

#ifndef DISPLAY
#define DISPLAY
#include "cvect3.h"
#include "viewer.h"

void dispCtrlPoints();
void dispFixPoints();

void renderTriangle(CVect3 a, CVect3 b, CVect3 c);

void renderTri(CVect3 a, CVect3 b, CVect3 c);

void renderPolygen(CVect3 a, CVect3 b, CVect3 c, CVect3 d);


void displayInit();


void dispForce(int index);

void dispLines();

void dispElemWise(int i);

void dispShellLines();

void displayKnife();

void displayCutting();

void displayPoints();

void dispElemPoints(int i);

void dispScreenCoor();

#endif 
