# Supplementary material for: A multi-GPU accelerated virtual-reality interaction simulation framework
Source: PLoS One. 2019 Apr 11;14(4):e0214852. doi: 10.1371/journal.pone.0214852 (PMC6459549; doi:10.1371/journal.pone.0214852)
Supplement: S2 File — (ZIP) [file pone.0214852.s002.zip › Virtual Cutting Experiment code/cutting_simulation/elem-04.txt]

973
443       5       154     4       192
444       250     263     268     242
445       261     109     97      185
446       245     103     228     104
447       248     129     86      87 
448       245     140     87      88 
449       245     103     101     228
450       247     55      54      70 
451       21      34      249     201
452       261     145     260     96 
453       75      76      224     253
454       133     246     74      256
455       103     101     102     146
456       255     223     156     16 
457       250     199     31      30 
458       101     100     245     228
459       249     160     20      194
460       267     32      160     122
461       57      247     232     132
462       235     125     206     126
463       154     1       4       115
464       239     128     62      221
465       225     46      63      138
466       231     4       2       3  
467       249     267     266     237
468       159     250     30      275
469       261     109     185     149
470       231     6       155     7  
471       133     177     256     74 
472       249     34      157     161
473       243     197     40      259
474       154     4       1       5  
475       261     109     110     97 
476       237     123     35      37 
477       249     161     20      33 
478       46      198     63      138
479       225     46      47      186
480       266     36      35      162
481       245     140     88      89 
482       224     75      93      76 
483       228     102     103     101
484       45      46      198     63 
485       138     65      64      81 
486       237     243     197     38 
487       225     46      138     64 
488       225     45      203     63 
489       163     268     42      227
490       286     208     269     235
491       271     110     189     98 
492       256     142     75      171
493       244     172     59      58 
494       253     180     264     207
495       243     61      42      152
496       226     162     23      36 
497       270     133     256     282
498       268     243     242     252
500       255     9       193     258
501       227     120     255     262
502       252     61      128     268
503       147     101     146     88 
504       45      46      63      225
505       247     54      124     53 
506       256     170     244     134
507       231     1       6       2  
508       227     41      42      26 
509       245     87      100     101
510       251     249     237     267
511       7       3       2       151
512       239     221     62      203
513       240     51      249     251
514       265     72      141     209
515       235     130     248     265
516       224     236     187     257
517       244     75      172     170
518       274     254     269     270
519       227     259     41      262
520       228     103     102     113
521       264     236     180     224
522       130     265     169     72 
523       228     103     150     104
524       249     20      32      33 
525       271     114     107     113
526       226     22      36      23 
527       256     170     134     171
528       247     168     235     70 
529       264     180     153     207
530       243     227     259     42 
531       271     98      189     99 
532       255     118     219     16 
533       286     232     246     277
534       203     166     263     221
535       265     205     235     130
536       252     237     38      243
537       229     48      66      49 
538       252     242     263     229
539       246     247     132     232
540       141     90      105     265
541       266     21      35      36 
542       235     168     208     70 
543       160     32      267     249
544       7       3       231     2  
545       247     55      70      235
546       227     19      119     18 
547       266     162     123     24 
548       266     194     11      160
549       155     10      258     226
550       126     125     56      247
551       258     196     25      15 
552       252     38      60      39 
553       159     30      121     275
554       255     119     219     118
555       254     187     182     257
556       105     270     90      213
557       225     64      65      47 
558       151     3       116     10 
559       248     87      140     71 
560       243     61      152     39 
561       261     114     109     149
562       248     140     72      222
563       163     268     227     250
564       271     261     114     110
565       228     102     216     112
566       244     172     253     59 
567       211     280     260     96 
568       235     55      70      129
569       251     240     50      67 
570       262     196     24      25 
571       244     134     246     256
572       244     134     170     58 
573       226     266     36      12 
574       229     242     49      251
575       242     251     200     49 
576       240     51      50      52 
577       231     1       5       6  
578       227     16      17      118
579       264     174     79      239
580       231     5       192     13 
581       235     130     205     204
582       146     103     101     147
583       227     17      18      118
584       237     38      123     37 
585       75      172     253     244
586       264     236     153     180
587       157     21      36      195
588       226     155     14      158
589       67      230     84      66 
590       226     162     158     23 
591       226     162     196     158
592       256     142     178     92 
593       266     162     35      123
594       28      198     45      29 
595       261     185     96      149
596       186     45      46      29 
597       130     265     72      248
598       227     250     17      27 
599       250     159     17      27 
600       188     257     233     254
601       235     71      130     204
602       247     54      125     217
603       75      172     135     253
604       268     42      61      127
605       231     1       4       5  
606       232     34      57      201
607       249     33      32      51 
608       251     51      32      50 
609       271     114     113     112
610       228     216     100     111
611       271     114     261     108
612       228     113     102     112
613       38      238     165     37 
614       256     91      270     92 
615       267     18      122     19 
616       229     240     251     67 
617       163     268     250     127
618       238     201     164     37 
619       163     268     127     42 
620       229     49      66      67 
621       239     62      174     175
622       175     79      239     241
623       106     245     228     104
624       236     224     179     180
625       231     14      155     6  
626       231     5       14      6  
627       231     1       2       4  
628       4       2       115     1  
629       101     100     228     216
630       258     156     223     8  
631       258     151     7       8  
632       249     194     161     157
633       265     133     73      90 
634       254     188     182     92 
635       34      57      217     247
636       231     13      192     191
637       247     125     56      217
638       92      188     213     270
639       242     263     49      199
640       266     237     123     35 
641       224     180     76      179
642       265     270     90      105
643       253     180     76      224
644       227     27      26      163
645       245     104     181     147
646       245     101     147     88 
647       106     181     188     233
648       271     111     190     189
649       270     213     92      91 
650       240     51      251     50 
651       247     55      235     125
652       225     63      203     175
653       252     242     251     237
654       239     221     203     263
655       263     49      199     48 
656       225     80      63      175
657       211     280     96      143
658       236     153     180     95 
659       258     156     255     223
660       232     249     34      201
661       269     208     69      139
662       229     263     49      242
663       106     245     104     181
664       249     160     194     266
665       76      253     135     207
666       197     266     237     123
667       237     38      197     123
668       265     169     209     90 
669       258     151     8       116
670       155     10      231     7  
671       258     116     9       10 
672       255     118     16      227
673       229     230     67      66 
674       258     116     8       223
675       239     128     221     263
676       25      120     41      262
677       258     151     10      7  
678       105     188     233     270
679       256     134     246     74 
680       252     242     268     263
681       197     266     24      259
682       261     144     108     149
683       227     120     26      255
684       106     245     181     233
685       271     111     228     190
686       227     250     18      17 
687       271     107     114     183
688       271     111     112     228
689       243     227     42      268
690       227     255     26      16 
691       177     256     74      91 
692       267     18      227     242
693       258     223     255     9  
694       258     15      25      117
695       270     269     256     254
696       227     16      27      17 
697       243     61      39      252
698       131     132     246     247
699       228     102     101     216
700       245     103     147     101
701       227     120     41      26 
702       156     258     117     8  
703       264     174     210     79 
704       239     175     174     79 
705       264     79      210     153
706       271     113     107     228
707       175     79      241     176
708       265     205     73      235
709       261     145     185     97 
710       249     194     157     266
711       266     12      157     36 
712       226     266     12      11 
713       256     142     92      254
714       239     203     225     263
715       239     62      78      174
716       188     257     254     182
717       253     207     136     135
718       263     48      229     49 
719       156     258     255     117
720       255     16      156     26 
721       258     116     223     9  
722       249     34      21      157
723       250     163     127     43 
724       250     18      242     227
725       264     210     77      153
726       46      45      198     29 
727       229     242     251     252
728       235     204     205     206
729       252     173     137     60 
730       251     67      50      49 
731       284     175     225     239
732       250     17      30      18 
733       250     242     199     263
734       237     37      201     238
735       155     10      226     231
736       250     242     31      199
737       248     245     140     87 
738       245     87      101     88 
739       234     271     228     190
740       260     261     98      97 
741       253     180     207     76 
742       246     134     132     74 
743       250     18      31      242
744       245     147     181     89 
745       224     236     179     187
746       244     218     134     58 
747       271     111     189     112
748       252     242     237     243
749       263     48      239     229
750       248     71      222     130
751       246     131     74      132
752       241     143     79      95 
753       203     263     166     45 
754       225     186     47      48 
755       226     231     10      191
756       197     266     123     24 
757       227     120     262     41 
758       157     36      12      195
759       36      22      12      195
760       195     22      12      13 
761       247     55      125     54 
762       272     173     77      78 
763       235     55      204     206
764       248     129     87      71 
765       265     205     130     169
766       258     9       193     10 
767       258     158     155     226
768       155     10      7       258
769       250     227     163     27 
770       250     159     27      43 
771       251     32      200     50 
772       238     201     249     232
773       252     137     61      60 
774       257     188     233     106
775       253     172     135     59 
776       238     165     37      220
777       254     182     93      92 
778       92      188     270     254
779       261     145     96      185
780       237     38      37      238
781       251     249     267     32 
782       105     188     270     213
783       236     94      184     179
784       239     203     62      175
785       88      87      71      140
786       235     55      206     125
787       271     114     112     110
788       255     117     120     156
789       255     223     16      219
790       226     14      23      158
791       255     219     119     9  
792       271     112     189     110
793       167     280     284     279
794       235     71      204     129
795       241     176     79      143
796       106     245     233     228
797       248     222     72      130
798       235     71      248     130
799       256     142     171     178
800       243     259     40      42 
801       257     188     106     182
802       57      247     132     56 
803       232     201     57      164
804       235     55      129     204
805       258     158     15      155
806       235     205     73      206
807       226     155     231     14 
808       254     187     224     93 
809       231     3       10      4  
810       44      268     263     128
811       261     145     97      260
812       262     255     258     117
813       259     41      24      40 
814       225     138     284     65 
815       258     7       15      8  
816       231     2       6       7  
817       253     180     224     264
818       247     168     70      53 
819       125     235     247     126
820       260     138     145     81 
821       260     138     80      145
822       75      76      253     135
823       211     280     143     241
824       241     211     260     80 
825       267     18      242     122
826       133     270     90      265
827       261     114     110     109
828       261     114     149     108
829       227     163     26      42 
830       255     9       119     193
831       263     225     48      186
832       227     118     18      119
833       258     158     226     196
834       254     187     257     224
835       226     191     10      11 
836       271     113     228     112
837       228     113     107     150
838       228     103     113     150
839       228     112     216     111
840       260     97      81      145
841       13      191     12      192
842       231     5       13      14 
843       231     192     5       4  
844       239     203     175     225
845       231     192     4       191
846       177     256     91      270
847       203     263     45      225
848       263     166     44      221
849       249     157     21      266
850       243     38      39      197
851       261     97      110     98 
852       241     264     79      239
853       225     167     48      47 
854       243     242     227     268
855       224     179     76      93 
856       4       2       3       115
857       264     153     77      207
858       226     12      36      22 
859       283     84      230     83 
860       7       3       10      231
861       225     138     63      80 
862       243     61      268     42 
863       227     259     42      41 
864       72      265     169     209
865       18      242     122     31 
866       243     197     259     237
867       259     42      41      40 
868       260     97      98      81 
869       256     170     171     75 
870       34      57      247     232
871       44      268     128     127
872       227     16      26      27 
873       238     201     237     249
874       266     12      194     157
875       256     91      178     74 
876       242     122     31      200
877       256     170     75      244
878       237     37      35      201
879       226     12      191     11 
880       270     90      91      177
881       226     162     36      266
882       244     164     232     218
883       248     71      140     222
884       262     255     117     120
885       254     187     93      182
886       260     80      211     145
887       260     145     211     96 
888       7       3       151     10 
889       250     242     268     227
890       268     243     252     61 
891       251     267     237     242
892       235     71      129     248
893       225     64      47      46 
894       52      240     68      50 
895       255     223     219     9  
896       265     205     169     73 
897       252     38      39      243
898       242     32      200     251
899       224     187     179     93 
900       251     229     67      49 
901       225     65      167     47 
902       46      225     45      186
903       14      22      226     23 
904       258     158     196     15 
905       255     119     118     227
906       244     164     58      220
907       232     201     164     238
908       236     180     179     95 
909       100     111     190     228
910       244     59      220     58 
911       245     103     104     147
912       260     65      81      82 
913       258     151     116     10 
914       247     54      53      70 
915       250     27      163     43 
916       191     10      4       231
917       258     7       155     15 
918       131     132     247     56 
919       244     164     218     58 
920       232     132     218     57 
921       218     57      164     232
922       233     105     181     188
923       266     21      36      157
924       257     182     106     214
925       133     270     177     90 
926       254     270     233     188
927       190     189     99      271
928       247     217     56      57 
929       235     70      208     129
930       236     187     94      179
931       236     143     241     95 
932       95      184     179     236
933       244     164     220     238
934       251     51      249     32 
935       110     261     98      271
936       275     199     263     250
937       220     164     37      238
938       270     90      213     91 
939       225     167     239     48 
940       256     91      92      178
941       197     266     259     237
942       67      50      68      240
943       232     244     238     164
944       268     127     61      128
945       242     199     49      31 
946       160     249     267     266
947       243     42      40      152
948       49      31      200     242
949       243     197     39      40 
950       39      40      152     243
951       19      160     122     267
952       172     170     58      244
953       237     259     267     266
954       245     88      147     89 
955       256     134     74      171
956       141     90      265     209
957       249     194     20      161
958       225     45      186     263
959       266     12      11      194
960       265     73      169     90 
961       34      54      247     217
962       138     65      81      260
963       230     66      83      84 
964       273     161     124     34 
965       264     174     77      210
966       250     44      43      127
967       250     31      18      30 
968       225     239     263     48 
969       286     69      168     68 
970       251     200     49      50 
971       263     44      128     221
972       61      60      39      252
973       263     186     48      199
974       252     61      137     128
975       262     117     25      120
976       135     59      136     253
977       41      24      25      262
978       34      54      124     247
979       142     93      92      254
980       256     92      270     254
981       26      120     156     255
982       262     117     258     25 
983       160     32      249     20 
984       171     178     74      256
985       271     114     108     183
986       230     167     239     279
987       187     214     182     257
988       258     262     25      196
989       258     8       15      117
990       262     259     41      24 
991       197     24      40      259
992       261     96      144     149
993       267     227     18      19 
994       260     98      82      81 
995       280     98      82      260
996       278     259     262     24 
997       250     263     275     44 
998       274     100     86      139
999       278     227     255     262
1000      278     255     119     193
1001      285     60      165     202
1002      278     266     160     267
1003      276     141     212     105
1004      100     190     234     228
1005      287     228     233     234
1006      247     131     126     282
1007      273     53      33      52 
1008      247     131     56      126
1009      168     273     247     286
1010      274     228     245     100
1011      274     233     228     234
1012      272     252     285     173
1013      279     280     241     236
1014      241     264     153     79 
1015      167     280     83      82 
1016      287     183     148     107
1017      276     270     265     105
1018      275     30      29      186
1019      272     174     264     239
1020      208     248     86      274
1021      282     247     235     126
1022      278     119     19      193
1023      168     240     273     286
1024      167     260     284     280
1026      285     244     253     59 
1027      278     196     258     226
1028      272     285     253     136
1029      273     51      33      249
1030      272     136     77      173
1031      282     133     73      265
1032      273     34      232     249
1033      283     69      84      85 
1034      228     104     150     107
1035      287     107     228     271
1036      168     273     53      247
1037      282     256     269     246
1038      248     100     86      274
1039      281     246     269     256
1040      283     139     234     269
1041      285     60      252     38 
1042      44      45      166     263
1043      285     60      202     173
1044      280     98      261     271
1045      284     239     225     167
1046      100     190     139     234
1047      284     175     80      225
1048      272     174     239     78 
1049      282     73      235     265
1050      272     128     137     78 
1051      275     28      45      29 
1052      264     136     253     207
1053      274     282     265     270
1054      278     259     267     227
1055      281     75      244     256
1056      281     75      224     253
1057      274     282     270     269
1058      286     232     247     246
1059      274     265     276     270
1060      274     265     248     276
1061      167     280     279     83 
1062      241     264     239     279
1063      196     266     24      162
1064      279     239     241     284
1065      72      276     141     140
1066      226     193     278     11 
1067      276     141     89      212
1068      278     227     19      119
1069      239     264     272     230
1070      274     139     208     269
1071      241     175     176     80 
1072      99      98      82      280
1073      128     239     62      78 
1074      276     181     233     105
1075      274     245     276     248
1076      266     196     278     226
1077      248     100     274     245
1078      228     106     104     107
1079      235     126     73      282
1080      208     129     248     235
1081      275     30      121     29 
1082      286     235     247     168
1083      284     138     225     80 
1084      280     279     241     284
1085      274     270     276     233
1086      273     53      124     33 
1087      273     51      249     240
1088      285     59      136     202
1089      285     60      38      165
1090      273     33      161     249
1091      278     227     267     19 
1092      286     283     269     69 
1093      250     44      127     268
1094      272     128     252     137
1095      59      238     165     285
1096      272     263     229     252
1097      272     174     78      77 
1098      241     236     153     264
1099      208     248     274     235
1100      275     121     28      29 
1101      275     159     28      121
1102      273     161     34      249
1103      272     128     239     263
1104      281     254     256     269
1105      275     30      186     199
1106      272     137     252     173
1107      153     241     79      95 
1108      275     45      263     186
1109      276     245     89      140
1110      276     141     105     265
1111      272     285     136     173
1112      273     33      124     161
1113      278     160     11      19 
1114      278     226     11      266
1115      283     139     69      85 
1116      285     60      173     252
1117      285     38      238     165
1118      159     30      17      121
1119      239     264     230     279
1120      230     167     279     83 
1121      276     181     89      245
1122      44      45      263     275
1123      284     138     260     65 
1124      228     106     107     287
1125      264     136     272     253
1126      278     259     266     267
1127      275     45      186     29 
1128      278     193     19      11 
1129      281     246     277     286
1130      276     181     212     89 
1131      278     266     11      160
1132      281     246     286     269
1133      278     259     227     262
1134      72      276     265     141
1135      274     254     270     233
1136      133     246     131     74 
1137      287     183     107     271
1138      278     227     119     255
1139      264     136     207     77 
1140      238     252     38      285
1141      287     106     233     228
1142      281     254     224     256
1143      285     59      253     136
1144      273     247     232     34 
1145      133     246     282     131
1146      168     273     52      53 
1147      275     43      159     250
1148      275     28      44      45 
1149      274     282     269     235
1150      230     167     83      66 
1151      275     43      28      159
1152      99      280     82      83 
1153      241     236     264     279
1154      168     240     286     68 
1155      273     52      51      240
1156      272     174     77      264
1157      270     133     177     256
1158      280     96      143     144
1159      272     230     229     239
1160      273     286     232     247
1161      278     160     19      267
1162      273     286     240     232
1163      264     136     77      272
1164      100     234     139     274
1165      276     140     89      141
1166      275     199     186     263
1167      286     208     69      269
1168      133     246     256     282
1169      59      238     220     165
1170      286     208     235     168
1171      278     258     262     255
1172      279     239     284     167
1173      167     260     280     82 
1174      284     175     239     241
1175      273     53      247     124
1176      263     128     268     252
1177      226     193     11      10 
1178      235     126     206     73 
1179      215     236     184     108
1180      285     59      202     165
1181      280     144     108     261
1182      285     136     173     202
1183      208     129     86      248
1184      168     240     68      52 
1185      248     100     245     87 
1186      226     193     258     278
1187      282     256     270     269
1188      284     225     65      167
1189      274     235     248     265
1190      278     196     262     258
1191      167     260     65      284
1192      128     239     78      272
1193      272     137     173     78 
1194      99      98      280     271
1195      281     269     286     283
1196      282     133     131     73 
1197      282     126     73      131
1198      100     234     274     228
1199      276     245     140     248
1200      281     244     246     256
1201      196     266     278     24 
1202      282     270     133     265
1203      289     183     287     271
1204      250     263     44      268
1205      59      238     244     220
1206      226     193     10      258
1207      284     138     80      260
1208      274     282     235     265
1209      282     247     131     246
1210      238     252     237     38 
1211      274     234     139     269
1212      281     75      256     224
1213      281     75      253     244
1214      280     98      260     261
1215      286     208     168     69 
1216      284     280     260     241
1217      280     96      144     261
1218      283     139     269     69 
1219      278     258     255     193
1220      277     232     240     286
1221      274     245     233     276
1222      275     30      199     250
1223      273     52      33      51 
1224      59      238     285     244
1225      274     233     245     228
1226      281     244     277     246
1227      168     240     52      273
1228      277     232     246     244
1229      153     241     95      236
1230      287     107     148     106
1231      276     270     105     233
1232      276     181     245     233
1233      273     247     34      124
1234      273     249     232     240
1235      275     43      44      28 
1236      276     181     105     212
1237      278     259     24      266
1238      287     228     234     271
1239      72      276     140     248
1240      72      276     248     265
1241      274     208     235     269
1242      287     106     257     233
1243      167     260     82      65 
1244      272     263     239     229
1245      274     139     86      208
1246      284     80      241     260
1247      263     128     252     272
1248      241     175     80      284
1249      275     43      250     44 
1250      278     24      262     196
1251      288     69      68      84 
1252      290     257     236     224
1253      291     272     229     252
1254      288     291     229     240
1255      288     229     230     67 
1256      215     236     108     289
1257      288     291     240     277
1258      287     290     257     289
1259      288     69      283     286
1260      290     233     257     254
1261      291     272     252     285
1262      224     279     230     264
1263      291     232     240     277
1264      288     67      230     84 
1265      291     240     251     229
1266      288     283     230     281
1267      288     68      286     240
1268      291     249     251     240
1269      215     236     94      184
1270      291     285     252     238
1271      287     214     257     106
1272      289     214     148     94 
1273      290     283     281     230
1274      289     183     271     108
1275      271     108     280     289
1276      287     214     106     148
1277      244     291     285     253
1278      215     236     289     94 
1279      290     254     257     224
1280      291     232     277     244
1281      290     274     234     233
1282      290     281     254     224
1283      291     237     238     252
1284      291     232     244     238
1285      288     229     67      240
1286      229     252     251     291
1287      224     279     264     236
1288      289     187     94      236
1289      288     281     277     286
1290      290     274     269     234
1291      288     69      286     68 
1292      108     236     144     280
1293      290     287     257     233
1294      290     283     269     281
1295      287     214     289     257
1296      289     187     257     214
1297      291     237     251     249
1298      291     249     240     232
1299      289     187     236     257
1300      289     183     108     215
1301      291     249     232     238
1302      290     274     233     254
1303      289     148     215     94 
1304      291     237     249     238
1305      291     237     252     251
1306      291     244     285     238
1307      277     286     240     288
1308      289     187     214     94 
1309      288     68      67      84 
1310      224     279     290     230
1311      290     287     233     234
1312      108     236     280     289
1313      283     84      83      85 
1314      290     269     254     281
1315      288     283     281     286
1316      288     84      230     283
1317      271     108     261     280
1318      289     290     257     236
1319      289     148     183     215
1320      288     69      84      283
1321      290     274     254     269
1322      288     68      240     67 
1323      289     148     287     183
1324      290     283     234     269
1325      224     279     236     290
1326      290     281     224     230
1327      287     214     148     289
1328      224     293     253     264
1329      292     83      85      283
1330      244     293     253     281
1331      244     293     291     253
1332      293     264     230     272
1333      291     272     285     253
1334      292     279     280     83 
1335      292     190     271     234
1336      287     292     290     289
1337      288     291     293     229
1338      85      190     234     139
1339      288     291     277     293
1340      287     292     271     234
1341      292     236     289     280
1342      292     230     83      283
1343      224     293     281     253
1344      293     277     288     281
1345      288     230     229     293
1346      293     264     272     253
1347      292     83      99      85 
1348      85      234     283     139
1349      292     85      99      190
1350      292     283     234     290
1351      292     230     290     279
1352      85      190     292     234
1353      292     236     290     289
1354      287     292     234     290
1355      292     279     290     236
1356      293     272     230     229
1357      99      271     280     292
1358      292     190     99      271
1359      293     281     288     230
1360      244     293     281     277
1361      224     293     230     281
1362      287     292     289     271
1363      292     83      280     99 
1364      293     272     229     291
1365      292     230     283     290
1366      292     279     236     280
1367      292     289     271     280
1368      291     272     253     293
1369      224     293     264     230
1370      85      234     292     283
1371      292     230     279     83 
1372      244     132     232     246
1373      244     132     246     134
1374      231     13      191     226
1375      282     286     247     246
1376      237     201     35      249
1377      249     266     35      237
1378      226     13      12      22 
1379      21      249     35      201
1380      226     13      191     12 
1381      236     143     95      144
1382      282     286     246     269
1383      282     286     235     247
1384      242     237     259     267
1385      282     286     269     235
1386      21      249     266     35 
1387      142     224     93      254
1388      242     227     267     259
1389      242     237     243     259
1390      244     132     218     232
1391      244     132     134     218
1392      142     224     256     75 
1393      229     48      239     66 
1394      13      226     14      22 
1395      280     96      261     260
1396      231     13      226     14 
1397      108     236     184     144
1398      167     48      66      239
1399      142     224     75      93 
1400      239     229     66      230
1401      243     242     259     227
1402      142     224     254     256
1403      230     167     66      239
1404      242     32      267     122
1405      236     280     143     144
1406      248     100     87      86 
1407      144     236     184     95 
1408      266     196     226     162
1409      244     293     277     291
1410      236     280     241     143
1411      242     32      122     200
1412      159     250     17      30 
1413      242     32      251     267
1414      211     280     241     260
1415      225     138     65      64 
1418      80      211     176     241
1419      176     211     143     241
