# Supplementary material for: A multi-GPU accelerated virtual-reality interaction simulation framework
Source: PLoS One. 2019 Apr 11;14(4):e0214852. doi: 10.1371/journal.pone.0214852 (PMC6459549; doi:10.1371/journal.pone.0214852)
Supplement: S2 File — (ZIP) [file pone.0214852.s002.zip › Virtual Cutting Experiment code/cutting_simulation/face-04.txt]

442
1       6       1       5  
2       6       7       2  
3       151     2       7  
4       2       151     3  
5       116     8       223
6       116     9       10 
7       11      191     10 
8       191     11      12 
9       192     4       191
10      192     5       154
11      5       13      14 
12      155     6       14 
13      6       155     7  
14      15      117     8  
15      8       7       15 
16      223     8       156
17      223     9       116
18      219     9       223
19      18      119     118
20      119     18      19 
21      193     9       119
22      193     19      11 
23      11      19      160
24      194     12      11 
25      12      194     157
26      195     22      13 
27      13      12      195
28      13      22      14 
29      14      22      23 
30      196     15      158
31      15      196     25 
32      15      25      117
33      25      120     117
34      16      156     26 
35      26      27      16 
36      27      17      16 
37      27      159     17 
38      29      121     28 
39      121     29      30 
40      30      18      17 
41      18      30      31 
42      31      122     18 
43      122     31      200
44      160     32      20 
45      33      20      32 
46      161     20      33 
47      161     157     194
48      21      34      201
49      35      36      21 
50      36      22      195
51      36      23      22 
52      35      162     36 
53      162     35      123
54      38      197     123
55      197     38      39 
56      40      24      197
57      24      40      41 
58      24      41      25 
59      120     25      41 
60      42      26      41 
61      163     26      42 
62      26      163     27 
63      159     27      43 
64      28      43      44 
65      44      45      28 
66      28      45      198
67      198     29      28 
68      46      47      186
69      186     29      46 
70      186     47      48 
71      199     30      186
72      199     48      49 
73      49      200     31 
74      200     49      50 
75      50      51      32 
76      32      51      33 
77      33      51      52 
78      33      52      53 
79      53      124     33 
80      124     53      54 
81      55      125     54 
82      126     56      125
83      57      34      217
84      201     35      21 
85      35      201     37 
86      164     37      201
87      220     37      164
88      37      220     165
89      202     60      165
90      39      38      60 
91      60      61      39 
92      152     40      39 
93      40      152     42 
94      41      40      42 
95      61      127     42 
96      203     166     221
97      45      166     203
98      198     45      63 
99      138     46      198
100     46      64      47 
101     64      65      47 
102     167     48      47 
103     49      66      67 
104     67      50      49 
105     50      67      68 
106     68      52      50 
107     50      52      51 
108     69      168     68 
109     69      208     168
110     53      52      168
111     70      54      53 
112     70      55      54 
113     204     55      129
114     204     205     206
115     206     55      204
116     131     56      126
117     74      132     131
118     74      134     132
119     170     58      134
120     75      172     170
121     59      172     135
122     136     59      135
123     202     136     173
124     173     78      137
125     137     60      173
126     137     78      128
127     78      174     62 
128     176     80      175
129     175     80      63 
130     138     63      80 
131     138     64      46 
132     65      64      81 
133     81      82      65 
134     167     65      82 
135     82      83      167
136     66      167     83 
137     83      84      66 
138     84      85      69 
139     85      139     69 
140     208     69      139
141     129     86      87 
142     87      71      129
143     71      87      88 
144     88      140     71 
145     140     88      89 
146     72      209     169
147     133     73      90 
148     177     90      91 
149     178     74      91 
150     93      76      75 
151     93      187     179
152     179     94      184
153     180     95      153
154     153     95      79 
155     174     78      77 
156     144     96      143
157     96      211     143
158     211     96      145
159     145     81      138
160     83      99      85 
161     85      84      83 
162     99      190     85 
163     139     85      190
164     87      86      100
165     100     101     87 
166     88      87      101
167     146     88      101
168     146     103     147
169     147     88      146
170     147     103     104
171     212     89      181
172     89      212     141
173     105     213     90 
174     213     105     188
175     188     92      213
176     182     93      92 
177     187     93      182
178     107     148     106
179     107     183     148
180     184     95      179
181     144     108     149
182     185     96      149
183     185     97      145
184     97      109     110
185     110     98      97 
186     110     189     98 
187     189     111     190
188     190     99      189
189     100     111     216
190     112     216     111
191     216     112     102
192     112     113     102
193     103     102     113
194     150     104     103
195     104     150     107
196     104     107     106
197     188     105     181
198     113     114     107
199     183     107     114
200     109     149     114
201     114     110     109
202     110     114     112
203     189     110     112
204     112     114     113
205     116     3       151
206     3       116     10 
208     117     156     8  
209     118     17      18 
210     17      118     16 
211     9       219     119
212     119     19      193
214     26      120     41 
215     121     17      159
216     17      121     30 
217     122     19      18 
218     32      160     122
219     123     37      38 
220     37      123     35 
221     124     34      161
222     34      124     54 
223     125     217     54 
224     217     125     56 
225     206     126     125
226     125     55      206
227     127     43      163
228     43      127     44 
229     221     44      128
230     62      128     78 
231     70      208     129
232     70      129     55 
233     72      169     130
234     222     72      130
235     132     56      131
236     56      132     57 
237     133     74      131
238     90      177     133
239     134     218     132
240     218     134     58 
241     76      207     135
242     76      135     75 
243     173     60      202
244     136     135     207
245     137     61      60 
246     61      137     128
247     138     81      64 
248     138     80      145
249     139     86      208
250     86      139     100
251     72      222     140
252     209     72      141
253     90      141     105
254     142     93      75 
255     93      142     92 
256     143     79      95 
258     95      184     144
259     95      144     143
260     145     97      81 
261     145     96      185
262     146     102     103
263     102     146     101
264     147     89      88 
265     147     104     181
266     214     106     148
267     215     148     183
268     149     108     114
269     149     96      144
270     150     113     107
271     113     150     103
272     151     8       116
273     8       151     7  
274     152     61      42 
275     61      152     39 
276     207     76      180
277     79      210     153
278     154     4       192
279     4       154     115
280     155     15      7  
281     195     12      157
282     21      157     34 
283     158     14      23 
284     159     28      121
285     28      159     43 
286     160     19      122
287     160     20      194
288     161     34      157
289     161     33      124
290     162     24      196
291     24      162     123
292     163     43      27 
293     163     42      127
294     58      59      220
295     164     57      218
296     165     38      37 
297     38      165     60 
298     44      221     166
299     44      166     45 
300     65      167     47 
301     168     52      68 
302     168     70      53 
303     73      169     90 
304     171     170     134
305     134     74      171
306     172     58      170
307     58      172     59 
308     171     75      170
309     75      171     142
310     172     75      135
311     173     77      78 
312     77      173     136
313     174     79      175
314     210     79      174
315     175     62      174
316     203     62      175
317     176     79      143
318     79      176     175
319     177     74      133
320     74      177     91 
321     178     92      142
322     92      178     91 
323     179     76      93 
324     95      180     179
325     180     76      179
326     180     153     207
327     181     104     106
328     181     89      147
329     106     188     181
330     106     214     182
331     188     106     182
332     183     108     215
333     108     183     114
334     184     108     144
335     215     108     184
336     185     109     97 
337     109     185     149
338     111     189     112
339     186     30      29 
340     186     48      199
341     208     70      168
342     187     94      179
343     187     182     214
344     92      188     182
345     98      189     99 
346     190     100     139
347     100     190     111
348     2       1       6  
349     191     4       10 
350     191     12      192
351     192     13      5  
352     13      192     12 
353     193     10      9  
354     10      193     11 
355     194     20      161
356     194     11      160
357     195     21      36 
358     21      195     157
359     196     24      25 
360     196     158     162
361     197     24      123
362     197     39      40 
363     198     46      29 
364     198     63      138
365     199     31      30 
366     31      199     49 
367     200     32      122
368     32      200     50 
369     201     57      164
370     57      201     34 
371     202     59      136
372     59      202     165
373     203     63      45 
374     63      203     175
375     204     71      130
376     71      204     129
377     130     205     204
378     206     73      126
379     73      206     205
380     207     77      136
381     77      207     153
382     84      67      66 
383     208     86      129
384     209     90      169
385     90      209     141
386     210     77      153
387     77      210     174
389     80      211     145
390     212     105     141
391     105     212     181
392     213     91      90 
393     91      213     92 
394     214     94      187
395     94      214     148
396     215     94      148
397     94      215     184
398     216     101     100
399     101     216     102
400     217     34      54 
401     217     56      57 
402     218     57      132
403     218     58      164
404     219     118     119
405     118     219     16 
406     220     59      165
407     220     164     58 
408     221     62      203
409     62      221     128
410     222     71      140
411     71      222     130
412     223     16      219
413     16      223     156
414     4       115     3  
415     4       3       10 
416     5       14      6  
417     162     158     23 
418     23      36      162
419     127     61      128
420     127     128     44 
421     66      49      48 
422     66      48      167
423     84      69      68 
424     67      84      68 
425     99      83      82 
426     98      99      82 
427     155     14      158
428     15      155     158
429     140     89      141
430     140     141     72 
431     171     74      178
432     171     178     142
433     81      97      98 
434     81      98      82 
435     205     130     169
436     205     169     73 
437     131     126     73 
438     133     131     73 
439     115     2       3  
440     115     1       2  
441     154     1       115
442     154     5       1  
1416    117     120     156
1417    120     26      156 
1420    211     176     143
1421    211     80      176
