# Supplementary material for: A multi-GPU accelerated virtual-reality interaction simulation framework
Source: PLoS One. 2019 Apr 11;14(4):e0214852. doi: 10.1371/journal.pone.0214852 (PMC6459549; doi:10.1371/journal.pone.0214852)
Supplement: S2 File — (ZIP) [file pone.0214852.s002.zip › Virtual Cutting Experiment code/cutting_simulation/func.cpp]

#include "stdafx.h"
#include "cvect3.h"
#include "math.h"

#include "tetrahedra.h"
#include "mesh.h"

	double t2;
	CVect3 edge2 = CVect3(0.0,0.0,0.0);

void MNormalize(CVect3 & v)
{
	float n;
	n = (float)sqrt(v.var[0]*v.var[0]+v.var[1]*v.var[1]+v.var[2]*v.var[2]);
	v.var[0] = v.var[0]/n;
	v.var[1] = v.var[1]/n;
	v.var[2] = v.var[2]/n;
}

double vector_length2(CVect3  v)
{
	double n=0;
	n = (double)sqrt(v.var[0]*v.var[0]+v.var[1]*v.var[1]+v.var[2]*v.var[2]);
	return n;
}
double vector_length3(double a,double b, double c)
{
	double n=0;
	n = (double)sqrt(a*a+b*b+c*c);
	return n;
}

void statistics()
{
	//Í³¼ÆÓëÍø¸ñÓÐ¹ØµÄÒ»Ð©Á¿£¬²¢°ÑÐÅÏ¢Êä³öµÄÎÄ±¾ÎÄ¼þÖÐ
	 
	//Í³¼ÆÃ¿¸ö¶¥µãÉÏÒÀ¸½µÄµ¥Ôª
	//nodeNume,Number,Elem list
	extern int NewElemNum,NewNodeNum;
	extern Tetrahedra tetrahedra[ ];
	int * NodeList = new int[NewNodeNum+1];
	for(int i=0;i<NewNodeNum;i++)
	{
		NodeList[i] = 0;
	}
	for(int i=1;i<NewElemNum; i++)
	{
		NodeList[ tetrahedra[i].indexX[0] ] ++;
		NodeList[ tetrahedra[i].indexX[1] ] ++;
		NodeList[ tetrahedra[i].indexX[2] ] ++;
		NodeList[ tetrahedra[i].indexX[3] ] ++;
	}
	FILE * fp;
	fp=fopen("node-elem-num.txt","w");
	for(int i=0;i<NewNodeNum;i++)
	{
		fprintf(fp,"node %4d, Number %4d\n",i,NodeList[i]);
	}

	fclose(fp);
	delete NodeList;

	//Í³¼ÆËùÓÐµ¥ÔªµÄÆ½¾ùÀâ³¤------------------Õâ¶Î³ÌÐòÓÐ²»Ð¡µÄÎÊÌâ£¡£¡£¡£¡£¡£¡£¡£¡£¡£¡
	double myTotal_l = 0.0;
	extern Mesh mesh;
	extern CVect3 pointX[];
	for(int i=0;i< mesh.get_edge_num(); i++)
	{
		edge2 = pointX[ mesh.edge[i].vertex[0] ] - pointX[ mesh.edge[i].vertex[1] ];
//		total_l = total_l + vector_length2(edge2);
		//total_l = total_l + sqrt(edge2.var[0]*edge2.var[0]+edge2.var[1]*edge2.var[1]+edge2.var[2]*edge2.var[2]);
		myTotal_l = myTotal_l + (edge2.var[0]*edge2.var[0]+edge2.var[1]*edge2.var[1]+edge2.var[2]*edge2.var[2]);
	}
 t2 = myTotal_l;
 if(t2 == myTotal_l)
 {
	 t2 = 1.90;
 }
	myTotal_l += myTotal_l;
	return ;
}

void checkTetra()
{
	//¼ì²âËÄÃæÌåÊÇ·ñË³ÐòÕýÈ·
	CVect3 a,  b,  c,  d;
	CVect3 N;
	CVect3 M;
	CVect3 V1,V2;
	FILE * fp;
	fp=fopen("illElem.txt","w");
	extern int NewElemNum;
	for(int i=0;i<NewElemNum; i++)
	{
		V1 = b - a;
		V2 = c - a;
		N.var[0] = V1.var[1]*V2.var[2] - V1.var[2]*V2.var[1];
		N.var[1] = V1.var[2]*V2.var[0] - V1.var[0]*V2.var[2];
		N.var[2] = V1.var[0]*V2.var[1] - V1.var[1]*V2.var[0];
		MNormalize(N);
		M = d - a;
		float dp = N.var[0]*M.var[0]+N.var[1]*M.var[1]+N.var[2]*M.var[2];
		if(dp<=0.0f)
		{
			fprintf(fp,"Elem %d\n",i);
		}
	}

}
