# Supplementary material for: A multi-GPU accelerated virtual-reality interaction simulation framework
Source: PLoS One. 2019 Apr 11;14(4):e0214852. doi: 10.1371/journal.pone.0214852 (PMC6459549; doi:10.1371/journal.pone.0214852)
Supplement: S2 File — (ZIP) [file pone.0214852.s002.zip › Virtual Cutting Experiment code/cutting_simulation/global_constants.h]

#ifndef GLOBAL_CONSTANTS_H
#define GLOBAL_CONSTANTS_H

typedef double ElemType;

const int MaxNodeSize = 18192;//ÓÃÓÚÉú³ÉÁ½¸ö¶¥µãµÄ¡°×ÛºÏ¡±

const int NodeSize = 10000;
const int EdgeSize = 25000; //¶ÔÓÚ1000¸öµ¥Ôª300¶¥µãµÄËÄÃæÌåÍø¸ñ£º1486
const int FaceSize = 14400;
const int ElemSize = 15200;

const int entry_size = 63; //Ã¿¸öhashÈë¿ÚµÄÈÝÁ¿


const float E = 3000.0f; //in Pa
//Possion ratio
const float v = 0.45f;
//Lame constant
const float miu = E/(1.0f+v)/2.0f;
const float lambda = E*v/(1.0f+v)/(1.0f-2.0f*v);
//time and density
const double deltaT = 0.00036;

const double density = 9.21;

const ElemType r=0.0f,s=-1.0/3.0,t=-0.50f;  //ËÄÃæÌåµÄµÈ²Î»ý·Öµã


const float Dii = 1.0000410f;//×èÄá

const float Mii = 0.610f;//ÖÊÁ¿

#endif
