# Supplementary material for: A multi-GPU accelerated virtual-reality interaction simulation framework
Source: PLoS One. 2019 Apr 11;14(4):e0214852. doi: 10.1371/journal.pone.0214852 (PMC6459549; doi:10.1371/journal.pone.0214852)
Supplement: S2 File — (ZIP) [file pone.0214852.s002.zip › Virtual Cutting Experiment code/cutting_simulation/grid_mapped.h]

#ifndef GRID_MAPPED
#define GRID_MAPPED

#include "global_constants.h"

struct Grid_mapped                    //¿Õ¼äÆÊ·ÖµÄÃ¿Ò»¸ö¸ñ×Ó¹ØÁªµÄ±ßµÄË÷Òý¼¯ºÏ
{
	int mapped_num;                   //¸ÃgridÖÐº¬ÓÐ¶àÉÙµÄÔªËØ
	int mapped_list[entry_size];      //ÔªËØÁÐ±í
};

#endif
