# Supplementary material for: A multi-GPU accelerated virtual-reality interaction simulation framework
Source: PLoS One. 2019 Apr 11;14(4):e0214852. doi: 10.1371/journal.pone.0214852 (PMC6459549; doi:10.1371/journal.pone.0214852)
Supplement: S2 File — (ZIP) [file pone.0214852.s002.zip › Virtual Cutting Experiment code/cutting_simulation/knife.cpp]

#include "stdafx.h"

#include <GL/glew.h>
#if defined(__APPLE__) || defined(MACOSX)
#include <GLUT/glut.h>
#else
#include <GL/glut.h>
#endif


#include "knife.h"
#include "uniform_grid.h"
#include "mesh.h"
//#include "my_math.h"

extern float xmax,xmin,xmin_y,xmin_z,xmax_y;
extern bool changeDirection;
Knife::Knife()
{
	preKnifepoint = curKnifepoint=CVect3(5.0,-4.0,-1.8);
	preKnifehilt  = curKnifehilt=CVect3(-5.0,-4.0,-1.8);
}

void Knife::dragKnife(CVect3 dragDirection,CVect3 eye,CVect3 viewDir,double zNear)
{
	float rate = (curKnifehilt.var[0]-eye.var[0])*viewDir.var[0]+
				 (curKnifehilt.var[1]-eye.var[1])*viewDir.var[1]+
				 (curKnifehilt.var[2]-eye.var[2])*viewDir.var[2];
	float length = dragDirection.var[0]*moveDirection.var[0]+ 
				   dragDirection.var[1]*moveDirection.var[1]+ 
				   dragDirection.var[2]*moveDirection.var[2];
	curKnifepoint = curKnifepoint + moveDirection * length * rate * 10.0 ;
	curKnifehilt  = curKnifehilt  + moveDirection * length * rate * 10.0 ;
}

void Knife::ctrlKnife()   //¸Ãº¯Êý¿ØÖÆÊÖÊõµ¶²½³¤
{
	//×î¼òµ¥µÄÇé¿ö£¬ÈÃÊÖÊõµ¶ÑØ×ÅmovedirectionÃ¿´ÎÒÆ¶¯Ò»Ð¡µã
//	curKnifepoint = CVect3(4.0,xmax_y*0.015,0.0);
//	curKnifehilt  = CVect3(-4.0,xmax_y*0.015,0.0);
	if (changeDirection)
	{
		curKnifepoint += CVect3(0.0,0.01,0.0);
		curKnifehilt  += CVect3(0.0,0.01,0.0);
	}
	else
	{
		curKnifepoint -= CVect3(0.0,0.01,0.0);
		curKnifehilt  -= CVect3(0.0,0.01,0.0);
	}
}

void Knife::display()
{

	glBegin(GL_LINES);
		glVertex3f(curKnifepoint.var[0],curKnifepoint.var[1],curKnifepoint.var[2]);
		glVertex3f(curKnifehilt.var[0],curKnifehilt.var[1],curKnifehilt.var[2]);
	glEnd();
}

void Knife::displayPre()
{
	glColor3f(0.40f,0.60f,1.0f);
	glBegin(GL_LINES);
		glVertex3f(preKnifepoint.var[0],preKnifepoint.var[1],preKnifepoint.var[2]);
		glVertex3f(preKnifehilt.var[0],preKnifehilt.var[1],preKnifehilt.var[2]);
	glEnd();
}

void Knife::iter()
{
	preKnifepoint = curKnifepoint;
	preKnifehilt  = curKnifehilt;
}


void Knife::detect_cutted_edges()                            //È·¶¨ºÍÊÖÊõµ¶É¨ÃèÆ½ÃæÇÐ¸îµ½µÄÀâ±ß£¬ÓÃµÄÊÇ¿Õ¼äÆÊ·Ö·¨µÄhashÓ³Éä·¨
{
	extern Uniform_grid uniform_grid;
	extern Mesh mesh;
	extern CVect3 pointPos[];
	//knife_grid_entry_setÖÐ¶ÔÓ¦µÄedgesÓëÊÖÊõµ¶»®¹ýµÄÏß½øÐÐÅö×²¼ì²â
	//²¢ÇÒÎ¬»¤ÏàÓ¦µÄÍø¸ñÐÅÏ¢

	//×ÜÌå¹ý³ÌÊÇÕÒµ½ËùÓÐµÄ¿ÉÄÜÏà½»µÄÀâ£¨ÒÑ¾­±»ÇÐ¸îµÄÀâ²»Ëã£©
	//ÇóµÃËùÓÐµÄÓëÉ¨ÃèËÄ±ßÐÎÓÐÊµ¼Ê½»µãµÄµ¥Ôª
	//±»ÇÐ¸îÀâ·Åµ½Ò»¸öÌØ¶¨ÁÐ±íÖÐ
	for(int i=0;i<mesh.edge_num;i++)
	{

		CVect3 Pm,PL;
		CVect3 x;
		int edge_index;
		void gaussianElimination(CVect3& Pa, CVect3& Pb, CVect3& Pc, CVect3& Pd, CVect3& x);


			if(false == mesh.edge[i].cutted)
			{
				gaussianElimination(
					preKnifepoint-curKnifepoint,
					curKnifehilt-curKnifepoint,
					pointPos[mesh.edge[i].vertex[0]]-pointPos[mesh.edge[i].vertex[1]],
					pointPos[mesh.edge[i].vertex[0]]-curKnifepoint,
					x);
				if( 0.0<x.var[0] && x.var[0]<1.0 && 0.0<x.var[1] && x.var[1]<1.0 && 0.0<x.var[2] && x.var[2]<1.0 )
				{
					//Ñ°ÕÒÔ­À´Ã»ÓÐ±»ÇÐ¸î¹ýµÄ£¬µ±Ç°±»ÇÐ¸îµÄÀâ£¬¼ÇÂ¼
	//				if( false==mesh.edge[edge_index].cutted )
	//				{
						//½«¸ÃÀâ·ÅÈëÐèÒª¿¼²ìµÄÀâÁÐ±íÖÐ
						mesh.edge[i].set_ratio(x.var[2]);
						mesh.edge[i].cutted = true;
						mesh.cutted_edges[i] = 1;
	//					fprintf(temp_fp,"[[[[---edge collision detection:  edge %d is cutted---]]]\n",edge_index);
	//				}
					mesh.assist_cutted_edges[i] = 1;
					
				}
			//else ·ÅÆú¸ÃÀâ£¬½øÐÐÏÂÒ»¸öÀâµÄÅÐ±ð
			}
		
	}

/*
	map<int,int>::iterator iter = knife_grid_entry_set.begin();   //´æ·ÅÊÖÊõµ¶É¨ÃèÆ½ÃæÕ¼¾ÝµÄ¸ñ×Ó 

	for(;iter!=knife_grid_entry_set.end();++iter)
	{
		//uniform_grid.displayEdges_grid(iter->first);
		uniform_grid.edge_knife_intersect(iter->first,curKnifepoint,curKnifehilt,preKnifepoint);  //ÅÐ¶ÏÒ»¸ö¸ñ×Ó¹ØÁªµÄËùÓÐ±ßÊÇ·ñÓëÊÖÊõµ¶É¨ÃèÆ½ÃæÏà½» 
	}
*/
}

void Knife::col_det()  //Åö×²¼ì²â²¢ÇÐ¸î
{
	extern Uniform_grid uniform_grid;                         //¿Õ¼äÆÊ·ÖÍø¸ñ¶ÔÏó
	extern Mesh mesh;                                         //¸ÎÔàµÄÍØÆËÊý¾Ý
	
/*	uniform_grid.reset_entries();               //Çå¿ÕÃ¿¸ö¸ñ×Ó¹ØÁªµÄ±ß¼¯ºÏ

	mesh.add_edge_to_uniform();    //°Ñ±ßÓ³Éäµ½Ïà½»»òÎ»ÓÚµÄ¸ñ×ÓÖÐ
	//Éú³ÉÊÖÊõµ¶¶ÔÓ¦µÄAABBÁÐ±í
	knife_grid_entry_set.clear();    //Çå¿Õ

	//=========È·¶¨ÊÖÊõµ¶É¨Ãè¹ýµÄÆ½ÃæÏà½»µÄ¸ñ×Ó¼¯ºÏ======//
	float end_point=0.0f;
	float knife_length = (curKnifehilt-curKnifepoint).Length();
	CVect3 unit_vect3 = (curKnifehilt-curKnifepoint) / (curKnifehilt-curKnifepoint).Length();

	for(end_point = seg_length; end_point < knife_length; end_point = end_point+seg_length )
	{
		uniform_grid.get_edge_entry_set(                                        //¸Ãº¯ÊýÈ·¶¨Ò»¸ö±ßÏà½»µÄ¸ñ×ÓµÄ¼¯ºÏ
			knife_grid_entry_set,
			curKnifepoint + unit_vect3 * (end_point-seg_length),//¿¿½üµ¶¼â´¦
			curKnifepoint + unit_vect3 * end_point              //Ô¶Àëµ¶¼â´¦
		);
		uniform_grid.get_edge_entry_set(
			knife_grid_entry_set,
			preKnifepoint + unit_vect3 * (end_point-seg_length),//¿¿½üµ¶¼â´¦
			preKnifepoint + unit_vect3 * end_point              //Ô¶Àëµ¶¼â´¦
		);
	}
	//°Ñ¶à³öÀ´µÄÒ»¶ÎÒ²¼ÓÉÏ
	uniform_grid.get_edge_entry_set(
		knife_grid_entry_set,
		curKnifepoint + unit_vect3 * (end_point-seg_length),//¿¿½üµ¶¼â´¦
		curKnifehilt										//µ¶±ú´¦
	);
	uniform_grid.get_edge_entry_set(
		knife_grid_entry_set,
		preKnifepoint + unit_vect3 * (end_point-seg_length),//¿¿½üµ¶¼â´¦
		preKnifehilt										//µ¶±ú´¦
	);
	//ÉÏÃæµÄÊµÏÖÆäÊµ»¹ºÜºÃ£¬Ó¦¸ÃÉú³ÉËÄ±ßÐÎµÄAABB£¬ÔÙ´«¸øuniform grid£¬»¹ºÃseg_length±È½Ï¶Ì¡£

	//=========È·¶¨ÊÖÊõµ¶É¨Ãè¹ýµÄÆ½ÃæÏà½»µÄ¸ñ×Ó¼¯ºÏ======//


	//Åö×²¼ì²â²¢ÇÐ¸î*/
	detect_cutted_edges();    //¼ì²â±»ÇÐ¸îµ½µÄ±ß

	mesh.cut_mesh();          //ÍØÆË¸Ä±ä
}


void Knife::setSegLength(float s_length)
{
	seg_length = s_length;
}
