# Supplementary material for: A multi-GPU accelerated virtual-reality interaction simulation framework
Source: PLoS One. 2019 Apr 11;14(4):e0214852. doi: 10.1371/journal.pone.0214852 (PMC6459549; doi:10.1371/journal.pone.0214852)
Supplement: S2 File — (ZIP) [file pone.0214852.s002.zip › Virtual Cutting Experiment code/cutting_simulation/knife.h]

#include <map>

#include "cvect3.h"
using namespace std;

class Knife
{
public:
	Knife();
	void dragKnife(CVect3 dragDirection,CVect3 eye,CVect3 viewDir,double zNear);
	void ctrlKnife();                                                 //¿ØÖÆÊÖÊõµ¶£¬×ÔÓÉµÄÒÔÄ³ÖÖÏÞ¶¨µÄ·½Ê½ÒÆ¶¯
	void display();
	void displayPre();

	bool moved();
	void iter();
	void col_det();                                   //ÇÐ¸îÅö×²¼ì²â¼°ÏìÓ¦

	void setSegLength(float s_length);

public:
	//knife_grid_entry_setÖÐ¶ÔÓ¦µÄedgesÓëÊÖÊõµ¶»®¹ýµÄÏß½øÐÐÅö×²¼ì²â
	//²¢ÇÒÎ¬»¤ÏàÓ¦µÄÍø¸ñÐÅÏ¢
	void detect_cutted_edges();

	//ÏÂÃæ¶¨ÒåÊÖÊõµ¶É¨ÃèÏßÏà¹ØÐÅÏ¢
	CVect3 curKnifepoint; // P1 µ±Ç°µ¶¼â
	CVect3 curKnifehilt ; // P2 µ±Ç°µ¶±ú
	CVect3 preKnifepoint; // P4 ÉÏÊ±¿Ìµ¶¼â
	CVect3 preKnifehilt ; // P3 ÉÏÊ±¿Ìµ¶±ú
	CVect3 moveDirection; //ÊÖÊõµ¶ÐÐ½øµÄ·½Ïò 

	//ÊÖÊõµ¶¿ØÖÆ Í¨¹ýÊó±êÓÒ¼üÀ´¿ØÖÆµ±Ç°ÊÇÌ½Õë»¹ÊÇÊÖÊõµ¶.
	//ÊÖÊõµ¶ºÍÌ½Õë¶¼ÓÃmoveDirectionÀ´¿ØÖÆ·½Ïò,°´¿Õ¸ñ¼ü½øÐÐÒÆ¶¯
	//ÊÖÊõµ¶µÄ·½ÏòÒÔ¼°Ì½ÕëµÄ·½ÏòÊÂÏÈÐ´ËÀ,²»ÒªÆóÍ¼Ïñ¿ØÖÆÊÓµãÒ»ÑùÀ´¿ØÖÆËüÃÇ,
	//Ì«·±ËöÁË,¶øÇÒ²»ºÃÓÃ,µÈfantomÀ´ÁËÖ®ºó,Õâ¾Í±ä³ÉÁËÒ»¼þºÜÇáËÉµÄ¹¤×÷ÁË.

	//µ±ÆÁÄ»ÉÏÊó±ê×ó¼üÍÏ¶¯µÄÊ±ºò£¬ÆäÊµ»á¶ÔÓ¦×Å¿Õ¼äÖÐµÄÒ»¸öÏòÁ¿£¬
	//ÓÃ¸ÃÏòÁ¿ºÍmoveDirection½øÐÐµã»ý£¬¾ÍµÃµ½ÁËÊÖÊõµ¶»òÕßÌ½ÕëÒÆ¶¯µÄ²½³¤¡£

	//ÊÖÊõµ¶Óë¿Õ¼äÖÐµÄuniform gridÖÐÇó½»²ÉÓÃ·Ö¶ÎÉ¨Ãè£¬°üÎ§ºÐAABBÇó½»²ßÂÔ£¬
	//  ±£Ö¤Ò»¸öÒ²²»Â©µô.
	//ËùÎ½·Ö¶ÎµÄÉ¨ÃèÇó½»,ÎÞ·ÇÊÇÓÐÄ³Ò»Ð¡¶ÎµÄÇ°ºóÁ½¸öÊ±¿ÌµÄÎ»ÖÃÀ´¼ÆËãAABB
	//  ÓÐ±ðÓÚÕý³£µÄµ¥Ïß¶Î°üÎ§ºÐµÄ¼ÆËã.

	float seg_length;                                        //´Óµ¶¼âµ½µ¶±úËãÃ¿Ð¡¶ÎµÄ³¤¶È¡£

	map< int,int> knife_grid_entry_set;                      //ÐèÒª½øÐÐÅö×²¼ì²âµÄ¸ñ×Ó¼¯ºÏ

};
