# Supplementary material for: A multi-GPU accelerated virtual-reality interaction simulation framework
Source: PLoS One. 2019 Apr 11;14(4):e0214852. doi: 10.1371/journal.pone.0214852 (PMC6459549; doi:10.1371/journal.pone.0214852)
Supplement: S2 File — (ZIP) [file pone.0214852.s002.zip › Virtual Cutting Experiment code/cutting_simulation/matrix.cpp]

#include "stdafx.h"
#include <stdio.h>
#include <string.h>
#include <math.h>
#include <assert.h>

#include "matrix.h"

// #define PARANOIA
/*
COST:
*/
void Matrix3::set_vectors (Vector3 const &v1, Vector3 const& v2, Vector3 const& v3)
{
	Vector3 const *vs[3] = {&v1, &v2, &v3};
	for (int j=0;  j < 3; j++)
		for (int k=0; k < 3; k++)
		{
			elts_[j][k] = vs[k]->elts_[j]; 
		}
}


void Matrix3::fill (double r)
{
	for (int i=0; i < DIM; i++)
		for (int j=0; j < DIM; j++)
			elts_[i][j] =r;
}


/*
COST:

(setq Matrix3::multiply_mm 54)

*/
void Matrix3::multiply_mm (Matrix3 &dest, Matrix3 const&m1, Matrix3 const&m2)
{
	assert (&dest != &m1 && &dest != &m2);
	int i,j,k;

	for ( i= DIM; i --; )
		for ( j= DIM; j --;) 
		{
			double e =0.0;

			for ( k=DIM; k--;)
				e += m1.elts_[i][k] * m2.elts_[k][j];

			dest.elts_[i][j]  = e;
		}
}

/*
calculate M1^T M2

COST:

(setq Matrix3::multiply_mtm 54)

*/
void Matrix3::multiply_mtm (Matrix3 &dest, Matrix3 const&m1, Matrix3 const&m2)
{
	assert (&dest != &m1 && &dest != &m2);
	int i,j,k;

	for ( i= DIM; i --; )
		for ( j= DIM; j --;) 
		{
			double e =0.0;

			for ( k=DIM; k--;)
				e += m1.elts_[k][i] * m2.elts_[k][j];

			dest.elts_[i][j]  = e;
		}
}


/*
PRE: rhs != dest

cost:  18 flops.

(setq Matrix3::multiply_mv 18)
*/
void Matrix3::multiply_mv  (Vector3 &dest, Matrix3 const &m, Vector3 const &rhs)
{
	assert (&rhs != &dest);

	for (int i=0; i < DIM; i++)
	{
		double e=0.0;
		for (int j=0; j < DIM; j++)
			e += m(i,j) *  rhs(j);
		dest (i) = e;
	}
}

/*
(setq Matrix3::diag 0)
*/
void Matrix3::diag (double r)          //�ԽǾ���
{
	for (int i=0; i < DIM; i++)
		for (int j=0; j < DIM; j++)
			if (i == j)
				elts_[i][j] = r;
			else
				elts_[i][j] = 0.0;
}


/*
cost: 9 flops

(setq Matrix3::add 9)
*/
void Matrix3::add (Matrix3 & dest, Matrix3 const &p, Matrix3 const &q)
{
	for (int i=0; i < DIM; i++)
		for (int j=0; j < DIM; j++)
			dest.elts_[i][j] = p.elts_[i][j] + q.elts_[i][j];
}


/*
cost: 3 flops

(setq  Matrix3::sub_determinant 3)

*/
double Matrix3::sub_determinant (int i, int j) const
{
	double a = elts_[(i+1)%3][(j+1)%3];
	double b = elts_[(i+1)%3][(j+2)%3];
	double c = elts_[(i+2)%3][(j+1)%3];
	double d = elts_[(i+2)%3][(j+2)%3];

	int parity =  1 - 2 * ((i+j) % 2) ;
	return (a * d - b * c)*parity;
}

/*
cost: 12 flops

(setq  Matrix3::determinant (* (+ Matrix3::sub_determinant 1) 3))
*/
double Matrix3::determinant() const
{
	double d = 0.0;
	for (int i=0; i < 3; i++)
	{
		int parity = 1 - 2 * (i % 2);

		d += elts_[i][0]* sub_determinant (i, 0) * parity;
	}
	return d;
}


/*
(setq Matrix3::cofactor_matrix (* Matrix3::sub_determinant 9))

cost: 27
*/
void Matrix3::cofactor_matrix(Matrix3 &dest, Matrix3 const &src)
{
	assert (&dest != &src);
	for (int i=0; i < DIM; i++)
		for (int j=0; j < DIM; j++)
		{
			int parity = 1- 2 * ((i+j) % 2);
			dest (i,j) = parity * src.sub_determinant (j,i);
		}
}


/*
can be more efficient: src.determinant () uses src.sub_determinant()

PRECONDITION

DEST != SRC


(setq Matrix3::invert_to (+ Matrix3::cofactor_matrix Matrix3::scale Matrix3::determinant))

COST: 48 flops


*/
void Matrix3::invert_to (Matrix3 &dest , Matrix3 const &src)
{
	cofactor_matrix(dest, src);
	Matrix3::scale (dest, 1/ src.determinant (), dest);

#ifdef PARANOIA
	Matrix3 r, u;
	multiply_mm (r, src, dest);
	u.diag (1);
	u.subtract (r, u, r);
	if (r.max_norm ()< 1e-8)
	{
		cerr <<"warning: norm = " << r.max_norm()<<endl;
	}
#endif
}

/*
(setq Matrix3::invert_to_with_det (+ Matrix3::cofactor_matrix Matrix3::scale))
*/
void Matrix3::invert_to_with_det (Matrix3 &dest , Matrix3 const &src, double det)
{
	cofactor_matrix(dest, src);
	Matrix3::scale (dest, 1/ det, dest);
}


void Matrix3::print ()const
{
	for (int i=0; i < DIM; i++)
	{
		for (int j=0; j < DIM; j++)
			printf ("%5.2f ", elts_[i][j]);	// %lf ? 
		fputc ('\n', stdout);
	}
}

/*fsking solaris.
*/
double my_fabs (double d)
{
	if (d<0)
		return -d;
	return d;
}


/*
cost: 9 flops 
*/
double Matrix3::max_norm () const
{
	double maxentry = 0.0;
	for (int i=0; i < DIM; i++)
		for (int j=0; j < DIM; j++)
		{
			double e = my_fabs( elts_[i][j]);
			if (maxentry < e)
				maxentry = e;
		}
		return maxentry;
}

/*
COST: 2 gonio ops = ? flops.  

*/
void Matrix3::set_rotate (int axis, double angle)
{
	int a1 = (axis + 1)%3;
	int a2 = (axis + 2)%3;

	double c = cos (angle);
	double s = sin (angle);

	fill (0.0);

	elts_[a1][a1] = c;
	elts_[a1][a2] = s;
	elts_[a2][a2] = c;
	elts_[a2][a1] = -s;
	elts_[axis][axis] = 1.0;
}


Matrix3 Matrix3::rotate_about (Vector3 v, double theta)
{
	v/= v.length ();
	Matrix3 r;
	r.set_rotate (0, theta);

	Vector3 n1, n2;
	n1(0) = 1;
	n1 = Vector3::cross (n1, v);
	double l =n1.length ();
	if (l > 1e-8)
	{
		n1 /= l;
	}
	else
	{
		n1(1) = 1;
		n1 = Vector3::cross (n1, v);
		n1 /= n1.length ();
	}

	n2 = Vector3::cross (v, n1);

	Matrix3 B, Binv;
	B.set_vectors (v, n1,n2);

	invert_to (Binv, B);

	Matrix3 rotmat (r * Binv);
	rotmat = B * rotmat;

	return rotmat;
}

void Matrix3::to_opengl_matrix (double *om, Matrix3 const &m)
{
	memset (om, 0, sizeof (double)*15);
	om[15] = 1.0;			// homogenous coords.
	for (int i=0; i < 3; i++)
		for (int j=0; j < 3; j++)
			om[i + j * 4] = m.elts_[i][j];
}

void Matrix3::from_opengl_matrix (Matrix3 *m, double const *om)
{
	m->fill(0.0);

	for (int i=0; i < 3; i++)
		for (int j=0; j < 3; j++)
			m->elts_[i][j] = om[i + j * 4];
}

void Matrix3::from_opengl_matrixf (Matrix3 *m, float const *om)
{
	m->fill(0.0);

	for (int i=0; i < 3; i++)
		for (int j=0; j < 3; j++)
			m->elts_[i][j] = om[i + j * 4];
}


/*
COST: 9 flops, but no mult/add: 0

(setq Matrix3::negate 0)
*/
void Matrix3::negate( Matrix3 &dest, Matrix3 const&src)
{
	for (int i=0; i < DIM; i++)
		for (int j=0; j < DIM; j++)
			dest.elts_[i][j] = - src.elts_[i][j] ;
}


/*
COST:  6 flops

(setq Matrix3::symmetrify 6)
*/
void Matrix3::symmetrify (Matrix3 &dest, Matrix3 const&src)
{
	/*
	hopefully this is fast (i.e. memcpy).
	*/
	dest = src;
	for (int i=0; i < 3; i++)
		for (int j=0; j < i; j++)
		{
			double ent = (src(i,j)  + src(j,i))*0.5;
			dest(i,j) = ent;
			dest(j,i) = ent;
		}
}

/*
COST:  6 flops

(setq Matrix3::double_symmetrify 6)
*/
void Matrix3::double_symmetrify (Matrix3 &dest, Matrix3 const&src)
{
	for (int i=0; i < 3; i++)
		for (int j=0; j <= i; j++)
		{
			double ent = (src(i,j)  + src(j,i));
			dest(i,j) = ent;
			dest(j,i) = ent;
		}
}


double Matrix3::trace () const
{
	double t=0.0;
	for (int i=0; i < DIM; i++)
		t += elts_[i][i];

	return t;
}


/*
(setq Matrix3::scale 9)

COST: 9 flops.
*/

void Matrix3::scale (Matrix3 &dest, double r, Matrix3 const&m2)
{
	for (int i=0; i < DIM; i++)
		for (int j=0; j < DIM; j++)
			dest.elts_[i][j] = r * m2.elts_[i][j];
}

/*
COST: 9 flops

(setq Matrix3::subtract 9)
*/

void Matrix3::subtract (Matrix3 &dest, Matrix3 const &m1, Matrix3 const&m2)
{
	for (int i=0; i < DIM; i++)
		for (int j=0; j < DIM; j++)
			dest.elts_[i][j] = m1.elts_[i][j] - m2.elts_[i][j];
}

/*
COST: no flops.

(setq Matrix3::transpose_to 0)
*/

void Matrix3::transpose_to (Matrix3 &dest, Matrix3 const&m2)
{
	for (int i=0; i < DIM; i++)
	{
		for (int j=0; j < i; j++)
		{
			double t = m2(i,j);
			dest(i,j) = m2(j,i);
			dest(j,i) = t;
		}
		dest (i,i) = m2(i,i);
	}
}

/*
COST: 9 flops

(setq Matrix3::scale_self 9)
*/

void Matrix3::operator *= (double r)
{
	for (int i=0; i < DIM; i++)
		for (int j=0; j < DIM; j++)
			elts_[i][j] *= r;
}

/*
(setq Matrix3::add_diag 3)
*/

void Matrix3::add_diag (double r)
{
	for (int i=0; i < DIM; i++)
		elts_[i][i] += r;
}


/*
(setq Matrix3::hilbert_schmidt_norm (* 9 2))
*/

double Matrix3::hilbert_schmidt_norm () const
{
	double s =0.0;
	for (int i=0; i < DIM; i++)
		for (int j=0; j < DIM; j++)
			s += sqr (elts_[i][j]);

	return sqrt (s);
}


/*
(setq Matrix3::max_row_sum 9)
*/
double Matrix3::max_row_sum () const
{
	double max = 0.0;
	for (int i=0; i < DIM; i++)
	{
		double s = 0.0;
		for (int j=0; j < DIM; j++)
			s += fabs (elts_[i][j]);

		max = max >s? max:s;
	}
	return max;
}

/*
(setq Matrix3::max_col_sum 9)
*/
double Matrix3::max_col_sum () const
{
	double max = 0.0;
	for (int i=0; i < DIM; i++)
	{
		double s = 0.0;
		for (int j=0; j < DIM; j++)
			s += fabs (elts_[j][i]);

		max = max >s?max:s;
	}
	return max;
}


/*
(setq Matrix3::square (* 6 3 2))

COST 36

Compute src^T * src
*/
void Matrix3::square (Matrix3 & dest, Matrix3 const &src)
{
	assert (&dest != &src);
	int i,j,k;

	for ( i= DIM; i --; )
		for ( j= 0 ; j <= i;j++) 
		{
			double e =0.0;

			for ( k=DIM; k--;)
				e += src.elts_[k][i] * src.elts_[k][j];

			dest.elts_[i][j]  = e;
			dest.elts_[j][i]  = e;	
		}

#ifdef PARANOIA
		Matrix3 d2, t;
		Matrix3::transpose_to (t, src);
		Matrix3::multiply_mm (d2, t, src);
		Matrix3::subtract (d2,dest, d2);
		assert (d2.hilbert_schmidt_norm () < 1e-6 * dest.hilbert_schmidt_norm ());
#endif  
}

/*
(setq Matrix3::inner_product 18)
*/
double Matrix3::inner_product (Matrix3 const &m1, Matrix3 const &m2)
{
	double ip = 0.0;
	for ( int i= DIM; i --; )
		for ( int j= DIM ; j--;)
			ip += m1.elts_[i][j] * m2.elts_ [i][j];

	return ip;
}

/*
(setq Matrix3::saxpy 18)
*/
void Matrix3::saxpy (Matrix3 &d, double a , Matrix3 const &x, Matrix3 const&y)
{
	for (int i= DIM; i --; )
		for (int j= DIM; j--; )
			d.elts_[i][j] = a * x.elts_[i][j] + y.elts_ [i][j];
}
