# Supplementary material for: A multi-GPU accelerated virtual-reality interaction simulation framework
Source: PLoS One. 2019 Apr 11;14(4):e0214852. doi: 10.1371/journal.pone.0214852 (PMC6459549; doi:10.1371/journal.pone.0214852)
Supplement: S2 File — (ZIP) [file pone.0214852.s002.zip › Virtual Cutting Experiment code/cutting_simulation/matrix.h]

#ifndef MATRIX_H
#define MATRIX_H

#include "vector.h"

/*
WARNING:

In my infinite wisdom, I decided that this class does not have a
default ctor , meaning that a Matrix3 will be filled with junk at
instantiation.  */

class Matrix3
{
public:
	double elts_[3][3];

	void fill (double);
	void diag (double);
	/**
	Make the matrix [VA|VB|VC]
	*/
	void set_vectors (Vector3 const &va, Vector3 const &vb ,Vector3 const &vc);
	double operator ()(int i, int j) const { return elts_[i][j]; } 
	double &operator ()(int i, int j) { return elts_[i][j]; }
	double trace () const;
	double determinant () const;
	double sub_determinant (int, int ) const;
	void print () const;
	double max_norm () const;
	double hilbert_schmidt_norm () const;
	double max_row_sum () const;
	double max_col_sum () const;

	void add_diag (double);
	static double inner_product (Matrix3 const &,Matrix3 const &);
	static void negate (Matrix3 &dest, Matrix3 const&);
	static void square (Matrix3 & dest, Matrix3 const &);
	static void multiply_mtm (Matrix3 &dest, Matrix3 const&m1, Matrix3 const&m2);
	static void multiply_mm (Matrix3 &dest, Matrix3 const&m1, Matrix3 const&m2);
	static void scale (Matrix3 &dest, double r, Matrix3 const&m2);
	static void subtract (Matrix3 & dest, Matrix3 const &, Matrix3 const&);
	static void add (Matrix3 & dest, Matrix3 const &, Matrix3 const&);
	static void transpose_to (Matrix3 &dest, Matrix3 const&);
	static void invert_to (Matrix3 &dest, Matrix3 const&);
	static void invert_to_with_det (Matrix3 &dest, Matrix3 const&,double);
	static void cofactor_matrix (Matrix3 &dest, Matrix3 const&);
	static void multiply_mv (Vector3 &dest, Matrix3 const &m, Vector3 const &rhs);
	static void saxpy (Matrix3 &dest, double a,  Matrix3 const&, Matrix3 const&);
	/**
	Set rotation matrices; angle is in radians.
	*/

	static void symmetrify (Matrix3 &dest, Matrix3 const &src);
	static void double_symmetrify (Matrix3 &dest, Matrix3 const &src);  

	void set_rotate (int axis,  double angle);
	static void to_opengl_matrix (double *rp, Matrix3 const&m);
	static void from_opengl_matrix (Matrix3 *m, double const *rp );
	static void from_opengl_matrixf (Matrix3 *m, float const *rp );  
	void operator *= (double r);
	static Matrix3 rotate_about (Vector3, double);
};

inline Matrix3
operator * (Matrix3 const &m1, Matrix3 const &m2)
{
	Matrix3 ret;
	Matrix3::multiply_mm (ret, m1, m2);
	return ret;
}


inline Vector3
operator * (Matrix3 const &m1, Vector3 const &v)
{
	Vector3 w;
	Matrix3::multiply_mv (w, m1, v);
	return w;
}

inline Matrix3
operator +(Matrix3 const &m1, Matrix3 const &m2) 
{
	Matrix3 r;  
	Matrix3::add (r, m1,m2);
	return r;
}


inline Matrix3
operator -(Matrix3 const &m1, Matrix3 const &m2) 
{
	Matrix3 r;  
	Matrix3::subtract (r, m1,m2);
	return r;
}

inline Matrix3
operator * (double r, Matrix3 const & m)
{
	Matrix3 ret;
	Matrix3::scale (ret, r, m);
	return ret;
}

#endif /* MATRIX_H */
