# Supplementary material for: A multi-GPU accelerated virtual-reality interaction simulation framework
Source: PLoS One. 2019 Apr 11;14(4):e0214852. doi: 10.1371/journal.pone.0214852 (PMC6459549; doi:10.1371/journal.pone.0214852)
Supplement: S2 File — (ZIP) [file pone.0214852.s002.zip › Virtual Cutting Experiment code/cutting_simulation/mesh.cpp]

#include "stdafx.h"

#include <stdio.h>
#include <stdlib.h>
#include <assert.h>
#include <map>
#include <iostream>
#include <GL/glew.h>

#if defined(__APPLE__) || defined(MACOSX)
#include <GLUT/glut.h>
#else
#include <GL/glut.h>
#endif


#include "global_constants.h"
#include "deformation.h"
#include "mesh.h"
//#include "face_type.h"
#include "cvect3.h"
#include "triangle.h"
#include "uniform_grid.h"
#include "polygen.h"


extern Tetra_pHp0X tetra_pHp0X[ ];
extern Tetra_pRp0X tetra_pRp0X[ ];
extern ElemType tetra_V0[ ];

extern Tetrahedra tetrahedra[];
extern Triangle triangle[];
//extern Polygen triangle[];
extern CVect3 pointX[];
extern CVect3 pointPos[];
extern CVect3 pointDispPre[];
extern CVect3 pointDispCur[];
extern CVect3 pointDispNxt[];
extern CVect3 pointForce[];
extern float pointMass[];
extern Uniform_grid uniform_grid;

void Mesh::reset_elem(int elem_index)    //ÖØÖÃÃ¿¸öµ¥Ôª
{
	for(int j=0;j<6;j++)
	{
		element[elem_index].edgeIndex[j] = -1;    //ÔÚinsertElemÖÐÉú³É
	}
	for(int j=0;j<4;j++)
	{
		element[elem_index].node_empty[j] = false;
		element[elem_index].node_group[0][j] = -1;
		element[elem_index].node_group[1][j] = -1;
	}
	element[elem_index].cutted = 0;
	element[elem_index].new_elem_pointer = 0;
	element[elem_index].polygen_index = -1;
}

void Mesh::initElem()
{
	//Ã¿¸öµ¥ÔªÊý¾Ý¹éÁã
	for(int i=0; i< ElemSize; i++)
	{
		reset_elem(i);
	}
}

void Mesh::reset_face(int face_index)
{
	for(int j=0;j< 3; j++)
	{
		face[face_index].edgeIndex[j] = -1;
	}
	for(int j=0;j< 3; j++)
	{
		face[face_index].node_empty[j] = false;
	}
	for(int j=0;j< 3; j++)
	{
		face[face_index].node_group[0][j] = -1;
		face[face_index].node_group[1][j] = -1;
	}
	face[face_index].cutted = 0;
	face[face_index].new_face_pointer= 0;
	face[face_index].new_tri_pointer = 0;
	face[face_index].polygen_index = -1;
}

void Mesh::initFace()
{
	for(int i=0; i< FaceSize; i++)
	{
		reset_face(i);
	}
}

void Mesh::initEdge()
{
	for(int i=0; i< EdgeSize; i++)
	{
		edge[i].vertex[0] = -1;
		edge[i].vertex[1] = -1;
		edge[i].ratio = 0.0f;
//		edge[i].elem_cutted.clear();
		edge[i].cutted_num = 0;	
		edge[i].cutted = false;
	}
}

void Mesh::initVertex()
{
	for(int i=0;i<NodeSize; i++)
	{
		vertex[i].index_in_elem.clear();   //¹Ø¼ü×ÖÎªÔªËØµÄË÷Òý £¬ÖµÎªÔÚÃ¿¸öËÄÃæÌåÔªËØÀïµÄË÷ÒýÖµ
		vertex[i].index_in_face.clear();
//		vertex[i].index_in_poly.clear();
	}
}

inline int Mesh::get_new_edge_index()
{
	return next_edge_index++;
}

inline int Mesh::get_new_face_index()
{
	return next_face_index++;
}

inline int Mesh::get_new_poly_index()
{
	return next_poly_index++;
}

inline int Mesh::get_new_elem_index()
{
	return next_elem_index++;
}

void Mesh::add_poly_to_vertex(int poly_index, int vertexIndex, int indexInPoly)
{
	//±¾º¯Êý½«±íÃæ¶à±ßÐÎÐÅÏ¢±£´æµ½¶¥µãÖÐ¡£
	//½«±íÃæ¶à±ßÐÎÐÅÏ¢Ìí¼Óµ½¶¥µãÒÀ¸½µ¥ÔªÁÐ±íÖÐ¡£
//	assert( 0 == vertex[vertexIndex].index_in_poly.count(poly_index) );
	vertex[vertexIndex].index_in_poly[ poly_index ] = indexInPoly;
	vertex[vertexIndex].weight_in_poly[ poly_index ] = 0.0f;
	//ÖØÐÂ¼ÆËãµ±Ç°¶¥µãÉÏËùÓÐ¶à±ßÐÎÉÏ·¨ÏòÁ¿¶Ôµ±Ç°¶¥µã·¨ÏòÁ¿µÄÈ¨ÖØ¡£
//	recal_poly_weight_on_ver(vertexIndex);
}

void Mesh::add_face_to_vertex(int face_index, int vertexIndex, int indexInFace)
{
	//±¾º¯Êý½«±íÃæÈý½ÇÐÎÐÅÏ¢±£´æµ½¶¥µãÖÐ¡£
	//Ôö¼Ó¶¥µãÉÏÒÀ¸½±íÃæµÄÊýÄ¿
//	vertex[vertexIndex].elem_num ++;
	//½«±íÃæÈý½ÇÐÎÌí¼Óµ½¶¥µãÒÀ¸½µ¥ÔªÁÐ±íÖÐ¡£
//	assert( 0 == vertex[vertexIndex].index_in_face.count(face_index) );
	vertex[vertexIndex].index_in_face[ face_index ] = indexInFace;
}

void Mesh::add_elem_to_vertex(int elem_index, int vertexIndex, int indexInElem)
{
	//±¾º¯Êý½«µ¥ÔªÐÅÏ¢±£´æµ½¶¥µãÖÐ¡£
	//Ôö¼Ó¶¥µãÉÏÒÀ¸½µ¥ÔªµÄÊýÄ¿
//	vertex[vertexIndex].elem_num ++;
	//½«µ¥ÔªÌí¼Óµ½¶¥µãÒÀ¸½µ¥ÔªÁÐ±íÖÐ¡£
//	assert( 0 == vertex[vertexIndex].index_in_elem.count(elem_index) );
	vertex[vertexIndex].index_in_elem[ elem_index ] = indexInElem;
}

int  Mesh::get_edge_mask(int vertex_index1,int vertex_index2)  //È¡µÃ±ßµÄË÷Òý
{
	int lt = vertex_index1 < vertex_index2 ? vertex_index1 : vertex_index2; //È¡µÃ½ÏÐ¡µÄÏÂ±ê
	int gt = vertex_index1 + vertex_index2 - lt; //È¡µÃ½Ï´óµÄÏÂ±ê.
	return lt * MaxNodeSize + gt;
}

int  Mesh::add_elem_vertexes_to_edge(int elem_index,int vertex_index1,int vertex_index2,int elem_bitcode,int index_in_elem)
{
//	int edge_index;
	//Á½¸ö¶¥µã¿ÉÒÔÍêÈ«È·¶¨Ò»ÌõÀâ¡£(ÆäÊµºÍµ¥ÔªÎÞ¹Ø)
	//ÒòÎªÒ»ÌõÀâ¿ÉÄÜ±»Èô¸É¸öµ¥Ôª¹²Ïí,
	//Òò´Ëµ±¸ÃÀâÔÙ´Ë±»ÆäËûµ¥Ôª´´½¨µÄÊ±ºò,
	//Òª·µ»ØÒÑ¾­´´½¨µÄÀâµÄÏÂ±ê,·ÀÖ¹ÖØ¸´´´½¨.
	//ÒòÎªÃ¿¸ö¶¥µã½ö½öÓëºÜÐ¡Ò»²¿·ÖÆäËû¶¥µãÏàÁ¬£¬
	//ÅÐ¶ÏÁ½¸ö¶¥µãÊÇ·ñÒÑ¾­×é³ÉÁËÒ»ÌõÀâ£¬¿ÉÒÔÊ¹ÓÃ½«Á½¸ö¶¥µã°´ÕÕÏÂ±ê´ÓÐ¡´ó´óÅÅÁÐ,
	//½«µÃµ½µÄÒ»¶ÔÊý×ÖÉú³ÉÒ»¸ö°üº¬ÓÐËûÃÇÐÅÏ¢µÄÊý×Ö,×÷ÎªÒ»ÌõÀâµÄ±êÖ¾(µ«ÊÇ²»ÊÇÀâµÄË÷Òý)
	//Ê¹ÓÃstl::mapÀ´´æ´¢Ï¡ÊèÊý×é(ÆäÊµ´ú±íÒ»¸öÏ¡Êè¾ØÕó)
	//MaxNodeSize
//	int mask = get_edge_mask(vertex_index1,vertex_index2);
	//
//	map<int,int>::iterator iter = vertex_edge_map.find(mask);
//	if( iter == vertex_edge_map.end() ) {
	int edge_index=-1;
	int lt = vertex_index1 < vertex_index2 ? vertex_index1 : vertex_index2; //È¡µÃ½ÏÐ¡µÄÏÂ±ê
	int gt = vertex_index1 + vertex_index2 - lt; //È¡µÃ½Ï´óµÄÏÂ±ê.
	int mask = lt * MaxNodeSize + gt;
	if( 0 == vertex_edge_map.count(mask))
	{
		//Ô­ÏÈÃ»ÓÐÉú´æ¸ÃÀâ
		//Éú³É¸ÃÀâ
		edge_index = get_new_edge_index();
		edge_num ++;
		vertex_edge_map[ mask ] = edge_index;
	edge[edge_index].vertex[0] = lt;
	edge[edge_index].vertex[1] = gt;
	}
	else
	{
		//»ñÈ¡¸ÃÀâµÄË÷Òý
		edge_index = vertex_edge_map[ mask ];
	}
//	int lt = vertex_index1 < vertex_index2 ? vertex_index1 : vertex_index2; //È¡µÃ½ÏÐ¡µÄÏÂ±ê
//	int gt = vertex_index1 + vertex_index2 - lt; //È¡µÃ½Ï´óµÄÏÂ±ê.
	edge[edge_index].index_in_elem[elem_index]=index_in_elem;
	edge[edge_index].cutted_num += (elem_bitcode!=0);//Ä¬ÈÏbitcodeÎª0µÄÊ±ºò£¬µ¥ÔªÎ´±»ÇÐ¸î¡£

	return edge_index;
}

int  Mesh::add_face_vertexes_to_edge(int face_index,int vertex_index1,int vertex_index2,int face_bitcode,int index_in_face)
{//ºÍadd_elem_vertexes_to_edge¼¸ºõÏàÍ¬
	int edge_index=-1;
	int lt = vertex_index1 < vertex_index2 ? vertex_index1 : vertex_index2; //È¡µÃ½ÏÐ¡µÄÏÂ±ê
	int gt = vertex_index1 + vertex_index2 - lt; //È¡µÃ½Ï´óµÄÏÂ±ê.
	int mask = lt * MaxNodeSize + gt;
	if( 0 == vertex_edge_map.count(mask)){
		//Ô­ÏÈÃ»ÓÐÉú´æ¸ÃÀâ
		//Éú³É¸ÃÀâ
		edge_index = get_new_edge_index();
		edge_num ++;
		vertex_edge_map[ mask ] = edge_index;
	edge[edge_index].vertex[0] = lt;
	edge[edge_index].vertex[1] = gt;
	}
	else
	{
		//»ñÈ¡¸ÃÀâµÄË÷Òý
		edge_index = vertex_edge_map[ mask ];
	}
//	edge[edge_index].face_cutted[face_index]=face_bitcode;
	edge[edge_index].index_in_face[face_index]=index_in_face;
	edge[edge_index].cutted_num += (face_bitcode!=0);//Ä¬ÈÏbitcodeÎª0µÄÊ±ºò£¬µ¥ÔªÎ´±»ÇÐ¸î¡£

	return edge_index;
}

void Mesh::insertElem(int elem_index)
{
//½«µÚi¸öµ¥Ôª²åÈëµ½ÏÖÓÐµÄÊý¾Ý½á¹¹ÖÐ
	//½«µ¥ÔªÐÅÏ¢±£´æµ½ËùÓÐ¶¥µãÉÏ
	int i = 0;
	for(i=0;i<4;i++)
	{
		add_elem_to_vertex( elem_index,tetrahedra[elem_index].indexX[i],i);   // index in elem 
	}
	//½«µ¥ÔªµÄÐÅÏ¢±£´æµ½ÀâÉÏ
	//int edgeIndex[6];//ËÄÃæÌåËù¹ØÁªµÄ6ÌõÀâ
	//¶ÔÓ¦ËÄ¸ö¶¥µãË÷Òý·Ö±ðÎªABCDµÄµ¥Ôª,6ÌõÀâºÍµ¥ÔªµÄ¶ÔÓ¦¹ØÏµÊÇ:
	// 0:AB
	// 1:BC
	// 2:AC
	// 3:AD
	// 4:BD
	// 5:CD
	element[elem_index].edgeIndex[0] =                    //Éú³É±ßµÄË÷Òý
		add_elem_vertexes_to_edge(
		elem_index,
		tetrahedra[elem_index].indexX[0],
		tetrahedra[elem_index].indexX[1],
		0,
		0);
	element[elem_index].edgeIndex[1] = 
		add_elem_vertexes_to_edge(
		elem_index,
		tetrahedra[elem_index].indexX[1],
		tetrahedra[elem_index].indexX[2],
		0,
		1);
	element[elem_index].edgeIndex[2] = 
		add_elem_vertexes_to_edge(
		elem_index,
		tetrahedra[elem_index].indexX[0],
		tetrahedra[elem_index].indexX[2],
		0,
		2);
	element[elem_index].edgeIndex[3] = 
		add_elem_vertexes_to_edge(
		elem_index,
		tetrahedra[elem_index].indexX[0],
		tetrahedra[elem_index].indexX[3],
		0,
		3);
	element[elem_index].edgeIndex[4] = 
		add_elem_vertexes_to_edge(
		elem_index,
		tetrahedra[elem_index].indexX[1],
		tetrahedra[elem_index].indexX[3],
		0,
		4);
	element[elem_index].edgeIndex[5] = 
		add_elem_vertexes_to_edge(
		elem_index,
		tetrahedra[elem_index].indexX[2],
		tetrahedra[elem_index].indexX[3],
		0,
		5);
}

void Mesh::insertFace(int face_index)
{
//½«µÚi¸ö±íÃæÈý½ÇÐÎ²åÈëµ½ÏÖÓÐµÄÊý¾Ý½á¹¹ÖÐ
	//½«µ¥ÔªÐÅÏ¢±£´æµ½ËùÓÐ¶¥µãÉÏ
	for(int i=0;i<3;i++)
	{
		add_face_to_vertex( face_index,triangle[face_index].indexX[i],i);
	}
	//±íÃæÈý½ÇÐÎµÄÐÅÏ¢±£´æµ½ÀâÉÏ
	//int edgeIndex[3];//ËÄÃæÌåËù¹ØÁªµÄ6ÌõÀâ
	//¶ÔÓ¦3¸ö¶¥µãË÷Òý·Ö±ðÎª012µÄµ¥Ôª,3ÌõÀâºÍ¶¥µãµÄ¶ÔÓ¦¹ØÏµÊÇ:
	// 0:01
	// 1:12
	// 2:02
	face[face_index].edgeIndex[0] = 
		add_face_vertexes_to_edge(
		face_index,
		triangle[face_index].indexX[0],
		triangle[face_index].indexX[1],
		0,//face_bitcode
		0);//index of edge in face
	face[face_index].edgeIndex[1] = 
		add_face_vertexes_to_edge(
		face_index,
		triangle[face_index].indexX[1],
		triangle[face_index].indexX[2],
		0,//face_bitcode
		1);//index of edge in face
	face[face_index].edgeIndex[2] = 
		add_face_vertexes_to_edge(
		face_index,
		triangle[face_index].indexX[0],
		triangle[face_index].indexX[2],
		0,//face_bitcode
		2);//index of edge in face

}

void Mesh::insertPoly(int poly_index)
{
//½«µÚi¸ö±íÃæ¶à±ßÐÎ²åÈëµ½ÏÖÓÐµÄÊý¾Ý½á¹¹ÖÐ
	//½«¶à±ßÐÎÐÅÏ¢±£´æµ½ËùÓÐ¶¥µãÉÏ
	for(int i=0;i<polygen_node_num[poly_index];i++)
	{
		add_poly_to_vertex( poly_index,polygen[poly_index].indexX[i],i);
	}
}

void Mesh::deletePoly(int poly_index)
{
	//½«¶à±ßÐÎÐÅÏ¢´Ó¶¥µãÉÏÏû³ý
	for(int i=0;i<polygen_node_num[poly_index];i++)
	{
		vertex[polygen[poly_index].indexX[i]].index_in_poly.erase(poly_index);
	}
}


void Mesh::initMeshDataStructure()
{
//	temp_fp = fopen("debug_info.txt","w");
//	fclose(temp_fp);

//	Mesh::temp_added_face_num = 0;
//	Mesh::temp_added_poly_num = 0;


	edge_num=0;//Íø¸ñÖÐËùÓÐµÄÀâµÄÊýÄ¿¡£
	vertex_num = NewNodeNum;
	next_edge_index = 0;              //¼ÇÂ¼±ßµÄ×ÜÊý
	next_face_index = NewFaceNum;
	next_poly_index = NewFaceNum;
	next_elem_index = NewElemNum;
	cutted_face_num = 0;
	//±¾º¯ÊýÓÃÓÚ¹¹ÔìÓÃÓÚÇÐ¸îÍø¸ñµÄµ¥Ôª£¬Àâ£¬¶¥µãÉÏµÄ¸÷ÖÖÐÅÏ¢¡£
	//Í¬Ê±ÔÚÕâ´Î¹¹ÔìµÄ¹ý³ÌÖÐÊ¹ÓÃµÄº¯ÊýÒ²»á±»ÇÐ¸î²Ù×÷·¢ÉúµÄÊ±ºòÊ¹ÓÃ.
	for(int i=0;i<NewElemNum;i++)
	{
		insertElem(i);                     //²åÈëelem£¬³õÊ¼»¯±ß¼¯ºÏ
		//½«ËÄÃæÌå¶¥µãµÄ·Ö×éÐÅÏ¢±£´æµ½node_groupÖÐ
		element[i].node_group[0][0] = tetrahedra[i].indexX[0];
		element[i].node_group[0][1] = tetrahedra[i].indexX[1];
		element[i].node_group[0][2] = tetrahedra[i].indexX[2];
		element[i].node_group[0][3] = tetrahedra[i].indexX[3];
	}

	for(int i=0;i<NewFaceNum;i++)
	{
		insertFace(i);                      //²åÈëface±íÃæ£¬ºÍinsertElem(i)¹²Í¬Éú³ÉËùÓÐµÄ±ß
	//½«Èý½ÇÐÎ¶¥µãµÄ·Ö×éÐÅÏ¢±£´æµ½node_groupÖÐ
		face[i].node_group[0][0] = triangle[i].indexX[0];
		face[i].node_group[0][1] = triangle[i].indexX[1];
		face[i].node_group[0][2] = triangle[i].indexX[2];
	}
	//³õÊ¼»¯±íÃæµ¥ÔªºÍÌåµ¥ÔªÖÐ¹ØÓÚÄ³¸ö¶¥µãµÄÏà¹ØµÄÀâµÄË÷Òý
	next_edges[0][0] = 0;
	next_edges[0][1] = 2;
	next_edges[0][2] = 3;

	next_edges[1][0] = 1;
	next_edges[1][1] = 0;
	next_edges[1][2] = 4;

	next_edges[2][0] = 2;
	next_edges[2][1] = 1;
	next_edges[2][2] = 5;

	next_edges[3][0] = 3;
	next_edges[3][1] = 4;
	next_edges[3][2] = 5;


	next_vertex[0][0] = 1;
	next_vertex[0][1] = 2;
	next_vertex[0][2] = 3;
	
	next_vertex[1][0] = 2;
	next_vertex[1][1] = 0;
	next_vertex[1][2] = 3;

	next_vertex[2][0] = 0;
	next_vertex[2][1] = 1;
	next_vertex[2][2] = 3;

	next_vertex[3][0] = 0;
	next_vertex[3][1] = 1;
	next_vertex[3][2] = 2;

	//Óë¿Õ¶¥µãÏàÁ¬µÄÀâ±ßµÄË³Ðò
	edge_order[0] = false;
	edge_order[1] = false;
	edge_order[2] = false;
	edge_order[3] = true;
//	edge_order[0] = true;
//	edge_order[1] = true;
//	edge_order[2] = true;
//	edge_order[3] = false;

	return;
}

void Mesh::initCuttingDataStructure()
{
	initVertex();    //³õÊ¼»¯¶¥µãÊý¾Ý

	initElem();       //³õÊ¼»¯µ¥ÔªÊý¾Ý

	initFace();       //³õÊ¼»¯±íÃæÈý½ÇÐÎÊý¾Ý

	init_polygen();   //¸ù¾Ý±íÃæÈý½ÇÐÎ£¬³õÊ¼»¯±íÃæ¶à±ßÐÎ£¬Êµ¼ÊÉÏ¾ÍÊÇ¿½±´¹ýÀ´

	initEdge();

	initMeshDataStructure();

}

void Mesh::iter()
{
	//Çå¿Õ
	cutted_edges.clear();                        //ÇÐ¸îµ½µÄ±ßµÄ¼¯ºÏ
	assist_cutted_edges.clear();                 //ÇÐ¶ÏµÄ±ßµÄ¼¯ºÏ
	affected_vertex.clear();                     //ÇÐ¶ÏµÄ±íÃæÈý½ÇÐÎ µÄ¶¥µã¼¯ºÏ
	affected_vertex_elem.clear();                //ÇÐ¶ÏµÄµ¥ÔªµÄ¶¥µã¼¯ºÏ
	cutted_faces.clear();                        //±»ÇÐ¶ÏµÄ±íÃæÈý½ÇÐÎ
	cutted_elems.clear();                        //±»ÇÐ¶ÏµÄËÄÃæÌåµ¥Ôª
}

void MNormalize(CVect3&);

CVect3 Mesh::cal_triang_normal(CVect3 a, CVect3 b, CVect3 c)
{
	//ÔÝÇÒ¼ÙÉèa,b,cÊÇÄæÊ±ÕëµÄ£¬
	CVect3 N;
	CVect3 V1,V2;
	V1 = b - a;
	V2 = c - a;
	N.var[0] = V1.var[1]*V2.var[2] - V1.var[2]*V2.var[1];
	N.var[1] = V1.var[2]*V2.var[0] - V1.var[0]*V2.var[2];
	N.var[2] = V1.var[0]*V2.var[1] - V1.var[1]*V2.var[0];
	MNormalize(N);
	return N;
}


//¼ÆËãÃ¿¸ö±íÃæÈý½ÇÐÎµÄ·¨ÏòÁ¿
void Mesh::cal_face_normal()
{
	for(int i=0;i<NewFaceNum;i++)
	{
		face[i].normal = cal_triang_normal(
							pointPos[triangle[i].indexX[0]],
							pointPos[triangle[i].indexX[1]],
							pointPos[triangle[i].indexX[2]]);
	}
}
//¼ÆËãÃ¿¸ö¶¥µãµÄ·¨ÏòÁ¿
void Mesh::cal_vertex_normal()
{
	CVect3 myTotalV;
	int face_index;
	for(int i=0;i<NewNodeNum;i++)
	{
		myTotalV = CVect3(0.0,0.0,0.0);
		map<int,int>::iterator iter = vertex[i].index_in_face.begin();
		for(;iter!=vertex[i].index_in_face.end();++iter)
		{
			face_index = iter->first;
			myTotalV += face[face_index].normal;
		}
		myTotalV = myTotalV / vertex[i].index_in_face.size();
		vertex[i].normal = myTotalV;
	}
}

//¼ÆËãÃ¿¸ö±íÃæÈý½ÇÐÎµÄ·¨ÏòÁ¿
void Mesh::cal_poly_normal()
{
	for(int i=0;i<next_poly_index;i++)
	{
		polygen[i].normal = cal_triang_normal(
							pointPos[polygen[i].indexX[0]],
							pointPos[polygen[i].indexX[1]],
							pointPos[polygen[i].indexX[2]]);
	}
}
//¼ÆËãËùÓÐ¶¥µãµÄ·¨ÏòÁ¿
void Mesh::cal_em_ver_normal()
{
	map<int,int>::iterator iter;
	CVect3 myTotalV;
	for(int i=0;i<vertex_num;i++)
	{
		myTotalV = CVect3(0.0,0.0,0.0);
		map<int,int>::iterator iter = vertex[i].index_in_poly.begin();
		for(;iter!=vertex[i].index_in_poly.end();++iter)
		{
			myTotalV += polygen[iter->first].normal;
		}
		myTotalV = myTotalV / vertex[i].index_in_poly.size();
		vertex[i].normal = myTotalV;
/*		vertex[i].normal = CVect3(0.0,0.0,0.0);
		iter = vertex[i].index_in_poly.begin();
		for(;iter!=vertex[i].index_in_poly.end();++iter)
		{
			vertex[i].normal += polygen[iter->first].normal * vertex[i].weight_in_poly[iter->first];
		}*/
	}
}

void Mesh::add_edge_to_uniform()
{
	int myIndex;
	for(    myIndex=0;myIndex<  edge_num;  myIndex++        )
	{
		uniform_grid.add_edge_to_entries(pointPos[edge[myIndex].vertex[0]],pointPos[edge[myIndex].vertex[1]],myIndex);  //°ÑËùÓÐµÄ±ß¼Óµ½hash±íÖÐ
	}
}

int  Mesh::get_edge_num()
{
	return edge_num;
}

void Mesh::display_intersect_edge()
{
	glBegin(GL_LINES);
	glColor3f(0.0f,0.6f,0.0f);
	
	for(int i=0;i<edge_num;i++)
	{
		if(edge[i].cutted)
		{
		glVertex3f(pointPos[edge[i].vertex[0]].var[0],
			       pointPos[edge[i].vertex[0]].var[1],
				   pointPos[edge[i].vertex[0]].var[2]);
		glVertex3f(pointPos[edge[i].vertex[1]].var[0],
			       pointPos[edge[i].vertex[1]].var[1],
				   pointPos[edge[i].vertex[1]].var[2]);
		}
	}
	glEnd();

	//»æÖÆÇ¶Èë¶¥µã
	glPointSize(3.0);
	glBegin(GL_POINTS);
	glColor3f(0.0f,0.9f,0.9f);
	
	for(int i=0;i<edge_num;i++)
	{
		if(edge[i].cutted)
		{
			glVertex3f(
				pointPos[edge[i].vertex[0]].var[0]*(1-edge[i].ratio)+pointPos[edge[i].vertex[1]].var[0]*edge[i].ratio,
				pointPos[edge[i].vertex[0]].var[1]*(1-edge[i].ratio)+pointPos[edge[i].vertex[1]].var[1]*edge[i].ratio,
				pointPos[edge[i].vertex[0]].var[2]*(1-edge[i].ratio)+pointPos[edge[i].vertex[1]].var[2]*edge[i].ratio );
		}
	}
	glEnd();

}

void Mesh::display_cutted_face()
{
	int face_index,j;
	glBegin(GL_TRIANGLES);
//	for(map<int,int>::iterator face_iter = cutted_faces.begin();face_iter!=cutted_faces.end();++face_iter)
	for(int i=0;i<cutted_face_num;i++)
	{

		face_index = cutted_face_array[i];
		for(j=0;j< polygen_node_num[face_index]; j++)
		{
			glNormal3f(  vertex[polygen[face_index].indexX[j]].normal.var[0],
						 vertex[polygen[face_index].indexX[j]].normal.var[1],
						 vertex[polygen[face_index].indexX[j]].normal.var[2]);
			glVertex3f(pointPos[polygen[face_index].indexX[j]].var[0],
					   pointPos[polygen[face_index].indexX[j]].var[1],
					   pointPos[polygen[face_index].indexX[j]].var[2]);
		}
	}
	glEnd();
}

void Mesh::display_current_intersected_edges()
{
	int i=0;
	glColor3f(0.0f,1.0f,0.0f);
	glBegin(GL_LINES);
	map<int,int>::iterator iter = cutted_edges.begin();
	for(;iter!=cutted_edges.end();++iter)
	{
		i = iter->first;
		glVertex3f(pointPos[edge[i].vertex[0]].var[0],
			       pointPos[edge[i].vertex[0]].var[1],
				   pointPos[edge[i].vertex[0]].var[2]);
		glVertex3f(pointPos[edge[i].vertex[1]].var[0],
			       pointPos[edge[i].vertex[1]].var[1],
				   pointPos[edge[i].vertex[1]].var[2]);
	}
	glEnd();
}

void Mesh::display_affected_ver()
{
	int i;
	glColor3f(1.0f,0.0f,0.0f);
	glPointSize(3.0f);
	glBegin(GL_POINTS);
	map<int,int>::iterator iter = affected_vertex.begin();
	for(;iter!=affected_vertex.end();++iter)
	{
		i = iter->first;
		glVertex3f(pointPos[i].var[0],
			       pointPos[i].var[1],
				   pointPos[i].var[2]);
	}
	glEnd();
}

void Mesh::display_mesh2()
{
	int i,j;
	extern Mesh mesh;
	//¼ÆËãÃ¿¸ö±íÃæÈý½ÇÐÎµÄ·¨ÏòÁ¿
	mesh.cal_face_normal();
	//¼ÆËãÃ¿¸ö¶¥µãµÄ·¨ÏòÁ¿
	mesh.cal_vertex_normal();
	//¸Ãº¯ÊýÓÃÓÚÏÔÊ¾ÇÐ¸îºóµÄÍø¸ñ±íÃæ
	glBegin(GL_TRIANGLES);
	for(i=0;i<NewFaceNum;i++)
	{
		for(j=0;j< polygen_node_num[i]; j++)
		{
			glNormal3f(  vertex[polygen[i].indexX[j]].normal.var[0],
						 vertex[polygen[i].indexX[j]].normal.var[1],
						 vertex[polygen[i].indexX[j]].normal.var[2]);
			glVertex3f(pointPos[polygen[i].indexX[j]].var[0],
					   pointPos[polygen[i].indexX[j]].var[1],
					   pointPos[polygen[i].indexX[j]].var[2]);
		}
	}
	glEnd();
}

void Mesh::display_poly_added3()
{
	cal_poly_normal();
	//¼ÆËãÃ¿¸ö¶¥µãµÄ·¨ÏòÁ¿
	cal_em_ver_normal();
	//¸Ãº¯ÊýÓÃÓÚÏÔÊ¾ÇÐ¸îºóµÄÍø¸ñ±íÃæ
	map<int,int>::iterator poly_iter = temp_polygen_add.begin();
	for(;poly_iter!=temp_polygen_add.end();++poly_iter)
	{
	glBegin(GL_POLYGON);
		for(int i=0;i<polygen_node_num[poly_iter->first];i++)
		{
			glNormal3f(  vertex[polygen[poly_iter->first].indexX[i]].normal.var[0],
						 vertex[polygen[poly_iter->first].indexX[i]].normal.var[1],
						 vertex[polygen[poly_iter->first].indexX[i]].normal.var[2]);
			glVertex3f(pointPos[polygen[poly_iter->first].indexX[i]].var[0],
					   pointPos[polygen[poly_iter->first].indexX[i]].var[1],
					   pointPos[polygen[poly_iter->first].indexX[i]].var[2]);
		}
	glEnd();
	}
}
void Mesh::display_poly_added2()
{
	map<int,int>::iterator poly_iter = temp_polygen_add.begin();
	for(;poly_iter!=temp_polygen_add.end();++poly_iter)
	{
	glBegin(GL_POLYGON);
		if(2 == poly_iter->second )
		{
			glColor3f(1.0f,0.0f,0.0f);
		}
		else
		{
			glColor3f(0.0f,0.0f,1.0f);
		}
		for(int i=0;i<polygen_node_num[poly_iter->first];i++)
		{
			glVertex3f(pointPos[polygen[poly_iter->first].indexX[i]].var[0],
					   pointPos[polygen[poly_iter->first].indexX[i]].var[1],
					   pointPos[polygen[poly_iter->first].indexX[i]].var[2]);
		}
	glEnd();
	}
	glPointSize(4.0f);
	glBegin(GL_POINTS);
	glColor3f(0.0f,0.8f,0.3f);
	poly_iter = temp_polygen_add.begin();
	for(;poly_iter!=temp_polygen_add.end();++poly_iter)
	{
		for(int i=0;i<polygen_node_num[poly_iter->first];i++)
		{
			glVertex3f(pointPos[polygen[poly_iter->first].indexX[i]].var[0],
					   pointPos[polygen[poly_iter->first].indexX[i]].var[1],
					   pointPos[polygen[poly_iter->first].indexX[i]].var[2]);
		}
	}
	glEnd();
		glPointSize(1.0f);
	glColor3f(0.0f,0.0f,0.3f);

}

void Mesh::display_poly_added()
{
	map<int,int>::iterator poly_iter = temp_polygen_add.begin();
/*
	glBegin(GL_LINES);
	for(;poly_iter!=temp_polygen_add.end();++poly_iter)
	{
		if(2 == poly_iter->second )
		{
			glColor3f(1.0f,0.0f,0.0f);
		}
		else
		{
			glColor3f(0.0f,0.0f,1.0f);
		}
		for(int i=0;i<polygen_node_num[poly_iter->first];i++)
		{
			glVertex3f(pointPos[polygen[poly_iter->first].indexX[i]].var[0],
					   pointPos[polygen[poly_iter->first].indexX[i]].var[1],
					   pointPos[polygen[poly_iter->first].indexX[i]].var[2]);
			glVertex3f(pointPos[polygen[poly_iter->first].indexX[(i+1)%polygen_node_num[poly_iter->first]]].var[0],
					   pointPos[polygen[poly_iter->first].indexX[(i+1)%polygen_node_num[poly_iter->first]]].var[1],
					   pointPos[polygen[poly_iter->first].indexX[(i+1)%polygen_node_num[poly_iter->first]]].var[2]);
		}
	}
	glEnd();
*/
	glPointSize(4.0f);
	glBegin(GL_POINTS);
	glColor3f(0.0f,0.8f,0.3f);
	poly_iter = temp_polygen_add.begin();
	for(;poly_iter!=temp_polygen_add.end();++poly_iter)
	{
		for(int i=0;i<polygen_node_num[poly_iter->first];i++)
		{
			glVertex3f(pointPos[polygen[poly_iter->first].indexX[i]].var[0],
					   pointPos[polygen[poly_iter->first].indexX[i]].var[1],
					   pointPos[polygen[poly_iter->first].indexX[i]].var[2]);
		}
	}
	glEnd();
		glPointSize(1.0f);
	glColor3f(0.0f,0.0f,0.3f);

}

void Mesh::display_emb()
{
	glColor3f(0.0f,0.1f,0.83f);
	glPointSize(4.0f);
	glBegin(GL_POINTS);
	map<int,int>::iterator emb_iter = embedded_node_list.begin();
	for(;emb_iter != embedded_node_list.end(); emb_iter++)
	{//¸üÐÂÃ¿¸öÇ¶Èë¶¥µãµÄÎ»ÖÃ
		glVertex3f(pointPos[emb_iter->second].var[0],
				   pointPos[emb_iter->second].var[1],
				   pointPos[emb_iter->second].var[2]);
	}
	glEnd();

}


void Mesh::display_polygen()
{
	int i,j;
	//¼ÆËãÃ¿¸ö±íÃæÈý½ÇÐÎµÄ·¨ÏòÁ¿
	cal_poly_normal();
	//¼ÆËãÃ¿¸ö¶¥µãµÄ·¨ÏòÁ¿
	cal_em_ver_normal();

	//¸Ãº¯ÊýÓÃÓÚÏÔÊ¾ÇÐ¸îºóµÄÍø¸ñ±íÃæ

	for(i=0;i<next_poly_index;i++)
	{
		glBegin(GL_POLYGON);
		for(j=0;j< polygen_node_num[i]; j++)
		{
			glNormal3f(  vertex[polygen[i].indexX[j]].normal.var[0],
						 vertex[polygen[i].indexX[j]].normal.var[1],
						 vertex[polygen[i].indexX[j]].normal.var[2]);
			glVertex3f(pointPos[polygen[i].indexX[j]].var[0],
					   pointPos[polygen[i].indexX[j]].var[1],
					   pointPos[polygen[i].indexX[j]].var[2]);
		}
		glEnd();
	}
}

void Mesh::display_polygen2()   //»æÖÆ±íÃæÍø¸ñ
{
	int i,j;
	//¼ÆËãÃ¿¸ö±íÃæÈý½ÇÐÎµÄ·¨ÏòÁ¿
	cal_poly_normal();
	//¼ÆËãÃ¿¸ö¶¥µãµÄ·¨ÏòÁ¿
	cal_em_ver_normal();
	//¸Ãº¯ÊýÓÃÓÚÏÔÊ¾ÇÐ¸îºóµÄÍø¸ñ±íÃæ
	for(i=0;i<next_poly_index;i++)          //next-poly_index  ÇÐ¸îºóµÄ¶à±ßÐÎ¸öÊý
	{
		glBegin(GL_POLYGON);
		for(j=0;j< polygen_node_num[i]; j++)
		{
			glNormal3f(  polygen[i].normal.var[0], polygen[i].normal.var[1], polygen[i].normal.var[2]);
			glVertex3f(  pointPos[polygen[i].indexX[j]].var[0], pointPos[polygen[i].indexX[j]].var[1],pointPos[polygen[i].indexX[j]].var[2]);
		}
		glEnd();
	}
}

void Mesh::display_poly_in_line()
{
//	glColor3f(0.2f,0.8f,0.40f);
	glPointSize(3.0f);
	glBegin(GL_LINES);
//	for(int i=NewFaceNum;i<next_poly_index;i++)
	for(int i=0;i<next_poly_index;i++)
	{
		glVertex3f(pointPos[ polygen[i].indexX[0]].var[0],pointPos[ polygen[i].indexX[0]].var[1],pointPos[ polygen[i].indexX[0]].var[2]);
		for(int j=1;j<polygen_node_num[i];j++)
		{
			glVertex3f(pointPos[ polygen[i].indexX[j]].var[0],pointPos[ polygen[i].indexX[j]].var[1],pointPos[ polygen[i].indexX[j]].var[2]);
			glVertex3f(pointPos[ polygen[i].indexX[j]].var[0],pointPos[ polygen[i].indexX[j]].var[1],pointPos[ polygen[i].indexX[j]].var[2]);
		}
		glVertex3f(pointPos[ polygen[i].indexX[0]].var[0],pointPos[ polygen[i].indexX[0]].var[1],pointPos[ polygen[i].indexX[0]].var[2]);
	}
	glEnd();
}

void Mesh::display_mesh()
{
	int i,j;
	extern Mesh mesh;
	//¼ÆËãÃ¿¸ö±íÃæÈý½ÇÐÎµÄ·¨ÏòÁ¿
	mesh.cal_face_normal();
	//¼ÆËãÃ¿¸ö¶¥µãµÄ·¨ÏòÁ¿
	mesh.cal_vertex_normal();
	//¸Ãº¯ÊýÓÃÓÚÏÔÊ¾ÇÐ¸îºóµÄÍø¸ñ±íÃæ
	glBegin(GL_TRIANGLES);
//	for(i=0;i<NewFaceNum;i++)
//	for(i=0;i<next_face_index;i++)
	for(i=NewFaceNum;i<next_face_index;i++)
	{
		for(j=0;j< 3; j++)
		{
//			glNormal3f(  vertex[triangle[i].indexX[j]].normal.var[0],
//						 vertex[triangle[i].indexX[j]].normal.var[1],
//						 vertex[triangle[i].indexX[j]].normal.var[2]);
			glVertex3f(pointPos[triangle[i].indexX[j]].var[0],
					   pointPos[triangle[i].indexX[j]].var[1],
					   pointPos[triangle[i].indexX[j]].var[2]);
		}
	}
	glEnd();
}

void Mesh::display_all_edges()
{
	glColor3f(0.3f,0.07f,0.03f);
	glBegin(GL_LINES);

	for(int i=1;i<=NewElemNum;i++)
	{
		glVertex3f(pointPos[tetrahedra[i].indexX[0]].var[0], pointPos[tetrahedra[i].indexX[0]].var[1], pointPos[tetrahedra[i].indexX[0]].var[2]);
		glVertex3f(pointPos[tetrahedra[i].indexX[1]].var[0], pointPos[tetrahedra[i].indexX[1]].var[1], pointPos[tetrahedra[i].indexX[1]].var[2]);
		glVertex3f(pointPos[tetrahedra[i].indexX[0]].var[0], pointPos[tetrahedra[i].indexX[0]].var[1], pointPos[tetrahedra[i].indexX[0]].var[2]);
		glVertex3f(pointPos[tetrahedra[i].indexX[2]].var[0], pointPos[tetrahedra[i].indexX[2]].var[1], pointPos[tetrahedra[i].indexX[2]].var[2]);
		glVertex3f(pointPos[tetrahedra[i].indexX[0]].var[0], pointPos[tetrahedra[i].indexX[0]].var[1], pointPos[tetrahedra[i].indexX[0]].var[2]);
		glVertex3f(pointPos[tetrahedra[i].indexX[3]].var[0], pointPos[tetrahedra[i].indexX[3]].var[1], pointPos[tetrahedra[i].indexX[3]].var[2]);
		glVertex3f(pointPos[tetrahedra[i].indexX[1]].var[0], pointPos[tetrahedra[i].indexX[1]].var[1], pointPos[tetrahedra[i].indexX[1]].var[2]);
		glVertex3f(pointPos[tetrahedra[i].indexX[2]].var[0], pointPos[tetrahedra[i].indexX[2]].var[1], pointPos[tetrahedra[i].indexX[2]].var[2]);
		glVertex3f(pointPos[tetrahedra[i].indexX[1]].var[0], pointPos[tetrahedra[i].indexX[1]].var[1], pointPos[tetrahedra[i].indexX[1]].var[2]);
		glVertex3f(pointPos[tetrahedra[i].indexX[3]].var[0], pointPos[tetrahedra[i].indexX[3]].var[1], pointPos[tetrahedra[i].indexX[3]].var[2]);
		glVertex3f(pointPos[tetrahedra[i].indexX[3]].var[0], pointPos[tetrahedra[i].indexX[3]].var[1], pointPos[tetrahedra[i].indexX[3]].var[2]);
		glVertex3f(pointPos[tetrahedra[i].indexX[2]].var[0], pointPos[tetrahedra[i].indexX[2]].var[1], pointPos[tetrahedra[i].indexX[2]].var[2]);
	}
	glEnd();

	glBegin(GL_LINES);
	glColor3f(0.0f,0.0f,0.70f);
		for(int i=1;i<=NewNodeNum;i++)
		{


		}
	glEnd();

}

void Mesh::display_cutted_elem()
{
	glColor3f(0.3f,0.07f,0.03f);
	glBegin(GL_LINES);

	map<int,int>::iterator elem_iter = temp_elem_affected.begin();
	int i;

	for(;elem_iter != temp_elem_affected.end();++elem_iter)
	{
		i = elem_iter->first;
		glVertex3f(pointPos[tetrahedra[i].indexX[0]].var[0], pointPos[tetrahedra[i].indexX[0]].var[1], pointPos[tetrahedra[i].indexX[0]].var[2]);
		glVertex3f(pointPos[tetrahedra[i].indexX[1]].var[0], pointPos[tetrahedra[i].indexX[1]].var[1], pointPos[tetrahedra[i].indexX[1]].var[2]);
		glVertex3f(pointPos[tetrahedra[i].indexX[0]].var[0], pointPos[tetrahedra[i].indexX[0]].var[1], pointPos[tetrahedra[i].indexX[0]].var[2]);
		glVertex3f(pointPos[tetrahedra[i].indexX[2]].var[0], pointPos[tetrahedra[i].indexX[2]].var[1], pointPos[tetrahedra[i].indexX[2]].var[2]);
		glVertex3f(pointPos[tetrahedra[i].indexX[0]].var[0], pointPos[tetrahedra[i].indexX[0]].var[1], pointPos[tetrahedra[i].indexX[0]].var[2]);
		glVertex3f(pointPos[tetrahedra[i].indexX[3]].var[0], pointPos[tetrahedra[i].indexX[3]].var[1], pointPos[tetrahedra[i].indexX[3]].var[2]);
		glVertex3f(pointPos[tetrahedra[i].indexX[1]].var[0], pointPos[tetrahedra[i].indexX[1]].var[1], pointPos[tetrahedra[i].indexX[1]].var[2]);
		glVertex3f(pointPos[tetrahedra[i].indexX[2]].var[0], pointPos[tetrahedra[i].indexX[2]].var[1], pointPos[tetrahedra[i].indexX[2]].var[2]);
		glVertex3f(pointPos[tetrahedra[i].indexX[1]].var[0], pointPos[tetrahedra[i].indexX[1]].var[1], pointPos[tetrahedra[i].indexX[1]].var[2]);
		glVertex3f(pointPos[tetrahedra[i].indexX[3]].var[0], pointPos[tetrahedra[i].indexX[3]].var[1], pointPos[tetrahedra[i].indexX[3]].var[2]);
		glVertex3f(pointPos[tetrahedra[i].indexX[3]].var[0], pointPos[tetrahedra[i].indexX[3]].var[1], pointPos[tetrahedra[i].indexX[3]].var[2]);
		glVertex3f(pointPos[tetrahedra[i].indexX[2]].var[0], pointPos[tetrahedra[i].indexX[2]].var[1], pointPos[tetrahedra[i].indexX[2]].var[2]);
	}
	glEnd();

	glColor3f(1.0f,1.0f,1.0f);
	glPointSize(3.0f);
	glBegin(GL_POINTS);
	map<int,int>::iterator ver_iter = temp_vertexes.begin();
	for(;ver_iter!=temp_vertexes.end();++ver_iter)
	{
		glVertex3f(pointPos[ver_iter->first].var[0],pointPos[ver_iter->first].var[1],pointPos[ver_iter->first].var[2]);
	}
	glEnd();
}

void Mesh::display_affected_vertex_elem()
{
	glPointSize(3.0f);
	glColor3f(0.0f,0.7f,0.4f);
	glBegin(GL_POINTS);
	map<int,int>::iterator ver_iter=affected_vertex_elem.begin();
	for(;ver_iter!=affected_vertex_elem.end();++ver_iter)
	{
		glVertex3f(pointPos[ver_iter->first].var[0],pointPos[ver_iter->first].var[1],pointPos[ver_iter->first].var[2]);
	}
	glEnd();
}

void Mesh::display_ver_elems()
{
	static int ver_index = 0;
	static int delta = 0;
	int i;
	delta++;
	if(11 == delta)
	{
		delta=0;
		ver_index ++;
		ver_index = ver_index % 292;
	}
	glColor3f(0.6f,0.07f,0.03f);
	glBegin(GL_LINES);

	for(map<int,int>::iterator elem_iter = vertex[ver_index].index_in_elem.begin();elem_iter != vertex[ver_index].index_in_elem.end();++elem_iter)
	{
		i = elem_iter->first;
		glVertex3f(pointPos[tetrahedra[i].indexX[0]].var[0], pointPos[tetrahedra[i].indexX[0]].var[1], pointPos[tetrahedra[i].indexX[0]].var[2]);
		glVertex3f(pointPos[tetrahedra[i].indexX[1]].var[0], pointPos[tetrahedra[i].indexX[1]].var[1], pointPos[tetrahedra[i].indexX[1]].var[2]);
		glVertex3f(pointPos[tetrahedra[i].indexX[0]].var[0], pointPos[tetrahedra[i].indexX[0]].var[1], pointPos[tetrahedra[i].indexX[0]].var[2]);
		glVertex3f(pointPos[tetrahedra[i].indexX[2]].var[0], pointPos[tetrahedra[i].indexX[2]].var[1], pointPos[tetrahedra[i].indexX[2]].var[2]);
		glVertex3f(pointPos[tetrahedra[i].indexX[0]].var[0], pointPos[tetrahedra[i].indexX[0]].var[1], pointPos[tetrahedra[i].indexX[0]].var[2]);
		glVertex3f(pointPos[tetrahedra[i].indexX[3]].var[0], pointPos[tetrahedra[i].indexX[3]].var[1], pointPos[tetrahedra[i].indexX[3]].var[2]);
		glVertex3f(pointPos[tetrahedra[i].indexX[1]].var[0], pointPos[tetrahedra[i].indexX[1]].var[1], pointPos[tetrahedra[i].indexX[1]].var[2]);
		glVertex3f(pointPos[tetrahedra[i].indexX[2]].var[0], pointPos[tetrahedra[i].indexX[2]].var[1], pointPos[tetrahedra[i].indexX[2]].var[2]);
		glVertex3f(pointPos[tetrahedra[i].indexX[1]].var[0], pointPos[tetrahedra[i].indexX[1]].var[1], pointPos[tetrahedra[i].indexX[1]].var[2]);
		glVertex3f(pointPos[tetrahedra[i].indexX[3]].var[0], pointPos[tetrahedra[i].indexX[3]].var[1], pointPos[tetrahedra[i].indexX[3]].var[2]);
		glVertex3f(pointPos[tetrahedra[i].indexX[3]].var[0], pointPos[tetrahedra[i].indexX[3]].var[1], pointPos[tetrahedra[i].indexX[3]].var[2]);
		glVertex3f(pointPos[tetrahedra[i].indexX[2]].var[0], pointPos[tetrahedra[i].indexX[2]].var[1], pointPos[tetrahedra[i].indexX[2]].var[2]);
	}
	glEnd();
	glColor3f(0.0f,0.7f,0.2f);
	glPointSize(3.0f);
	glBegin(GL_POINTS);
	glVertex3f(pointPos[ver_index].var[0],pointPos[ver_index].var[1],pointPos[ver_index].var[2]);
	glEnd();
}

void Mesh::display_ver_elems2()
{
	static map<int,int>::iterator ver_iter=temp_vertexes.begin();
	static int delta = 0;
	int ver_index;
	int i;
	delta++;
	if(ver_iter == temp_vertexes.end())
	{
		ver_iter = temp_vertexes.begin();
		if(ver_iter == temp_vertexes.end())
			return;
	}
	if(11 == delta)
	{
		delta=0;
		++ver_iter;
		if(ver_iter == temp_vertexes.end())
		{
			ver_iter = temp_vertexes.begin();
		}
	}
	ver_index = ver_iter->first;
	glColor3f(0.6f,0.07f,0.03f);
	glBegin(GL_LINES);

	for(map<int,int>::iterator elem_iter = vertex[ver_index].index_in_elem.begin();elem_iter != vertex[ver_index].index_in_elem.end();++elem_iter)
	{
		i = elem_iter->first;
		glVertex3f(pointPos[tetrahedra[i].indexX[0]].var[0], pointPos[tetrahedra[i].indexX[0]].var[1], pointPos[tetrahedra[i].indexX[0]].var[2]);
		glVertex3f(pointPos[tetrahedra[i].indexX[1]].var[0], pointPos[tetrahedra[i].indexX[1]].var[1], pointPos[tetrahedra[i].indexX[1]].var[2]);
		glVertex3f(pointPos[tetrahedra[i].indexX[0]].var[0], pointPos[tetrahedra[i].indexX[0]].var[1], pointPos[tetrahedra[i].indexX[0]].var[2]);
		glVertex3f(pointPos[tetrahedra[i].indexX[2]].var[0], pointPos[tetrahedra[i].indexX[2]].var[1], pointPos[tetrahedra[i].indexX[2]].var[2]);
		glVertex3f(pointPos[tetrahedra[i].indexX[0]].var[0], pointPos[tetrahedra[i].indexX[0]].var[1], pointPos[tetrahedra[i].indexX[0]].var[2]);
		glVertex3f(pointPos[tetrahedra[i].indexX[3]].var[0], pointPos[tetrahedra[i].indexX[3]].var[1], pointPos[tetrahedra[i].indexX[3]].var[2]);
		glVertex3f(pointPos[tetrahedra[i].indexX[1]].var[0], pointPos[tetrahedra[i].indexX[1]].var[1], pointPos[tetrahedra[i].indexX[1]].var[2]);
		glVertex3f(pointPos[tetrahedra[i].indexX[2]].var[0], pointPos[tetrahedra[i].indexX[2]].var[1], pointPos[tetrahedra[i].indexX[2]].var[2]);
		glVertex3f(pointPos[tetrahedra[i].indexX[1]].var[0], pointPos[tetrahedra[i].indexX[1]].var[1], pointPos[tetrahedra[i].indexX[1]].var[2]);
		glVertex3f(pointPos[tetrahedra[i].indexX[3]].var[0], pointPos[tetrahedra[i].indexX[3]].var[1], pointPos[tetrahedra[i].indexX[3]].var[2]);
		glVertex3f(pointPos[tetrahedra[i].indexX[3]].var[0], pointPos[tetrahedra[i].indexX[3]].var[1], pointPos[tetrahedra[i].indexX[3]].var[2]);
		glVertex3f(pointPos[tetrahedra[i].indexX[2]].var[0], pointPos[tetrahedra[i].indexX[2]].var[1], pointPos[tetrahedra[i].indexX[2]].var[2]);
	}
	glEnd();
	glColor3f(0.0f,0.7f,0.2f);
	glPointSize(3.0f);
	glBegin(GL_POINTS);
	glVertex3f(pointPos[ver_index].var[0],pointPos[ver_index].var[1],pointPos[ver_index].var[2]);
	glEnd();
}

void Mesh::embedded_node_iter()
{
	map<int,int>::iterator emb_iter = embedded_node_list.begin();
	for(;emb_iter != embedded_node_list.end(); emb_iter++)
	{//¸üÐÂÃ¿¸öÇ¶Èë¶¥µãµÄÎ»ÖÃ
		pointPos[emb_iter->second] = 
			pointPos[ edge[emb_iter->first].vertex[0]]*(1-edge[emb_iter->first].ratio)+
			pointPos[ edge[emb_iter->first].vertex[1]]*edge[emb_iter->first].ratio;
	}
}
void Mesh::set_uniform_polygen_num(int max_face_num,int node_num)
{
	for(int i=0;i< max_face_num; i++)
	{
		polygen_node_num[i] = node_num;
	}
}

void Mesh::init_polygen()
{
	for(int i=0; i<NewFaceNum; i++)
	{
		polygen[i].indexX[0] = triangle[i].indexX[0];
		polygen[i].indexX[1] = triangle[i].indexX[1];
		polygen[i].indexX[2] = triangle[i].indexX[2];
		polygen_node_num[i] = 3;
		//Á¬½Ó±íÃæÈý½ÇÐÎºÍ±íÃæ¶à±ßÐÎ
		//×î³õµÄÊ±ºò,Á½ÕßÊÇÒ»Ò»¶ÔÓ¦µÄ
		face[i].polygen_index = i;
		insertPoly(i);
	}
}

float Mesh::poly_area(int poly_index)
{
	if(3==polygen_node_num[poly_index])
	{
		return tri_area( polygen[poly_index].indexX );
	}
	assert(4==polygen_node_num[poly_index]);
//	if(4==polygen_node_num[poly_index])
//	{
		return tri_area( polygen[poly_index].indexX )
			 + tri_area( polygen[poly_index].indexX+1 );
//	}
}

float Mesh::tri_area(int tri_vers[3])
{
	CVect3 v1,v2,v3;
	v1 = pointPos[tri_vers[1]] - pointPos[tri_vers[0]];
	v2 = pointPos[tri_vers[2]] - pointPos[tri_vers[0]];
	v3.var[0] = v1.var[1]*v2.var[2] - v1.var[2]*v2.var[1];
	v3.var[1] = v1.var[2]*v2.var[0] - v1.var[0]*v2.var[2];
	v3.var[2] = v1.var[0]*v2.var[1] - v1.var[1]*v2.var[0];
	return (float)sqrt(v3.var[0]*v3.var[0]+v3.var[1]*v3.var[1]+v3.var[2]*v3.var[2]);
}

void Mesh::recal_poly_weight_on_ver(int ver_index)
{
	//¼ÆËãÃ¿¸ö¶à±ßÐÎµÄÃæ»ý£¬·ÅÈëµ½weihgt_in_polyÖÐµÄµÚÒ»ÏîÖÐ¡£
	float sum=0.0f;
	map<int,float>::iterator wov = vertex[ver_index].weight_in_poly.begin();
	for(;wov!=vertex[ver_index].weight_in_poly.end();++wov)
	{
		wov->second = poly_area(wov->first);
		sum += wov->second;
	}
	for(wov=vertex[ver_index].weight_in_poly.begin();wov != vertex[ver_index].weight_in_poly.end();++wov)
	{
		wov->second /= sum;
	}
}

bool Mesh::polygen_cutted(int face_index)
{
	bool cutted=false;
	bool tri_vertex[3];
	int reached_num=0;
	int i;
	for(i=0;i<3;i++)
	{
		if(!face[face_index].node_empty[i])
		{
			tri_vertex[i] = true;
			reached_num =1;
			break;
		}
	}
	//ÕÒµ½Èý½ÇÐÎÄÚÒ»¸ö·Ç¿Õ¶¥µã£¬ÓÃËÑË÷Ëã·¨Çó¸Ã¶¥µãÄÜ¹»µ½´ïµÄ¶¥µã¼¯ºÏ
	int local_ver_index = vertex[triangle[face_index].indexX[i]].index_in_face[face_index];//ÕÒµ½¸Ã¶¥µãÔÚÈý½ÇÐÎface_indexÖÐµÄ¾Ö²¿Ë÷Òý
	//Ôò¸úËüÖ±½ÓÏàÁ¬µÄ¶¥µãµÄ¾ß±¸Ë÷ÒýÊÇlocal_ver_index+1,local_ver_index-1
	//¸úËüÖ±½ÓÏàÁ¬µÄÀâ±ßµÄË÷ÒýÊÇlocal_ver_index,(local_ver_index+2)%3
	//¶¥µã0 1 2
	//Àâ±ß0 1 2:
	//0:01	1 12	2:20
	if(!edge[face[face_index].edgeIndex[local_ver_index]].cutted)
	{
		tri_vertex[(local_ver_index+1)%3]=true;
		reached_num++;
		if(!edge[face[face_index].edgeIndex[(local_ver_index+1)%3]].cutted)
		{
			tri_vertex[(local_ver_index+2)%3]=true;
			reached_num++;
	printf("reached num1 is %d\n",reached_num);
			return false;
		}
	}
	if(!edge[face[face_index].edgeIndex[(local_ver_index+2)%3]].cutted)
	{
		tri_vertex[(local_ver_index+2)%3] = true;
		reached_num++;
		if(!edge[face[face_index].edgeIndex[(local_ver_index+1)%3]].cutted)
		{
			tri_vertex[(local_ver_index+1)%3] = true;
			reached_num++;
	printf("reached num2 is %d\n",reached_num);
			return false;
		}
	}
	printf("reached num is %d\n",reached_num);
	if(reached_num==3)
		return false;
	else
		return true;
}


void Mesh::check_face_add_vertex(int face_index)
{
	//¿¼²ìµ±Ç°Èý½ÇÐÎÊÇ·ñ±»ÍêÈ«ÇÐ¸î£¬Èç¹ûÊÇ£¬½«3¸ö¶¥µã·ÅÈë´ý¿¼²ì¶¥µãÁÐ±í¡£
	//µ±Ç°±»ÇÐ¸îµÄÀâ¶¼´æ·ÅÔÚÁËassist_cutted_edges¼¯ºÏÖÐÁË¡£
	//ÒòÎªµ±Ç°µÄµ¥Ôª¶¼ÊÇÒÀ¸½ÓÚÒ»¸ö¸Õ¸Õ±»ÇÐ¸îµÄÀâÉÏ,Òò´Ëµ¥ÔªÖÐÖÁÉÙº¬ÓÐÁ½¸ö·Ç¿Õ¶¥µã.
	//Òò´ËÈç¹ûµ¥Ôª±»ÇÐ¸î,Ôò¶¥µã¿ÉÒÔ»®·ÖÎªÁ½¸ö¼¯ºÏ
	//·ñÔò,µ¥Ôª±»²¿·ÖÇÐ¸î,×îÖÕËùÓÐµÄ¶¥µãÔÚÍ¬Ò»¼¯ºÏÖÐ.
	//ÆäÊµÏÖÔÚ´æÔÚÒ»¸öÎÊÌâ,¼ûcut_p7.bmp£¬ÓÒÏÂ½Ç£¬µ±Ò»¸öÊ§È¥Ò»¸ö½ÇµÄÈý½ÇÐÎ½ö½öÀâ±ß±»ÇÐ¸îÊ±
	//²¢²»ÄÜÈ·¶¨Ë­ºÍË­ÏàÁ¬¹¹³ÉÇÐ¿Ú£¬¿ÉÒÔ²ÉÓÃ²»×¼È·µÄ·½·¨À´½øÐÐÅÐ¶Ï£º
	//´ÓÒ»¸ö¶¥µã±éÀú£¬±éÀúµ½µÄÊÇÒ»¸ö¼¯ºÏ,Î´±éÀúµ½µÄÊÇÁíÒ»¸ö¼¯ºÏ.
	//Ö®ËùÒÔ²ÉÓÃ´Ë·½·¨¶øÃ»ÓÐÈÃ¸Ãµ¥ÔªµÈ´ýÏÂÒ»Ê±¿ÌµÄÇÐ¸îÐÅÏ¢ÊÇÒòÎª:
	//ÏÂÒ»Ê±¿Ìµ¥ÔªÎÞÂÛÊÇÄÄÌõÀâ±»ÇÐ¸î,¶¼µÃÖØÐÂ¿¼ÂÇÊÇ·ñÓÐÒ»¸öÀâ±»ÇÐ¸î,²¢ÇÒÁ½¸ö¶¥µã»¹ÊÇÊµµÄ.
	//»¹²»Èç¾ÍÕâÃ´´íÎóµÄÇÒ·½±ãµÄ¸øÇÐ¿ªÄØ.
	if(2 == face[face_index].cutted)//Èç¹û¸Ãµ¥ÔªÒÑ¾­±»ÅÐ¶¨Î»ÇÐ¸î
	//if(0!=face[face_index].cutted)//ÕâÑù¾Í¿ÉÒÔÁË°É£¿ÒòÎªÈç¹ûÒ»¸öµ¥ÔªÒÑ¾­±»ÅÐ¶¨Îª²»ÍêÈ«ÇÐ¸îÁË£¬¾Í²»±ØÔÙ´ÎÅÐ¶ÏÁË--->>>²»ÐÐ£¬ÒòÎªÏÂÒ»´ÎÓÐÀâÇÐ¸îµÄÊ±ºò¿ÉÄÜ»áÓ°Ïìµ½¸Ãµ¥Ôª¡£¡£
	{
		//Èç¹ûÖªµÀ¸Ãµ¥Ôª±»ÇÐ¸î£¬ÔòÔÚ´Ë´Î¼ÆËãÖ®Ç°ÆäËûµÄÀâ±ßÉÏ¿´ÒÑ¾­¼ÆËã¹ýÁË
		//²»±ØÖØÐÂ¼ÆËã£¬¿ÉÒÔÖ±½Ó·µ»Ø¡£
		//£¡£¡£¡£¡£¡£¡£¡£¡£¡£¡µ«ÊÇÒªÇó±ØÐëÃ¿´ÎÅö×²¼ì²âµÄÊ±ºò½«cuttedÊôÐÔÖÃÎªfalse¡£(»òÕßÊÇ×éÖ¯µ¥ÔªÖ®ºó½«¸ÃÊôÐÔÖÃfalse£©
		return;
	}

	//ÔòÑØ×ÅÀâ±ß±äÁ¿£¬²é¿´ÆäËû¶¥µãÊÇ²»ÊÇÓëÖ®ÏàÁ¬
	//ÓÉÓÚÈý½ÇÐÎµÄÌØÊâÐÔ£¬´ÓÈÎÒâÒ»µã¿ªÊ¼±éÀú£¬×î¶à±éÀú2´Î£¬¾ÍÄÜ¹»ÕÒµ½ËùÓÐÏàÍ¨µÄ¶¥µã
	bool added_ver = false;
	face[face_index].node_group[1][0] = triangle[face_index].indexX[0];
	for(int i=0;i<2;i++)
	{
		//Ã¿´Î£¬¶¼ÊÇ´ÓµÚ¶þ¸ö¼¯ºÏÖÐÑ°ÕÒ²»ÊÇ-1µÄ¶¥µã£¬Í¨¹ý¸Ã¶¥µãÏòÆäËû¶¥µãÕÒ£¬¿´¿´ÊÇ·ñÄÜ¹»ÕÒµ½ÐÂµÄ¶¥µã¡£
		for(int j=0;j<3;++j)
		{
			//¶ÔÓÚµ±Ç°ÊôÓÚ¸Ã¼¯ºÏµÄ¶¥µã
			if( -1 != face[face_index].node_group[1][j])
			{//±éÀúÆäÏàÁÚµÄÀâ£¬¿´ÆäÊÇ·ñ±»ÇÐ¸î
				for(int k=0;k<2;k++)
				{
					if( false == edge[ face[face_index].edgeIndex[ next_edges[j][k] ] ].cutted )
					{
						//Î´±»ÇÐ¸î£¬Ôò½«Í¨¹ý¸ÃÀâµ½´ïµÄ¶¥µã¼ÓÈëµ½µÚ¶þ¸ö¼¯ºÏÖÐ
						face[face_index].node_group[1][ next_vertex[j][k] ] = triangle[face_index].indexX[ next_vertex[j][k] ];
					}//if Àâ±ßÎ´±»ÇÐ¸î
				}//¶ÔÓÚÃ¿¸ö¿ÉÍ¨ÐÐµÄÀâ±ß
			}//Èç¹û¸Ã¶¥µã´¦ÓÚ´Ë¼¯ºÏÖÐ
		}//±éÀúËùÓÐ´ø¿¼²ì¶¥µã
	}//µÚ¼¸±é
	//´ËÊ±½«ÊôÓÚ¸Ã¼¯ºÏµÄËùÓÐ¶¥µã¾ùÕÒµ½

	//½«node_group[0]ÖÐµÄ¶àÓàµÄµãÇå³ý
	for(int i=0;i<3;i++)
	{
		if(-1 != face[face_index].node_group[1][i])
		{
//			assert(face[face_index].node_group[0][i] == face[face_index].node_group[1][i]);
			face[face_index].node_group[0][i] = -1;
		}
	}

	//²é¿´µÚÒ»×éÖÐÊÇ·ñ»¹ÓÐÔªËØ£¬Èç¹ûÓÐ£¬Ôò¸Ãµ¥Ôª±»ÇÐ¸î
	for(int i=0;i<3;i++)
	{
		if(-1 != face[face_index].node_group[0][i])
		{
			face[face_index].cutted = 2;
		}
	}

	//Èç¹ûµÚÒ»×éÖÐÃ»ÓÐÔªËØ,¼´µ¥ÔªÃ»ÓÐ±»ÇÐ¸î
	if(2 != face[face_index].cutted)
	{//Èç¹û¸Ãµ¥ÔªÃ»ÓÐ±»ÇÐ¸î£¬ÔòÉÏÃæµÄnode_groupÐÅÏ¢Ó¦¸ÃÖØÖÃ£¡£¡£¡
		for(int i=0;i<3;i++)
		{
			face[face_index].node_group[0][i] = face[face_index].node_group[1][i];
			face[face_index].node_group[1][i] = -1;
		}
		face[face_index].cutted = 1;//²»ÍêÈ«ÇÐ¸î
	}
	else
	{//½«¸Ãµ¥ÔªËùÒÀ¸½µÄ¶¥µã·ÅÈëaffected_vertex_vertexÖÐ
		affected_vertex[triangle[face_index].indexX[0]] = 1;
		affected_vertex[triangle[face_index].indexX[1]] = 1;
		affected_vertex[triangle[face_index].indexX[2]] = 1;
	}
}


void Mesh::check_elem_add_vertex(int elem_index)   //ÀûÓÃÁ¬Í¨Í¼È·¶¨µ¥ÔªµÄÇÐ¸îÇé¿ö
{
	//¿¼²ìµ±Ç°ËÄÃæÌåÊÇ·ñ±»ÍêÈ«ÇÐ¸î£¬Èç¹ûÊÇ£¬½«4¸ö¶¥µã·ÅÈë´ý¿¼²ì¶¥µãÁÐ±í¡£
	//µ±Ç°±»ÇÐ¸îµÄÀâ¶¼´æ·ÅÔÚÁËassist_cutted_edges¼¯ºÏÖÐÁË¡£
	//ÒòÎªµ±Ç°µÄµ¥Ôª¶¼ÊÇÒÀ¸½ÓÚÒ»¸ö¸Õ¸Õ±»ÇÐ¸îµÄÀâÉÏ,Òò´Ëµ¥ÔªÖÐÖÁÉÙº¬ÓÐÁ½¸ö·Ç¿Õ¶¥µã.
	//Òò´ËÈç¹ûµ¥Ôª±»ÇÐ¸î,Ôò¶¥µã¿ÉÒÔ»®·ÖÎªÁ½¸ö¼¯ºÏ
	//·ñÔò,µ¥Ôª±»²¿·ÖÇÐ¸î,×îÖÕËùÓÐµÄ¶¥µãÔÚÍ¬Ò»¼¯ºÏÖÐ.
	//ÆäÊµÏÖÔÚ´æÔÚÒ»¸öÎÊÌâ,

	if(2 == element[elem_index].cutted)
	{
		//Èç¹ûÖªµÀ¸Ãµ¥Ôª±»ÇÐ¸î£¬ÔòÔÚ´Ë´Î¼ÆËãÖ®Ç°ÆäËûµÄÀâ±ßÉÏ¿´ÒÑ¾­¼ÆËã¹ýÁË
		//²»±ØÖØÐÂ¼ÆËã£¬¿ÉÒÔÖ±½Ó·µ»Ø¡£
		//£¡£¡£¡£¡£¡£¡£¡£¡£¡£¡µ«ÊÇÒªÇó±ØÐëÃ¿´ÎÅö×²¼ì²âµÄÊ±ºò½«cuttedÊôÐÔÖÃÎªfalse¡£(»òÕßÊÇ×éÖ¯µ¥ÔªÖ®ºó½«¸ÃÊôÐÔÖÃfalse£©
		return;
	}
	//ÔòÑØ×ÅÀâ±ß±äÁ¿£¬²é¿´ÆäËû¶¥µãÊÇ²»ÊÇÓëÖ®ÏàÁ¬
	//ÓÉÓÚËÄÃæÌåµÄÌØÊâÐÔ£¬´ÓÈÎÒâÒ»µã¿ªÊ¼±éÀú£¬×î¶à±éÀú3´Î£¬¾ÍÄÜ¹»ÕÒµ½ËùÓÐÏàÍ¨µÄ¶¥µã

	bool added_ver = false; //ÊÇ·ñ¼ÓÈë¶¥µã±êÖ¾
	element[elem_index].node_group[1][0] = tetrahedra[elem_index].indexX[0];   

	for(int i=0;i<3;i++)
	{
		//Ã¿´Î£¬¶¼ÊÇ´ÓµÚ¶þ¸ö¼¯ºÏÖÐÑ°ÕÒ²»ÊÇ-1µÄ¶¥µã£¬Í¨¹ý¸Ã¶¥µãÏòÆäËû¶¥µãÕÒ£¬¿´¿´ÊÇ·ñÄÜ¹»ÕÒµ½ÐÂµÄ¶¥µã¡£
		for(int j=0;j<4;++j)
		{
			//¶ÔÓÚµ±Ç°ÊôÓÚ¸Ã¼¯ºÏµÄ¶¥µã
			if( -1 != element[elem_index].node_group[1][j])
			{
				//±éÀúÆäÏàÁÚµÄÀâ£¬¿´ÆäÊÇ·ñ±»ÇÐ¸î
				for(int k=0;k<3;k++)
				{                                                     //±ßµÄ¾Ö²¿Ë÷Òý
					if( false == edge[ element[elem_index].edgeIndex[ next_edges[j][k] ] ].cutted )
					{
						//Î´±»ÇÐ¸î£¬Ôò½«Í¨¹ý¸ÃÀâµ½´ïµÄ¶¥µã¼ÓÈëµ½µÚ¶þ¸ö¼¯ºÏÖÐ
						                                   //µãµÄ¾Ö²¿Ë÷Òý
						element[elem_index].node_group[1][ next_vertex[j][k] ] = tetrahedra[elem_index].indexX[ next_vertex[j][k] ];   //¶¥µãÈ«¾ÖË÷Òý
					}//if Àâ±ßÎ´±»ÇÐ¸î
				}//¶ÔÓÚÃ¿¸ö¿ÉÍ¨ÐÐµÄÀâ±ß
			}//Èç¹û¸Ã¶¥µã´¦ÓÚ´Ë¼¯ºÏÖÐ
		}//±éÀúËùÓÐ´ø¿¼²ì¶¥µã
	}//µÚ¼¸±é
	//´ËÊ±½«ÊôÓÚ¸Ã¼¯ºÏµÄËùÓÐ¶¥µã¾ùÕÒµ½

	//½«node_group[0]ÖÐµÄ¶àÓàµÄµãÇå³ý
	for(int i=0;i<4;i++)
	{
		if(-1 != element[elem_index].node_group[1][i])
		{
			element[elem_index].node_group[0][i] = -1;
		}
	}
	//ÅÐ¶Ï¸Ãµ¥ÔªÊÇ·ñ±»ÇÐ¸î£¬·½Ê½ÊÇ¼ì²âµÚÒ»¸ö¼¯ºÏÖÐÊÇ·ñ»¹ÓÐÔªËØ
	for(int i=0;i<4;i++)
	{
		if(-1 != element[elem_index].node_group[0][i])   //Èç¹ûµÚÒ»¸ö¼¯ºÏÖÐ »¹ÓÐÔªËØ£¬ËµÃ÷²»Á¬Í¨£¬±»ÍêÈ«ÇÐ¸î
		{
			element[elem_index].cutted = 2;
		}
	}

	if(2 != element[elem_index].cutted)
	{
		//Èç¹û¸Ãµ¥ÔªÃ»ÓÐ±»ÇÐ¸î£¬ÔòÉÏÃæµÄnode_groupÐÅÏ¢Ó¦¸ÃÖØÖÃ£¡£¡£¡           
		for(int i=0;i<4;i++)
		{
			element[elem_index].node_group[0][i] = element[elem_index].node_group[1][i];
			element[elem_index].node_group[1][i] = -1;
		}
		element[elem_index].cutted = 1;//²»ÍêÈ«ÇÐ¸î
	}
	else    //Èç¹ûµ¥Ôª±»ÇÐ¸î 
	{
		//½«¸Ãµ¥ÔªËùÒÀ¸½µÄ¶¥µã·ÅÈëaffected_vertexÖÐ
		affected_vertex_elem[tetrahedra[elem_index].indexX[0]] = 1;
		affected_vertex_elem[tetrahedra[elem_index].indexX[1]] = 1;
		affected_vertex_elem[tetrahedra[elem_index].indexX[2]] = 1;
		affected_vertex_elem[tetrahedra[elem_index].indexX[3]] = 1;
	}
}

void Mesh::assign(int index_in_face,int ver_copy_index,int to_index_in_face,int face_index)
{
	//²ÎÕÕface[face_index]ÖÐµÄÐÅÏ¢ÒÔ¼°µ±Ç°µÄ²ÎÊý£¬ÐÞ¸ÄÐÂ²úÉúµÄÁ½¸öfaceºÍtriangeÔªËØÖÐµÄnode_groupºÍnode_emptyÒÔ¼°¶¥µãË÷Òý
//	if(ver_copy_index == face[face_index].node_group[0][index_in_face] || //ÕâÀïÃæÐ´µÄÓ¦¸Ã²»¶Ô£¬Ó¦¸ÃÊÇ¶ÔÓ¦×ÅÁ´ÖÐµÄÔªËØ
//	   ver_copy_index == face[face_index].node_group[1][index_in_face])
//	{//¶ÔÓÚÒ»¸ö¶¥µãÏò¶Ô±ßºÜ¶à¸ö¶¥µã¸³Öµ£¬ÆäÊµ½ö½ö¶ÔÓ¦Õâ½«´Ë¶¥µãµÄcopyµÄË÷ÒýÐ´µ½¶Ô·½ËùÔÚµÄ×éÖÐ
		//Òò´Ëµ±¸³ÖµÒ»´ÎÖ®ºó,¾Í²»±ØÔÙ¸³ÖµÁË.
//		return;
//	}
	Face* another_face_pointer,*another_face_pointer2; 
	another_face_pointer = face[face_index].new_face_pointer;
	another_face_pointer2= another_face_pointer->new_face_pointer;
	//µ±Ò»¸ö¶¥µãµÄcopy±»¸³Öµ¸øÁËÏàÓ¦µÄÈý½ÇÐÎµ¥ÔªÖÐ£¬¸Ã¶¥µã±»¸³Öµµ½ÄÇ¸öµ¥ÔªÊÇÓÉface[face_index]ÖÐµÄnode_group¾ö¶¨µÄ
	//ÅÐ¶ÏÒÀ¾Ý¸úÔ­À´ÏàÍ¬,µ±¸Ã¶¥µãÎ»ÓÚµÚi¸ö¼¯ºÏÖÐµÄÊ±ºò,Æäcopy½«±»¸³Öµµ½µÚ1-i¸ö¼¯ºÏÖÐ.
	//²¢ÇÒµÚi¸öfaceÖÐËùÓÐµÄ´æÔÚÓÚface[face_index].node_group[1-i]ÖÐµÄµÄ¶¥µã¶¼±»¸³ÖµÎª¿Õ£¬¼´empty=true
	//²¢ÇÒµÚ1-i¸öfaceÖÐµÄface[face_index].node_group[i]ÖÐµÄ¶¥µã±»Çå¿Õempty=true; //ÕâÁ½²¿·ÖÔÚ×îºó×ö°¡£¿
	if( -1 == face[face_index].node_group[0][index_in_face] )
	{//¸³Öµ¸øµÚÒ»×é£¬Ôò½«face[face_index].new_face_pointerÖ¸ÏòµÄfaceµ¥ÔªÖÐµÄ¶ÔÓ¦Î»ÖÃµÄ¶¥µãË÷ÒýÌæ»»
		assert(false == face[face_index].node_empty[to_index_in_face]);
		another_face_pointer->node_group[1][index_in_face] = ver_copy_index;
		another_face_pointer->new_tri_pointer->indexX[index_in_face] = ver_copy_index;
		//½«¶ÔÓÚµÄ¶¥µãÇå¿Õ
		for(int i=0;i<3;i++)
		{
			//½«another_face_pointerÖÐµÄface[face_index].node_group[1]ÖÐ¶ÔÓ¦µÄ¶¥µãµÄemptyÊôÐÔÖÃÎªtrue
			if( -1 != face[face_index].node_group[1][i])//¶ÔÓÚ¸Ã×éÖÐµÄÃ¿Ò»¸öÔªËØ
			{
				another_face_pointer->node_empty[i] = true;
			}
			//½«another_face_pointer2ÖÐµÄface[face_index].node_gropu[0]ÖÐ¶ÔÓ¦µÄ¶¥µãemptyÊôÐÔ ÖÃÎªtrue
			if( -1 != face[face_index].node_group[0][i])
			{
				another_face_pointer2->node_empty[i] = true;
			}
		}
	}
	else
	{//¸³Öµ¸øµÚ¶þ×é£¬½«another_face_pointer2Ö¸ÏòµÄµ¥ÔªÖÐµÚÒ»×éÖÐµÄ¶ÔÓ¦Ë÷ÒýÌæ»»
		assert( -1 == face[face_index].node_group[1][index_in_face] );// if not,error!!! assign copy to face -> duplicate entries:\n face_index:%d,index_in_face:%d\n
		assert(false == face[face_index].node_empty[to_index_in_face]);//Ç°ÃæÒÑ¾­¼ì²â¹ýÁË¡£
		another_face_pointer2->node_group[0][index_in_face] = ver_copy_index;
		another_face_pointer2->new_tri_pointer->indexX[index_in_face] = ver_copy_index;
		for(int i=0;i<3;i++)
		{
			if( -1 != face[face_index].node_group[0][i])
			{
				another_face_pointer2->node_empty[i] = true;
			}
			if( -1 != face[face_index].node_group[1][i])
			{
				another_face_pointer->node_empty[i] = true;
			}
		}
	}

}
						 //¿½±´¶¥µãµÄ µ¥ÔªË÷Òý                      Éú³ÉµÄ¿½±´Ë÷Òý                 //Ä¿±êµÄ¾Ö²¿Ë÷Òý                        µ¥ÔªË÷Òý
void Mesh::assign_in_elem(int index_in_elem,int ver_copy_index,int to_index_in_elem,int elem_index)//½«ÐéÄâ¶¥µã¸³Öµ¸øËÄÃæÌåµ¥ÔªÖÐµÄ¶ÔÓ¦¶¥µãÉÏ£¬²¢ÇÒ½²¸Ãµ¥Ôª·ÅÈë¼¯ºÏcutted_elemsÖÐ
{
	//²ÎÕÕelement[elem_index]ÖÐµÄÐÅÐÄ¼°µ±Ç°µÄ²ÎÊý£¬ÐÞ¸ÄÐÂ²úÉúµÄÁ½¸öelementºÍtetrahedraÔªËØÖÐµÄnode_group¼°node_empty¼°¶¥µãË÷Òý
	Element* another_elem_pointer,*another_elem_pointer2;
	another_elem_pointer = element[elem_index].new_elem_pointer;
	another_elem_pointer2 = another_elem_pointer->new_elem_pointer;
	//ÏÂÃæµÄ¸³Öµ¹ý³ÌµÄÀí½âÇë²Î¼û±íÃæÈý½ÇÐÎÉÏµÄ¸³Öµ¹ý³Ì

	if( -1 == element[elem_index].node_group[0][index_in_elem] )
	{
		assert( false == element[elem_index].node_empty[to_index_in_elem]);
		another_elem_pointer->node_group[1][index_in_elem] =ver_copy_index;
		another_elem_pointer->new_tetr_pointer->indexX[index_in_elem] = ver_copy_index;
		for(int i=0;i<4;i++)
		{
			if( -1 != element[elem_index].node_group[1][i] )
			{
				another_elem_pointer->node_empty[i] = true;
			}
			if( -1 != element[elem_index].node_group[0][i] )
			{
				another_elem_pointer2->node_empty[i] = true;
			}
		}
	}
	else
	{
		assert( -1 == element[elem_index].node_group[1][index_in_elem] );
		assert( false == element[elem_index].node_empty[to_index_in_elem] );
		another_elem_pointer2->node_group[0][index_in_elem] = ver_copy_index;
		another_elem_pointer2->new_tetr_pointer->indexX[index_in_elem] = ver_copy_index;
		for(int i=0;i<4;i++)
		{
			if( -1 != element[elem_index].node_group[0][i] )
			{
				another_elem_pointer2->node_empty[i] = true;
			}
			if( -1 != element[elem_index].node_group[1][i] )
			{
				another_elem_pointer ->node_empty[i] = true;
			}
		}
	}
}

int  Mesh::get_new_ver_index()
{
	return vertex_num++;
}

void Mesh::reconstruct_face(int face_index)
{

	//±¾º¯Êý½«face[face_index]Á´ÉÏµÄÁ½¸öÐÂµÄfaceºÍtriangle¼ÓÈëµ½ÁÐ±íÖÐ
	//²¢ÇÒÖØÐÂ¸üÐÂÀâºÍ¶¥µãµÄÐÅÏ¢.
	Face* another_face_index = face[face_index].new_face_pointer;
	Face* another_face_index2= another_face_index->new_face_pointer;


	//9-24Áè³¿·¢ÏÖµÄbug£¬Ô­ÏÈµÄ×ö·¨ÖÐ£¬Ö»ÒªÒ»¸öµ¥ÔªÖÐ´æÔÚcopy²¢ÇÒ¸³ÖµµÄÇé¿ö£¬¾Í½«µ¥ÔªÒ»·ÖÎª¶þ
	//µ«ÊÇÕâÊÇ²»¶ÔµÄ,ÒòÎªµ±Ò»¸öµ¥ÔªÖÐ¿Õ¶¥µãÏòÆäËû¶¥µã½øÐÐ¸³ÖµµÄÊ±ºò,°´ÕÕÔ­À´µÄ×ö·¨,»áÉú³ÉÒ»¸ö3¸ö¶¥µãÈ«²¿Îª¿ÕµÄÈý½ÇÐÎµ¥Ôª
	//ÕýÈ·µÄ·½·¨Ó¦¸ÃÊÇ:ÅÐ¶Ïµ±Ç°¸³Öµ¶¥µãÈç¹ûÊÇ¿ÕµÄ»°,¾ÍÈ¡ÏûÕâ´ÎµÄ¸³Öµ???µ«ÊÇ¶ÔÓÚÒ»±ß»¹´æÔÚÊµ¶¥µãµÄÊ±ºòÒ²ÕýÈ·°¡?
	//Ä¿Ç°²ÉÈ¡µÄ½â¾ö²ßÂÔÊÇ:Éú³ÉÁ½¸öÈý½ÇÐÎµ¥Ôª,Èç¹ûÆäÖÐÒ»¸öµ¥ÔªµÄËùÓÐ¶¥µã¶¼ÊÇ¿ÕµÄ»°,ËµÃ÷¸Ãµ¥Ôª²»Ó¦¸ÃÉú³É,È¡Ïû¾Í¿ÉÒÔÁË.
	//ÅÐ¶Ïanother_face_indexºÍanother_face_index2ËùÖ¸ÏòµÄµ¥ÔªÖÐÊÇ·ñº¬ÓÐÈ«¿ÕµÄÇé¿ö.
	int inserted_face1=1,inserted_face2=1;
	Face* only_face_pointer;
	if( true == another_face_index->node_empty[0]
	 && true == another_face_index->node_empty[1]
	 && true == another_face_index->node_empty[2]
	)
	{
		inserted_face1=0;
		only_face_pointer = another_face_index2;
	}
	if( true == another_face_index2->node_empty[0]
	 && true == another_face_index2->node_empty[1]
	 && true == another_face_index2->node_empty[2]
	)
	{
		inserted_face2=0;
		only_face_pointer = another_face_index;
	}
	int inserted_total = inserted_face1+inserted_face2;
	assert(inserted_total>=1);

	//´Ó¶¥µãÉÏ½«Ô­Ê¼µÄµ¥Ôªremoveµô
	vertex[triangle[face_index].indexX[0]].index_in_face.erase(face_index);
	vertex[triangle[face_index].indexX[1]].index_in_face.erase(face_index);
	vertex[triangle[face_index].indexX[2]].index_in_face.erase(face_index);

	//´ÓÀâ±ßÉÏ½«Ô­Ê¼µ¥Ôªremoveµô  //Ä¿Ç°Ïë¼´Ê¹¸ÃÀâÉÏÒÀ¸½µÄµ¥ÔªËµÊÇ0£¬Ò²²»½«¸ÃÀâÒÆ³ý£¬¿ÕÔÚÄÇ¡£
	edge[ face[face_index].edgeIndex[0] ].index_in_face.erase(face_index);
	edge[ face[face_index].edgeIndex[1] ].index_in_face.erase(face_index);
	edge[ face[face_index].edgeIndex[2] ].index_in_face.erase(face_index);

	//±£ÁôÔ­Ê¼Èý½ÇÐÎ¶ÔÓ¦µÄ±íÃæ¶à±ßÐÎµÄË÷Òý
	int old_poly_index = face[face_index].polygen_index;
	//±£ÁôÔ­Ê¼ÀâÇÐ¸îµÄÇé¿ö£¬·Ö±ðÊÇcuttedºÍratio
	bool cutted[3];
	float ratio[3];
	int v0[3],v1[3];
	for(int i=0;i<3;i++)
	{
		cutted[i] = edge[ face[face_index].edgeIndex[i] ].cutted;
		ratio[i] = edge[ face[face_index].edgeIndex[i] ].ratio;
		v0[i] = edge[ face[face_index].edgeIndex[i]].vertex[0];
		v1[i] = edge[ face[face_index].edgeIndex[i]].vertex[1];
	}

	if( 2 == inserted_total)
	{//Èç¹ûÈ·ÊµÊÇÒ»¸öµ¥Ôª±»ÇÐ·Ö³ÉÁ½¸öµ¥Ôª£¬ÔòÉú³ÉÁ½¸öµ¥Ôª¼°¶ÔÓ¦µÄpolygon
		//½«Á½¸öÐÂÉú³ÉµÄface¼°triangle¼ÓÈëµ½¶ÔÓ¦µÄfaceºÍtriangleÁÐ±íÖÐ.
		//±£Ö¤faceºÍtriangleµÄË÷ÒýÊÇÒ»Ò»¶ÔÓ¦ µÄ.
		triangle[face_index] = *(another_face_index->new_tri_pointer);
		face[face_index]= *another_face_index;
		face[face_index].new_face_pointer = 0;
		face[face_index].new_tri_pointer = 0;
		int new_face_index = get_new_face_index();
		triangle[new_face_index] = *(another_face_index2->new_tri_pointer);
		face[new_face_index] = *another_face_index2;
		face[new_face_index].new_face_pointer = 0;
		face[new_face_index].new_tri_pointer = 0;
		//½«ÃæÐÅÏ¢Ôö¼Óµ½¶¥µãºÍÀâ±ßÉÏ
		insertFace(face_index);
		insertFace(new_face_index);

	
		//ÒòÎªÀâ±ß²¢²»»áÉ¾³ý£¬Òò´ËÀâ±ßÉÏµÄ¹ØÓÚcuttedºÍratioµÄÐÅÏ¢ÒÀÈ»»á´æÔÚµÄ£¬
		//¼´Ê¹Ò»ÌõÀâÉÏ²»¹ØÁªÈÎºÎ±íÃæºÍÌåµ¥ÔªµÄÐÅÏ¢¡£
		//µ«ÊÇÒòÎªÉæ¼°µ½ÐÂÔö¼ÓµÄÀâ,²¢ÇÒ»á´æÔÚÕûÌõÀâ±ß¶¼²»¹ØÁª×ÅÎïÖÊ,Ìõ¼þ±È½Ï¸´ÔÓ,
		//Òò´Ë±ØÐë»¹ÒªÖØÐÂÎ¬»¤Àâ±ßµÄÐÅÏ¢,Õâ¸ö¹ý³ÌÐèÒª½«Ô­Ê¼Àâ±ßµÄÇé¿öÏÔÊ¾µÄÐ´µ½ÐÂÀâ±ßÖÐ
		for(int i=0;i<3;i++)
		{
			if( false == edge[ face[face_index].edgeIndex[i]].cutted)
			{
				edge[ face[face_index].edgeIndex[i] ].cutted = cutted[i];
				if(edge[ face[face_index].edgeIndex[i] ].vertex[0] == v0[i] )
				{//Èç¹ûÀâ±ßÖÐÔ­Ê¼¶¥µãÊÇÔ­Ê¼Àâ±ßÖÐµÄ×îÐ¡¶¥µãµÄ»°£¬ÔòÁ½ÕßµÄ±ÈÀýÊÇÒ»ÑùµÄ
					edge[ face[face_index].edgeIndex[i] ].ratio = ratio[i];
				}
				else
				{
					edge[ face[face_index].edgeIndex[i] ].ratio = 1.0f - ratio[i];
				}
			}
			if( false == edge[ face[new_face_index].edgeIndex[i]].cutted)
			{
				edge[ face[new_face_index].edgeIndex[i] ].cutted = cutted[i];
				if(edge[ face[new_face_index].edgeIndex[i] ].vertex[0] == v0[i] )
				{//Èç¹ûÀâ±ßÖÐÔ­Ê¼¶¥µãÊÇÔ­Ê¼Àâ±ßÖÐµÄ×îÐ¡¶¥µãµÄ»°£¬ÔòÁ½ÕßµÄ±ÈÀýÊÇÒ»ÑùµÄ
					edge[ face[new_face_index].edgeIndex[i] ].ratio = ratio[i];
				}
				else
				{
					edge[ face[new_face_index].edgeIndex[i] ].ratio = 1.0f - ratio[i];
				}
			}
		}

		//Éú³É±íÃæ¶à±ßÐÎ£¬Ã¿¸ö±»ÇÐ¸îµÄÐÂÉú³ÉµÄÈý½ÇÐÎ½«¶ÔÓ¦Ò»¸ö±íÃæ¶à±ßÐÎ
		//Éú³É±íÃæ¶à±ßÐÎ,Í¬Ê±½«Àâ±ß±»ÇÐ¸îµÄÐÅÏ¢¼ÓÈëµ½ÀâÖÐ
		//old_poly_indexÔÚÇ°ÃæÒÑ¾­»ñµÃ
		int new_poly_index = get_new_poly_index();
		//Ç¶Èë¶¥µãµÄ²ßÂÔ
		//Ç¶Èë¶¥µã½ö½ö¹ØÁªÓÚ¾ßÌåµÄÀâ,µ«ÊÇÀâ¿ÉÄÜ»á±»Åª³É¹â¸ËË¾Áî,Òò´Ë×îÖÕÅªµÃÇ¶Èë¶¥µã²»ÒÀÀµÓÚÈÎºÎ¶à±ßÐÎ
		//ÆäÊµÒ²Ã»ÓÐÈÎºÎÎÊÌâ,ÒòÎªÃ¿´ÎÉú³É¶à±ßÐÎµÄÊ±ºò¶¼ÓÐ¸ù¾Ýµ±Ç°Àâ±ßÉú³ÉÇ¶Èë¶¥µã,
		//Èç¹û¸ÃÀâ±ß±»ÇÐ¸î,²¢ÇÒÒÑ¾­Éú³ÉÁËÇ¶Èë¶¥µã,Ôò²»¼ÌÐøÉú³É.
		//·ñÔò,Éú³ÉÐÂµÄÇ¶Èë¶¥µã,»ñµÃ¶¥µãË÷Òý,½«ÆäºÍÀâË÷ÒýÒ»Æð¼ÇÂ¼µ½Ç¶Èë¶¥µã¼¯ºÏÖÐ
		//²¢ÇÒ¸ÃÇ¶Èë¶¥µãÓÃÓÚ¹¹Ôì±íÃæ¶à±ßÐÎ

		//É¾³ýold_poly_index¶ÔÓ¦µÄpolygenÐÅÏ¢
		deletePoly(old_poly_index);

//		fprintf(temp_fp,"delete polygon %d\n",old_poly_index);
		//ÏÂÃæ¶ÔÁ½¸öÐÂ²úÉúµÄ±íÃæÈý½ÇÐÎ½øÐÐ´¦Àí£¬Éú³É¶ÔÓ¦µÄ±íÃæ¶à±ßÐÎ
		int ver_index[6][2];//¸ÃÊý×é´æ·ÅÐèÒª×é×°µ½¶à±ßÐÎµÄ¶¥µãË÷Òý£¬¶ÔÓÚ¶ÔÓ¦Î»ÖÃÃ»ÓÐ¶¥µãµÄ£¬Ë÷ÒýÎª-1¡£
		//6¸öÎ»ÖÃÒÀ´Î´ú±í v0,e0,v1,e1,v2,e2¡£ ÏÂÃæÉú³ÉÉÏÃæµÄÊý×é£¬Í¬Ê±Éú²ú¶ÔÓ¦µÄÇ¶Èë¶¥µã¡£ºóÃæµÄ2¶ÔÓ¦ÕâÄÄÒ»¸ö±íÃæÈý½ÇÐÎ
		int new_ver_index;
		for(int i=0;i<3;i++)
		{
			//´¦Àí¶¥µã¶ÔÓ¦µÄ
			if(false == face[face_index].node_empty[i])
			{
				ver_index[i*2][0] = triangle[face_index].indexX[i];
			}
			else
			{
				ver_index[i*2][0] = -1;
			}
			if(false == face[new_face_index].node_empty[i])
			{
				ver_index[i*2][1] = triangle[new_face_index].indexX[i];
			}
			else
			{
				ver_index[i*2][1] = -1;
			}
			//´¦ÀíÀâ±ßËù¶ÔÓ¦µÄ
			if(true == edge[ face[face_index].edgeIndex[i] ].cutted)
			{
				if(0 == embedded_node_list.count( face[face_index].edgeIndex[i] ) )
				{//Î´½«¸ÃÀâÔö¼ÓÇ¶Èë¶¥µã£¬ÔòÔö¼Ó
					new_ver_index = get_new_ver_index();
					pointPos[new_ver_index]=
						pointPos[edge[face[face_index].edgeIndex[i]].vertex[0]]*(1-edge[face[face_index].edgeIndex[i]].ratio)
					   +pointPos[edge[face[face_index].edgeIndex[i]].vertex[1]]*edge[face[face_index].edgeIndex[i]].ratio;
					pointX[new_ver_index]=CVect3(0.0f,0.0f,0.0f);
					pointDispPre[new_ver_index]=CVect3(0.0f,0.0f,0.0f);
					pointDispCur[new_ver_index]=CVect3(0.0f,0.0f,0.0f);
					pointDispNxt[new_ver_index]=CVect3(0.0f,0.0f,0.0f);
					pointForce[new_ver_index] = CVect3(0.0f,0.0f,0.0f);
					pointMass[new_ver_index]=0.0;

					ver_index[i*2+1][0] = new_ver_index;//Ôö¼Óµ½ÊýÖµÖÐ
					embedded_node_list[face[face_index].edgeIndex[i]]=new_ver_index;
				}
				else
				{
					ver_index[i*2+1][0] = embedded_node_list[ face[face_index].edgeIndex[i] ];
				}
			}
			else
			{
				ver_index[i*2+1][0] = -1;
			}//end if else
			if(true == edge[ face[new_face_index].edgeIndex[i] ].cutted)
			{
				if(0 == embedded_node_list.count( face[new_face_index].edgeIndex[i] ) )
				{//Î´½«¸ÃÀâÔö¼ÓÇ¶Èë¶¥µã£¬ÔòÔö¼Ó
					new_ver_index = get_new_ver_index();
					pointPos[new_ver_index]=
						pointPos[edge[face[new_face_index].edgeIndex[i]].vertex[0]]*(1-edge[face[new_face_index].edgeIndex[i]].ratio)
					   +pointPos[edge[face[new_face_index].edgeIndex[i]].vertex[1]]*edge[face[new_face_index].edgeIndex[i]].ratio;
					pointX[new_ver_index]=CVect3(0.0f,0.0f,0.0f);
					pointDispPre[new_ver_index]=CVect3(0.0f,0.0f,0.0f);
					pointDispCur[new_ver_index]=CVect3(0.0f,0.0f,0.0f);
					pointDispNxt[new_ver_index]=CVect3(0.0f,0.0f,0.0f);
					pointForce[new_ver_index] = CVect3(0.0f,0.0f,0.0f);
					pointMass[new_ver_index]=0.0;

					ver_index[i*2+1][1] = new_ver_index;//Ôö¼Óµ½ÊýÖµÖÐ
					embedded_node_list[face[new_face_index].edgeIndex[i]]=new_ver_index;
				}
				else
				{
					ver_index[i*2+1][1] = embedded_node_list[ face[new_face_index].edgeIndex[i] ];
				}
			}
			else
			{
				ver_index[i*2+1][1] = -1;
			}
		}//for

		//¶Ôface_index±íÃæÈý½ÇÐÎ½øÐÐ´¦Àí
		int poly_ver_num=0;//µ±Ç°ÒÑ¾­ÖªµÀµÄ¶à±ßÐÎ°üº¬µÄ¶¥µãÊý
		for(int i=0;i<6;i++)
		{
			if( -1 != ver_index[i][0])
			{
				polygen[old_poly_index].indexX[poly_ver_num++] = ver_index[i][0];
			}
		}
		polygen_node_num[old_poly_index] = poly_ver_num;
		assert(poly_ver_num>2);
		//´¦ÀíÐÂ¶à±ßÐÎÐÅÏ¢
		poly_ver_num = 0;
		for(int i=0;i<6;i++)
		{
			if( -1 != ver_index[i][1])
			{
				polygen[new_poly_index].indexX[poly_ver_num++] = ver_index[i][1];
			}
		}
		polygen_node_num[new_poly_index] = poly_ver_num;
		assert(poly_ver_num>2);

		//Ôö¼ÓÁ½¸öÐÂµÄpolygen
		insertPoly(old_poly_index);
		insertPoly(new_poly_index);

    	//½«Èý½ÇÐÎÓë¶à±ßÐÎÁ¬½ÓÆðÀ´
		face[face_index].polygen_index = old_poly_index;
		face[new_face_index].polygen_index = new_poly_index;

		if(0 == temp_polygen_add.count(old_poly_index))
		{temp_polygen_add[old_poly_index]=2;}
		if(0 == temp_polygen_add.count(new_poly_index))
		{temp_polygen_add[new_poly_index]=1;}
	}
	else
	{
		//´ËÊ±£¬Ò»¸ö µ¥ÔªÉú³ÉÒ»¸öµ¥Ôª£¬ÆäÊµ¶ÔÓÚ×Å½ö½öµ÷ÕûÒ»¸ö¶¥µãµÄÎ»ÖÃ¾Í³ÉÁË£¬
		//Ö÷ÒªµÄ¹¤×÷ÊÇ½«Ô­Ê¼¶¥µãÐÅÏ¢Çå³ý,ÐÂÔö¶¥µãºÍÀâ±ßµÄÐÅÏ¢,
		//²¢ÇÒ¸üÐÂÒ»ÏÂfaceºÍpolygenÁÐ±í(¶ø²»ÊÇ¸üÐÂÒ»¸öÔÙÔö¼ÓÒ»¸ö)
		Face*update_face_pointer;
		if( 1 == inserted_face1)
		{
			update_face_pointer = another_face_index;
		}
		else
		{
			assert(1== inserted_face2);
			update_face_pointer = another_face_index2;
		}
		triangle[face_index] = *(update_face_pointer->new_tri_pointer);
		face[face_index]= *update_face_pointer;
		face[face_index].new_face_pointer = 0;
		face[face_index].new_tri_pointer = 0;

		//½«ÃæÐÅÏ¢Ôö¼Óµ½¶¥µãºÍÀâ±ßÉÏ
		insertFace(face_index);

		//ÒòÎªÀâ±ß²¢²»»áÉ¾³ý£¬Òò´ËÀâ±ßÉÏµÄ¹ØÓÚcuttedºÍratioµÄÐÅÏ¢ÒÀÈ»»á´æÔÚµÄ£¬
		//¼´Ê¹Ò»ÌõÀâÉÏ²»¹ØÁªÈÎºÎ±íÃæºÍÌåµ¥ÔªµÄÐÅÏ¢¡£
		//µ«ÊÇÒòÎªÉæ¼°µ½ÐÂÔö¼ÓµÄÀâ,²¢ÇÒ»á´æÔÚÕûÌõÀâ±ß¶¼²»¹ØÁª×ÅÎïÖÊ,Ìõ¼þ±È½Ï¸´ÔÓ,
		//Òò´Ë±ØÐë»¹ÒªÖØÐÂÎ¬»¤Àâ±ßµÄÐÅÏ¢,Õâ¸ö¹ý³ÌÐèÒª½«Ô­Ê¼Àâ±ßµÄÇé¿öÏÔÊ¾µÄÐ´µ½ÐÂÀâ±ßÖÐ
		for(int i=0;i<3;i++)
		{
			if( false == edge[ face[face_index].edgeIndex[i]].cutted)
			{
				edge[ face[face_index].edgeIndex[i] ].cutted = cutted[i];
				if(edge[ face[face_index].edgeIndex[i] ].vertex[0] == v0[i] )
				{//Èç¹ûÀâ±ßÖÐÔ­Ê¼¶¥µãÊÇÔ­Ê¼Àâ±ßÖÐµÄ×îÐ¡¶¥µãµÄ»°£¬ÔòÁ½ÕßµÄ±ÈÀýÊÇÒ»ÑùµÄ
					edge[ face[face_index].edgeIndex[i] ].ratio = ratio[i];
				}
				else
				{
					edge[ face[face_index].edgeIndex[i] ].ratio = 1.0f - ratio[i];
				}
			}
		}

		//É¾³ýold_poly_index¶ÔÓ¦µÄpolygenÐÅÏ¢
		deletePoly(old_poly_index);

		//ÏÂÃæ¶ÔÁ½¸öÐÂ²úÉúµÄ±íÃæÈý½ÇÐÎ½øÐÐ´¦Àí£¬Éú³É¶ÔÓ¦µÄ±íÃæ¶à±ßÐÎ
		int ver_index[6][2];//¸ÃÊý×é´æ·ÅÐèÒª×é×°µ½¶à±ßÐÎµÄ¶¥µãË÷Òý£¬¶ÔÓÚ¶ÔÓ¦Î»ÖÃÃ»ÓÐ¶¥µãµÄ£¬Ë÷ÒýÎª-1¡£
		//6¸öÎ»ÖÃÒÀ´Î´ú±í v0,e0,v1,e1,v2,e2¡£ ÏÂÃæÉú³ÉÉÏÃæµÄÊý×é£¬Í¬Ê±Éú²ú¶ÔÓ¦µÄÇ¶Èë¶¥µã¡£ºóÃæµÄ2¶ÔÓ¦ÕâÄÄÒ»¸ö±íÃæÈý½ÇÐÎ
		int new_ver_index;
		for(int i=0;i<3;i++)
		{
			//´¦Àí¶¥µã¶ÔÓ¦µÄ
			if(false == face[face_index].node_empty[i])
			{
				ver_index[i*2][1-inserted_face1] = triangle[face_index].indexX[i];
			}
			else
			{
				ver_index[i*2][1-inserted_face1] = -1;
			}
			//´¦ÀíÀâ±ßËù¶ÔÓ¦µÄ
			if(true == edge[ face[face_index].edgeIndex[i] ].cutted)
			{
				if(0 == embedded_node_list.count( face[face_index].edgeIndex[i] ) )
				{//Î´½«¸ÃÀâÔö¼ÓÇ¶Èë¶¥µã£¬ÔòÔö¼Ó
					new_ver_index = get_new_ver_index();
					pointPos[new_ver_index]=
						pointPos[edge[face[face_index].edgeIndex[i]].vertex[0]]*(1-edge[face[face_index].edgeIndex[i]].ratio)
					   +pointPos[edge[face[face_index].edgeIndex[i]].vertex[1]]*edge[face[face_index].edgeIndex[i]].ratio;
					pointX[new_ver_index]=CVect3(0.0f,0.0f,0.0f);
					pointDispPre[new_ver_index]=CVect3(0.0f,0.0f,0.0f);
					pointDispCur[new_ver_index]=CVect3(0.0f,0.0f,0.0f);
					pointDispNxt[new_ver_index]=CVect3(0.0f,0.0f,0.0f);
					pointForce[new_ver_index] = CVect3(0.0f,0.0f,0.0f);
					pointMass[new_ver_index]=0.0;

					ver_index[i*2+1][1-inserted_face1] = new_ver_index;//Ôö¼Óµ½ÊýÖµÖÐ
					embedded_node_list[face[face_index].edgeIndex[i]]=new_ver_index;
				}
				else
				{
					ver_index[i*2+1][1-inserted_face1] = embedded_node_list[ face[face_index].edgeIndex[i] ];
				}
			}
			else
			{
				ver_index[i*2+1][1-inserted_face1] = -1;
			}//end if else
		}//for

		//¶Ôface_index±íÃæÈý½ÇÐÎ½øÐÐ´¦Àí
		int poly_ver_num=0;//µ±Ç°ÒÑ¾­ÖªµÀµÄ¶à±ßÐÎ°üº¬µÄ¶¥µãÊý
		for(int i=0;i<6;i++)
		{
			polygen[old_poly_index].indexX[i] = -1;
			if( -1 != ver_index[i][1-inserted_face1])
			{
				polygen[old_poly_index].indexX[poly_ver_num++] = ver_index[i][1-inserted_face1];
			}
		}
		polygen_node_num[old_poly_index] = poly_ver_num;

		assert(poly_ver_num>2);

		//Ôö¼ÓÁ½¸öÐÂµÄpolygen
		insertPoly(old_poly_index);

		//½«Èý½ÇÐÎÓë¶à±ßÐÎÁ¬½ÓÆðÀ´
		face[face_index].polygen_index = old_poly_index;

	}
	//É¾³ýÁÙÊ±Éú³ÉµÄÁ½¸öFaceºÍTriangle±äÁ¿
	delete another_face_index2->new_tri_pointer;
	another_face_index2->new_tri_pointer=NULL;
	delete another_face_index2;
	another_face_index2=NULL;
	delete another_face_index->new_tri_pointer;
	another_face_index->new_tri_pointer=NULL;

	delete another_face_index;
	another_face_index=NULL;
}

int  Mesh::create_tri_poly(int elem_index, int group_index, int* poly_ver_index)
{
	//²úÉúÈý½ÇÐÎ£¬·ÅÈëpoly_ver_indexÖÐ£¬²¢ÇÒ·µ»Ø3
	int poly_ver_num = 0;
	int spec_node;
	//Ñ°ÕÒgroup_indexÖÐÎ¨Ò»µÄÒ»¸ö²»Îª-1µÄ¶¥µã
	for(int i=0;i<4;i++)
	{
		if( -1 != element[elem_index].node_group[group_index][i] )
		{
			spec_node = i;
			break;
		}
	}
	//Óëspec_nodeÏàÁ¬µÄÀâ×é³ÉµÄÈý½ÇÐÎ·ÅÈëpoly_ver_indexÖÐ¡£
	// µ±¶¥µãµÄnode_emptyÓë¶ÔÓ¦µÄedge_orderÏàÍ¬µÄÊ±ºò£¬°´ÕÕnext_vertexÖÐµÄ¶ÔÓ¦Ë³Ðò±éÀú£¬·ñÔò£¬°´ÕÕÏà·´µÄË³Ðò
	if(edge_order[spec_node] == element[elem_index].node_empty[spec_node])
	{
		for(int i=0;i<3;i++)
		{
			assert(true == edge[ element[elem_index].edgeIndex[next_edges[spec_node][i]] ].cutted);
			if(0 == embedded_node_list.count( element[elem_index].edgeIndex[next_edges[spec_node][i]] ) )
			{//Î´½«¸ÃÀâÔö¼ÓÇ¶Èë¶¥µã£¬ÔòÔö¼Ó
				int new_ver_index = get_new_ver_index();
				pointPos[new_ver_index]=
					pointPos[edge[element[elem_index].edgeIndex[next_edges[spec_node][i]]].vertex[0]]*(1-edge[element[elem_index].edgeIndex[next_edges[spec_node][i]]].ratio)
				   +pointPos[edge[element[elem_index].edgeIndex[next_edges[spec_node][i]]].vertex[1]]*edge[element[elem_index].edgeIndex[next_edges[spec_node][i]]].ratio;
				pointX[new_ver_index]=CVect3(0.0f,0.0f,0.0f);
				pointDispPre[new_ver_index]=CVect3(0.0f,0.0f,0.0f);
				pointDispCur[new_ver_index]=CVect3(0.0f,0.0f,0.0f);
				pointDispNxt[new_ver_index]=CVect3(0.0f,0.0f,0.0f);
				pointForce[new_ver_index] = CVect3(0.0f,0.0f,0.0f);
				pointMass[new_ver_index]=0.0;
				embedded_node_list[element[elem_index].edgeIndex[next_edges[spec_node][i]]]=new_ver_index;
				
				poly_ver_index[i] = new_ver_index;
			}
			else
			{
				poly_ver_index[i] = embedded_node_list[ element[elem_index].edgeIndex[next_edges[spec_node][i]] ];
			}
		}
	}
	else
	{
		for(int i=0;i<3;i++)
		{
			assert(true == edge[ element[elem_index].edgeIndex[next_edges[spec_node][i]] ].cutted);
			if(0 == embedded_node_list.count( element[elem_index].edgeIndex[next_edges[spec_node][i]] ) )
			{//Î´½«¸ÃÀâÔö¼ÓÇ¶Èë¶¥µã£¬ÔòÔö¼Ó
				int new_ver_index = get_new_ver_index();
				pointPos[new_ver_index]=
					pointPos[edge[element[elem_index].edgeIndex[next_edges[spec_node][i]]].vertex[0]]*(1-edge[element[elem_index].edgeIndex[next_edges[spec_node][i]]].ratio)
				   +pointPos[edge[element[elem_index].edgeIndex[next_edges[spec_node][i]]].vertex[1]]*edge[element[elem_index].edgeIndex[next_edges[spec_node][i]]].ratio;
				pointX[new_ver_index]=CVect3(0.0f,0.0f,0.0f);
				pointDispPre[new_ver_index]=CVect3(0.0f,0.0f,0.0f);
				pointDispCur[new_ver_index]=CVect3(0.0f,0.0f,0.0f);
				pointDispNxt[new_ver_index]=CVect3(0.0f,0.0f,0.0f);
				pointForce[new_ver_index] = CVect3(0.0f,0.0f,0.0f);
				pointMass[new_ver_index]=0.0;
				embedded_node_list[element[elem_index].edgeIndex[next_edges[spec_node][i]]]=new_ver_index;
				
				poly_ver_index[2-i] = new_ver_index;
			}
			else
			{
				poly_ver_index[2-i] = embedded_node_list[ element[elem_index].edgeIndex[next_edges[spec_node][i]] ];
			}
		}
	}
	return 3;
}

int Mesh::create_qua_poly(int elem_index,int*poly_ver_index)                  //´Ëº¯ÊýÓÐÎÊÌâ
{
	//Éú³ÉËÄ±ßÐÎ£¬¼ÓÈëµ½¶à±ßÐÎÁÐ±í
	//ÔÚgroup 0ÖÐÑ°ÕÒµÚÒ»¸ö·Ç-1µÄ¶¥µãË÷Òý£¨ÆäÊµµ±Ç°ÈÎÒâÒ»¸ö¶¥µãµÄ×÷ÓÃ¶¼ÊÇÒ»ÑùµÄ£¬
	//ÕâÀïÃæÖ»ÊÇÎªÁË·½±ã£¬ÒòÎªµ±Ç°½ö½ö¿¼ÂÇÒ»¸öµ¥Ôª±»ÇÐ¸îÒ»´Î£©
	int first_node=-1;
	for(int i=0;i<4;i++)
	{
		if( -1 != element[elem_index].node_group[0][i] )
		{
			first_node = i;
			break;
		}
	}
	//´Óµ±Ç°¶¥µãÕÒµ½Á½¸ö±»ÇÐ¸îµÄµ¥Ôª£¬²¢ÇÒÑ°ÕÒµ½Ò»¸öÎ´±»ÇÐ¸îµ½µÄÀâ£¬ÎªÆäÁô³ö2¸öÎ»ÖÃÀ´
	//ÒòÎªÁ½¸ö¶¥µãÊÇÔÚÍ¬Ò»²à£¬Òò´Ë¾ßÓÐÏàÍ¬µÄÀâ±ßË³Ðò
	int pos = 0;
	int next_node=-1;
	int next_pos = -1;
	if(edge_order[first_node] == element[elem_index].node_empty[first_node])
	{//ÏàÍ¬µÄË³Ðò
		pos = 0;
		for(int i=0;i<3;i++)
		{
			if( true == edge[ element[elem_index].edgeIndex[next_edges[first_node][i]]].cutted)
			{//Èç¹û±»ÇÐ¸î£¬Ôò²úÉúÇ¶Èë¶¥µã
				if(0 == embedded_node_list.count( element[elem_index].edgeIndex[next_edges[first_node][i]] ) )
				{//Î´½«¸ÃÀâÔö¼ÓÇ¶Èë¶¥µã£¬ÔòÔö¼Ó
					int new_ver_index = get_new_ver_index();
					pointPos[new_ver_index]=
						pointPos[edge[element[elem_index].edgeIndex[next_edges[first_node][i]]].vertex[0]]
							 *(1-edge[element[elem_index].edgeIndex[next_edges[first_node][i]]].ratio)
					   +pointPos[edge[element[elem_index].edgeIndex[next_edges[first_node][i]]].vertex[1]]*
								 edge[element[elem_index].edgeIndex[next_edges[first_node][i]]].ratio;
					pointX[new_ver_index]=CVect3(0.0f,0.0f,0.0f);
					pointDispPre[new_ver_index]=CVect3(0.0f,0.0f,0.0f);
					pointDispCur[new_ver_index]=CVect3(0.0f,0.0f,0.0f);
					pointDispNxt[new_ver_index]=CVect3(0.0f,0.0f,0.0f);
					pointForce[new_ver_index] = CVect3(0.0f,0.0f,0.0f);
					pointMass[new_ver_index]=0.0;
					embedded_node_list[element[elem_index].edgeIndex[next_edges[first_node][i]]]=new_ver_index;
					
					poly_ver_index[pos++] = new_ver_index;
				}
				else
				{
					poly_ver_index[pos++] = embedded_node_list[ element[elem_index].edgeIndex[next_edges[first_node][i]] ];
				}
			}
			else
			{//ÊÇÎ´±»ÇÐ¸îµÄ±ß£¬¼ÇÂ¼£¬²¢±£ÁôÆä²åÈëµÄÎ»ÖÃ
				next_node = next_vertex[first_node][i];
				next_pos = pos;
				pos = (pos + 2)%4;//Ìø¹ýÁ½¸öÎ»ÖÃ
			}
		}
	}
	else
	{
		pos = 3;
		for(int i=0;i<3;i++)
		{
			if( true == edge[ element[elem_index].edgeIndex[next_edges[first_node][i]]].cutted)
			{//Èç¹û±»ÇÐ¸î£¬Ôò²úÉúÇ¶Èë¶¥µã
				if(0 == embedded_node_list.count( element[elem_index].edgeIndex[next_edges[first_node][i]] ) )
				{//Î´½«¸ÃÀâÔö¼ÓÇ¶Èë¶¥µã£¬ÔòÔö¼Ó
					int new_ver_index = get_new_ver_index();
					pointPos[new_ver_index]=
						pointPos[edge[element[elem_index].edgeIndex[next_edges[first_node][i]]].vertex[0]]
							 *(1-edge[element[elem_index].edgeIndex[next_edges[first_node][i]]].ratio)
					   +pointPos[edge[element[elem_index].edgeIndex[next_edges[first_node][i]]].vertex[1]]*
								 edge[element[elem_index].edgeIndex[next_edges[first_node][i]]].ratio;
					pointX[new_ver_index]=CVect3(0.0f,0.0f,0.0f);
					pointDispPre[new_ver_index]=CVect3(0.0f,0.0f,0.0f);
					pointDispCur[new_ver_index]=CVect3(0.0f,0.0f,0.0f);
					pointDispNxt[new_ver_index]=CVect3(0.0f,0.0f,0.0f);
					pointForce[new_ver_index] = CVect3(0.0f,0.0f,0.0f);
					pointMass[new_ver_index]=0.0;
					embedded_node_list[element[elem_index].edgeIndex[next_edges[first_node][i]]]=new_ver_index;
					
					poly_ver_index[pos--] = new_ver_index;
				}
				else
				{
					poly_ver_index[pos--] = embedded_node_list[ element[elem_index].edgeIndex[next_edges[first_node][i]] ];
				}
			}
			else
			{//ÊÇÎ´±»ÇÐ¸îµÄ±ß£¬¼ÇÂ¼£¬²¢±£ÁôÆä²åÈëµÄÎ»ÖÃ
				next_node = next_vertex[first_node][i];
				next_pos = (pos+3)%4;
				pos = (pos + 2)%4;//Ìø¹ýÁ½¸öÎ»ÖÃ
			}
		}
	}

	//´¦ÀíÍêÒ»¸ö¶¥µã£¬Éú³ÉÁ½¸ö¶à±ßÐÎ¶¥µã£¬ÏÂÃæ´¦ÀíÏÂÒ»¶¥µã£¬Éú³É¶à±ßÐÎµÄÆäÓà¶¥µã¡£
	//µ±Ç°next_posÖ¸Ïò¿Õ³öµÄÁ½¸ö¶¥µãË÷ÒýÖÐµÄ½ÏµÍµÄÄÇ¸ö!
	int back_edge=-1;
	for(int j=0;j<3;j++)
	{
		if( next_vertex[ next_node][j] == first_node)
		{//ÕÒµ½»ØÈ¥µÄÂ·
			back_edge = j;
			break;
		}
	}
	if(edge_order[next_node] == element[elem_index].node_empty[next_node])
	{//ÏàÍ¬µÄË³Ðò
		for(int i=1;i<3;i++)
		{
			assert( true == edge[ element[elem_index].edgeIndex[next_edges[next_node][(back_edge+i)%3]]].cutted);
			if(0 == embedded_node_list.count( element[elem_index].edgeIndex[next_edges[next_node][(back_edge+i)%3]] ) )
			{//Î´½«¸ÃÀâÔö¼ÓÇ¶Èë¶¥µã£¬ÔòÔö¼Ó
				int new_ver_index = get_new_ver_index();
				pointPos[new_ver_index]=
					pointPos[edge[element[elem_index].edgeIndex[next_edges[next_node][(back_edge+i)%3]]].vertex[0]]
						 *(1-edge[element[elem_index].edgeIndex[next_edges[next_node][(back_edge+i)%3]]].ratio)
				   +pointPos[edge[element[elem_index].edgeIndex[next_edges[next_node][(back_edge+i)%3]]].vertex[1]]*
							 edge[element[elem_index].edgeIndex[next_edges[next_node][(back_edge+i)%3]]].ratio;
				pointX[new_ver_index]=CVect3(0.0f,0.0f,0.0f);
				pointDispPre[new_ver_index]=CVect3(0.0f,0.0f,0.0f);
				pointDispCur[new_ver_index]=CVect3(0.0f,0.0f,0.0f);
				pointDispNxt[new_ver_index]=CVect3(0.0f,0.0f,0.0f);
				pointForce[new_ver_index] = CVect3(0.0f,0.0f,0.0f);
				pointMass[new_ver_index]=0.0;
				embedded_node_list[element[elem_index].edgeIndex[next_edges[next_node][(back_edge+i)%3]]]=new_ver_index;
				
				poly_ver_index[next_pos++] = new_ver_index;
			}
			else
			{
				poly_ver_index[next_pos++] = embedded_node_list[ element[elem_index].edgeIndex[next_edges[next_node][(back_edge+i)%3]] ];
			}
		}
	}
	else
	{//Èç¹û´Óºó³¯Ç°¿½±´
		next_pos =(next_pos+1)%4;//¶ÔÓÚ´Óºó³¯Ç°µÄÇé¿ö£¬ÏÈ½«next_posºóÒÆÒ»¸ö£¬ÔÚ--
		for(int i=1;i<3;i++)
		{
			assert(             true == edge[ element[elem_index].edgeIndex[next_edges[next_node][(back_edge+i)%3]]].cutted);
			if(0 == embedded_node_list.count( element[elem_index].edgeIndex[next_edges[next_node][(back_edge+i)%3]] ) )
			{//Î´½«¸ÃÀâÔö¼ÓÇ¶Èë¶¥µã£¬ÔòÔö¼Ó
				int new_ver_index = get_new_ver_index();
				pointPos[new_ver_index]=
					pointPos[edge[element[elem_index].edgeIndex[next_edges[next_node][(back_edge+i)%3]]].vertex[0]]
						 *(1-edge[element[elem_index].edgeIndex[next_edges[next_node][(back_edge+i)%3]]].ratio)
				   +pointPos[edge[element[elem_index].edgeIndex[next_edges[next_node][(back_edge+i)%3]]].vertex[1]]*
							 edge[element[elem_index].edgeIndex[next_edges[next_node][(back_edge+i)%3]]].ratio;
				pointX[new_ver_index]=CVect3(0.0f,0.0f,0.0f);
				pointDispPre[new_ver_index]=CVect3(0.0f,0.0f,0.0f);
				pointDispCur[new_ver_index]=CVect3(0.0f,0.0f,0.0f);
				pointDispNxt[new_ver_index]=CVect3(0.0f,0.0f,0.0f);
				pointForce[new_ver_index] = CVect3(0.0f,0.0f,0.0f);
				pointMass[new_ver_index]=0.0;
				embedded_node_list[element[elem_index].edgeIndex[next_edges[next_node][(back_edge+i)%3]]]=new_ver_index;
				
				poly_ver_index[next_pos] = new_ver_index;
				next_pos = (next_pos+3)%4;
			}
			else
			{
				poly_ver_index[next_pos] = embedded_node_list[ element[elem_index].edgeIndex[next_edges[next_node][(back_edge+i)%3]] ];
				next_pos = (next_pos+3)%4;
			}
		}
	}
	//´¦ÀíÍêÒ»¸ö¶¥µã£¬Éú³ÉÁ½¸ö¶à±ßÐÎ¶¥µã£¬ÏÂÃæ´¦ÀíÏÂÒ»¶¥µã£¬Éú³É¶à±ßÐÎµÄÆäÓà¶¥µã¡£
	return 4;
}

int Mesh::create_elem_poly(int elem_index,int old_poly_index)
{
	//¸ù¾ÝËÄÃæÌåµÄÇÐ¸îÇé¿öÉú³ÉÐÂµÄ¶à±ßÐÎ£¬²¢½«Æä¼ÓÈëµ½¶à±ßÐÎÁÐ±íÖÐ¡£
	//µ±old_poly_indexÎª-1Ê±²úÉúÐÂ¶à±ßÐÎ£¬·ñÔò¶Ôold_poly_index¶à±ßÐÎ½øÐÐÐÞ¸Ä
	int poly_ver_index[4];       //´æ·Å×îÖÕ¶à±ßÐÎµÄ¶¥µã Ë÷Òý
	int poly_ver_num=0;          //¶à±ßÐÎµÄ¶¥µãÊý
	//Éú³É¶à±ßÐÎ¶¥µã
	//1,È·¶¨ÐèÒªÉú²úµÄ¶à±ßÐÎµÄÀàÐÍ
	int group_num0=0;
	for(int i=0;i<4;i++)
	{
		if( -1 != element[elem_index].node_group[0][i] )
		{
			group_num0 ++;
		}
	}
	if( 1 == group_num0 )
	{//1£º3Çé¿ö£¬²úÉúÈý½ÇÐÎ
		poly_ver_num = create_tri_poly(elem_index,0,poly_ver_index);
	}
	else
	{
		if( 3 == group_num0)
		{//1:3Çé¿ö£¬²úÉúÈý½ÇÐÎ
			poly_ver_num = create_tri_poly(elem_index,1,poly_ver_index);
		}
		else
		{//2£º2Çé¿ö£¬²úÉúËÄ±ßÐÎ
			poly_ver_num = create_qua_poly(elem_index,poly_ver_index);
		}
	}
	//½«ÆäÌí¼Óµ½¶à±ßÐÎÁÐ±íÖÐ
	assert(poly_ver_num>2 && poly_ver_num<5);
	int new_poly_index;
	if(-1 == old_poly_index)
	{
		new_poly_index = get_new_poly_index();
	}
	else
	{
		new_poly_index = old_poly_index;
		deletePoly(old_poly_index);
	}
	polygen_node_num[new_poly_index] = poly_ver_num;
	for(int i=0;i<poly_ver_num;i++)
	{
		polygen[new_poly_index].indexX[i] = poly_ver_index[i];
	}
	
	insertPoly(new_poly_index);

	return new_poly_index;
}
void Mesh::reconstruct_elem(int elem_index)
{
//	temp_fp = fopen("debug_info.txt","at");
	//±¾º¯Êý½«elem[elem_index]Á´ÉÏµÄÁ½¸öÐÂµÄelementºÍtetrahedra¼ÓÈëÁÐ±íÖÐ,²¢ÇÒÖØ¹¹¶¥µãºÍÀâÐÅÏ¢
	Element* another_elem_pointer = element[elem_index].new_elem_pointer;
	Element* another_elem_pointer2= another_elem_pointer->new_elem_pointer;


	//±£´æÔ­Ê¼ËÄÃæÌå¶ÔÓÚµÄÀâµÄÇÐ¸îÇÐ¸îÇé¿ö£¬·Ö±ðÊÇcuttedºÍratio
	bool cutted[6];
	float ratio[6];
	int v0[6],v1[6];
	for(int i=0;i<6;i++)
	{
		cutted[i] = edge[ element[elem_index].edgeIndex[i] ].cutted;
		ratio[i]  = edge[ element[elem_index].edgeIndex[i] ].ratio;
		v0[i] = edge[ element[elem_index].edgeIndex[i] ].vertex[0];
		v1[i] = edge[ element[elem_index].edgeIndex[i] ].vertex[1];
	}

	//½«µ¥ÔªÐÅÏ¢´Ó¶¥µãÉÏÒÆ³ý
	vertex[tetrahedra[elem_index].indexX[0] ].index_in_elem.erase(elem_index);
	vertex[tetrahedra[elem_index].indexX[1] ].index_in_elem.erase(elem_index);
	vertex[tetrahedra[elem_index].indexX[2] ].index_in_elem.erase(elem_index);
	vertex[tetrahedra[elem_index].indexX[3] ].index_in_elem.erase(elem_index);

	//½«µ¥ÔªÐÅÏ¢´ÓÀâ±ßÉÏ³ýµô
	edge[element[elem_index].edgeIndex[0]].index_in_elem.erase(elem_index);
	edge[element[elem_index].edgeIndex[1]].index_in_elem.erase(elem_index);
	edge[element[elem_index].edgeIndex[2]].index_in_elem.erase(elem_index);
	edge[element[elem_index].edgeIndex[3]].index_in_elem.erase(elem_index);
	edge[element[elem_index].edgeIndex[4]].index_in_elem.erase(elem_index);
	edge[element[elem_index].edgeIndex[5]].index_in_elem.erase(elem_index);

	//ÅÐ¶ÏÊÇ·ñ»á²úÉúÒ»¸öÈ«²¿¶¥µã¶¼ÊÇ¿ÕµÄµ¥Ôª£¬Èç¹ûÊÇ£¬Ôò¸üÐÂÔ­Ê¼µ¥Ôª£¬²»ÔÙ²úÉúÐÂµÄµ¥Ôª¡£
	int inserted_elem1=1,inserted_elem2=1;
	if( true == another_elem_pointer->node_empty[0]
	&& true == another_elem_pointer->node_empty[1]
	&& true == another_elem_pointer->node_empty[2]
	&& true == another_elem_pointer->node_empty[3])
	 {
		 inserted_elem1 = 0;
	 }
	if( true == another_elem_pointer2->node_empty[0]
	 && true == another_elem_pointer2->node_empty[1]
	 && true == another_elem_pointer2->node_empty[2]
	 && true == another_elem_pointer2->node_empty[3])
	 {
		 inserted_elem2 = 0;
	 }
	 //ÒòÎª¼´Ê¹ÊÇÓÐÒ»¸öËÄÃæÌåµÄËùÓÐ¶¥µã¾ùÎª¿Õ£¬Ò²²»ÄÜ¹»È·¶¨ÊÇÄÄ¸öËÄÃæÌåµÃÉ¾³ý£¬Òò´Ë»¹ÒªÐ´³ÌÐòÅÐ¶Ï¡£
	if(inserted_elem2 + inserted_elem1 == 1)
	{
		//µ±Ç°½ö½öÓÐÒ»¸öµ¥ÔªÐèÒª¸üÐÂ¡£¡£¡£
		if( 1 == inserted_elem1)
		{
			//ÐèÒª½«µÚ¶þ¸öËÄÃæÌåºÍµ¥ÔªÉ¾³ý
			delete another_elem_pointer2->new_tetr_pointer;
			delete another_elem_pointer2;
			another_elem_pointer2 = NULL;
			another_elem_pointer->new_elem_pointer = NULL;
		}
		else
		{
			delete another_elem_pointer->new_tetr_pointer;
			another_elem_pointer->new_tetr_pointer=NULL;
			delete another_elem_pointer;
			another_elem_pointer = another_elem_pointer2;
			another_elem_pointer2 =NULL;
			element[elem_index].new_elem_pointer = another_elem_pointer;
		}
		 //µ½Ä¿Ç°ÎªÖ¹£¬½ö½öanother_elem_pointer¹ÜÓÃ,¶øÇÒelement[elem_index]½öÓëÆäÏàÁ¬£¨¼´¸ÃÁ´ÉÏ½ö½ö°üº¬Ò»¸öÔªËØ£©
		int old_poly_index = element[elem_index].polygen_index;
		tetrahedra[elem_index] = *(another_elem_pointer->new_tetr_pointer);
		element[elem_index] = *(another_elem_pointer);
		element[elem_index].new_elem_pointer = NULL;
		element[elem_index].new_tetr_pointer = NULL;

		insertElem(elem_index);
		//ÖØ½¨Àâ±ßÉÏÇÐ¸îÐÅÏ¢
		for(int i=0;i<6;i++)
		{
			if( false == edge[ element[elem_index].edgeIndex[i]].cutted)
			{
				edge[ element[elem_index].edgeIndex[i] ].cutted = cutted[i];
				if(edge[ element[elem_index].edgeIndex[i] ].vertex[0] == v0[i] )
				{//Èç¹ûÀâ±ßÖÐÔ­Ê¼¶¥µãÊÇÔ­Ê¼Àâ±ßÖÐµÄ×îÐ¡¶¥µãµÄ»°£¬ÔòÁ½ÕßµÄ±ÈÀýÊÇÒ»ÑùµÄ
					edge[ element[elem_index].edgeIndex[i] ].ratio = ratio[i];
				}
				else
				{
					edge[ element[elem_index].edgeIndex[i] ].ratio = 1.0f - ratio[i];
				}
			}
		}
		//¸ù¾ÝËÄÃæÌåelem_index¼°¶ÔÓ¦Àâ±ßµÄÇé¿öÉú³É¶à±ßÐÎ²¢¼ÓÈëµ½ÁÐ±íÖÐ
		element[elem_index].polygen_index = create_elem_poly(elem_index,old_poly_index);

		//×îÖÕÉ¾³ýanother_elem_pointerËù¶ÔÓ¦µÄÄÚ´æ
		delete another_elem_pointer->new_tetr_pointer;
		another_elem_pointer->new_tetr_pointer=NULL;
		delete another_elem_pointer;
		another_elem_pointer = NULL;
	}
	else
	{
		assert(inserted_elem1+inserted_elem2==2);
		//½«another_elem_pointerºÍanother_elem_ponter2¶ÔÓ¦µÄÁ½¸öµ¥Ôª¶¼¼ÓÈëµ½ÁÐ±íÖÐ¡£
		int old_poly_index1;
		old_poly_index1 = element[elem_index].polygen_index;
		tetrahedra[elem_index] = *(another_elem_pointer->new_tetr_pointer);
		element[elem_index] = *(another_elem_pointer);
		element[elem_index].new_elem_pointer = 0;
		element[elem_index].new_tetr_pointer = 0;

		int new_elem_index = get_new_elem_index(); //Ö»Éú³ÉÒ»¸öÐÂË÷Òý
		tetrahedra[new_elem_index] = *(another_elem_pointer2->new_tetr_pointer);
		element[new_elem_index] = *(another_elem_pointer2);
		element[new_elem_index].new_elem_pointer = 0;
		element[new_elem_index].new_tetr_pointer = 0;

		//¿½±´Ô¤¼ÆËãµÄÄÚÈÝ
		tetra_pHp0X[ new_elem_index] = tetra_pHp0X[elem_index];
		tetra_pRp0X[ new_elem_index] = tetra_pRp0X[elem_index];
		tetra_V0[ new_elem_index]    = tetra_V0[elem_index];

		insertElem(elem_index);
		insertElem(new_elem_index);

		//ÖØ½¨Àâ±ßÉÏÇÐ¸îÐÅÏ¢
		for(int i=0;i<6;i++)
		{
			if( false == edge[ element[elem_index].edgeIndex[i]].cutted)
			{
				edge[ element[elem_index].edgeIndex[i] ].cutted = cutted[i];
				if(edge[ element[elem_index].edgeIndex[i] ].vertex[0] == v0[i] )
				{//Èç¹ûÀâ±ßÖÐÔ­Ê¼¶¥µãÊÇÔ­Ê¼Àâ±ßÖÐµÄ×îÐ¡¶¥µãµÄ»°£¬ÔòÁ½ÕßµÄ±ÈÀýÊÇÒ»ÑùµÄ
					edge[ element[elem_index].edgeIndex[i] ].ratio = ratio[i];
				}
				else
				{
					edge[ element[elem_index].edgeIndex[i] ].ratio = 1.0f - ratio[i];
				}
			}
		}
		for(int i=0;i<6;i++)
		{
			if( false == edge[ element[new_elem_index].edgeIndex[i]].cutted)
			{
				edge[ element[new_elem_index].edgeIndex[i] ].cutted = cutted[i];
				if(edge[ element[new_elem_index].edgeIndex[i] ].vertex[0] == v0[i] )
				{//Èç¹ûÀâ±ßÖÐÔ­Ê¼¶¥µãÊÇÔ­Ê¼Àâ±ßÖÐµÄ×îÐ¡¶¥µãµÄ»°£¬ÔòÁ½ÕßµÄ±ÈÀýÊÇÒ»ÑùµÄ
					edge[ element[new_elem_index].edgeIndex[i] ].ratio = ratio[i];
				}
				else
				{
					edge[ element[new_elem_index].edgeIndex[i] ].ratio = 1.0f - ratio[i];
				}
			}
		}
		//Éú³ÉÐÂµÄpolygon£¨ÒòÎªËÄÃæÌå±»ÇÐ¸îµÄÊ±ºòÊÇ²úÉúÁËÐÂµÄ¶à±ßÐÎ£¬¸úÔ­Ê¼¶à±ßÐÎÁÐ±íÎÞ¹Ø¡£
		element[elem_index].polygen_index = create_elem_poly(elem_index,old_poly_index1);
		element[new_elem_index].polygen_index = create_elem_poly(new_elem_index,-1);

		//×îÖÕÉ¾³ýÏàÓ¦µÄÄÚ´æ
		delete another_elem_pointer->new_tetr_pointer;
		another_elem_pointer->new_tetr_pointer=NULL;
		delete another_elem_pointer;
		another_elem_pointer=NULL;
		delete another_elem_pointer2->new_tetr_pointer;
		another_elem_pointer2->new_tetr_pointer=NULL;
		delete another_elem_pointer2;
		another_elem_pointer2=NULL;
	}
//	fflush(temp_fp);
//	fclose(temp_fp);
}

void Mesh::cut_mesh()
{
//1¡£ ¸ù¾ÝÇÐ¸îµ½µÄ±ß£¬²éÕÒ¹ØÁªµÄËÄÃæÌåºÍ±íÃæÈý½ÇÐÎ£¬²¢È·¶¨ÇÐ¸îÇé¿ö£¬¼ÇÂ¼±»ÍêÈ«ÇÐ¸îµÄµ¥Ôª»òÈý½ÇÐÎ  

	//±»ÍêÈ«ÇÐ¸îµÄµ¥Ôªnode_group[1][i]ºÍnode_group[0][i]ÖÐ´æ·Å¶¥µãµÄË÷Òý£¬ÆäËûµ¥Ôªnode_group[1][i]Îª-1
	//ËÄÃæÌåºÍ±íÃæÈý½ÇÐÎµÄÇÐ¸î¹ý³Ì

	int edge_index=0;
	int face_index=0;
	int elem_index=0;
	int ver_copy_index=0;

	
	//½«¸Õ¸Õ±»ÇÐ¸îµÄÀâËùÒÀ¸½µÄËÄÃæÌåµ¥ÔªºÍ±íÃæµ¥Ôª¸÷·ÅÈëÒ»¸öÁÐ±íÖÐ
	map<int,int>::iterator elem_iter;
	map<int,int>::iterator face_iter;

	map<int,int>::iterator edge_iter = cutted_edges.begin();

	for(edge_iter = cutted_edges.begin();edge_iter!=cutted_edges.end();++edge_iter)   //Ñ­»·´¦Àí±»ÇÐ¸îµ½µÄ±ß Ëù¹ØÁªµÄËÄÃæÌåºÍ±íÃæÈý½ÇÐÎ
	{
		edge_index = edge_iter->first;                                                //»ñÈ¡±»ÇÐ¸îµ½µÄÀâ±ßµÄË÷Òý

		
		elem_iter = edge[edge_index].index_in_elem.begin();      

		for(;elem_iter!=edge[edge_index].index_in_elem.end();++elem_iter)            //Ñ­»·¼ì²âÇÐ¸îµ½µÄ±ß¹ØÁªµÄËÄÃæÌå¼¯ºÏ
		{
			
			check_elem_add_vertex(elem_iter->first);              //¼ì²âµ±Ç°ËÄÃæÌåÊÇ·ñ±»ÇÐ¸î£¬Èç¹ûÇÐ¸î£¬½«4¸ö¶¥µã·ÅÈë´ý¿¼²ìµÄ¶¥µãÁÐ±íÖÐ¡£
			                                                      //²¢¼ÇÂ¼±»ÍêÈ«ÇÐ¸îµÄËÄÃæÌåµÄ¶¥µãË÷Òý£¬±ê¼Ç±»ÍêÈ«ºÍ²»ÍêÈ«ÇÐ¸îµÄµ¥Ôª£¬²¢¼ÇÂ¼ÍêÈ«ÇÐ¸îºÍ²¿·ÖµÄÌåËØË÷Òý
		}

		face_iter = edge[edge_index].index_in_face.begin();
		for(;face_iter!=edge[edge_index].index_in_face.end();++face_iter)
		{
			check_face_add_vertex(face_iter->first);         //¼ì²âµ±Ç°Èý½ÇÐÎÊÇ·ñ±»ÇÐ¸î£¬Èç¹ûÇÐ¸î£¬½«3¸ö¶¥µã·ÅÈë´ý¿¼²ìµÄ¶¥µãÁÐ±íÖÐ¡£
		}
		
	}

//2¡£ ±éÀú±»ÍêÈ«ÇÐ¸îµÄµ¥Ôª»ò±íÃæ¶à±ßÐÎ¹ØÁªµÄ¶¥µã£¬ÅÐ¶ÏÊÇ·ñÄÜ²úÉúÐéÄâ¶¥µã

	//±éÀú±»ÍêÈ«ÇÐ¸îµÄµ¥ÔªµÄËùÓÐ¶¥µã¼¯ºÏ,Èç¹ûÕÒµ½°ëÇÐ¸îµÄµ¥Ôª»òÕßËÄÃæÌåºó,Ôò¸Ã¶¥µã²»ÄÜ²úÉúcopy
	//¶ÔÓÚÄÜ¹»²úÉúcopyµÄ¶¥µã,ÔòÏòËüËùÓÐ±»ÇÐ¸îµÄÒÀ¸½±íÃæ¶à±ßÐÎÖÐÄÜ¹»½ÓÊÜcopyµÄ¶¥µã²úÉúcopy.

	bool no_copy = false;
	map<int,int> ver_to_ver;  //¼ÇÂ¼±»¿½±´µÄ¶¥µã²úÉúµÄ¿½±´Öµ
	int src,dest;
	int i;
	int vertex_index;
	map<int,int>::iterator ver_iter = affected_vertex_elem.begin();   //±»ÍêÈ«ÇÐ¸îµÄµ¥ÔªµÄ¶¥µã¼¯ºÏ £¬ÅÐ¶ÏÊÇ·ñÖ§³Ö¿½±´

	for(;ver_iter!=affected_vertex_elem.end();++ver_iter)
	{
		no_copy = false;
		vertex_index = ver_iter->first;  //µÃµ½¶¥µãË÷Òý

		elem_iter = vertex[vertex_index].index_in_elem.begin(); //Ñ­»·¶¥µã¹ØÁªµÄµ¥Ôª
		for(;elem_iter!=vertex[vertex_index].index_in_elem.end();++elem_iter)
		{
			if(1==element[elem_iter->first].cutted)
			{
				//´æÔÚ²»ÍêÈ«ÇÐ¸îµÄ±íÃæµ¥Ôª,¿ÉÖªµ±Ç°¶¥µã²»ÄÜ¹»²úÉúcopy
				no_copy = true;
				break;
			}
			//ÒòÎªÕâÐ©¶¥µãÊÇ´Ó±»ÇÐ¸îµÄµ¥ÔªµÄ¶¥µã£¬Òò´Ë¸Ã¶¥µãÒÑ¾­ÄÜ¹»±£Ö¤ÖÜÎ§´æÔÚ2==cuttedµÄµ¥Ôª¡£
		}
		//Èç¹û´Ë¶¥µã²»ÄÜ²úÉúcopy£¬Ôò¼ì²éÏÂÒ»¸ö¶¥µã
		if( true == no_copy)
		{
			continue;
		}
		else                        // ¸Ã¶¥µã²úÉú¿½±´£¬´ËÀà¶¥µã¹ØÁªµÄµ¥Ôª Îª0»òÕß2
		{
			//ÄÜ¹»²úÉú¶¥µãcopy£¬Ôò½«¸Ãcopy¸³Öµµ½ËùÓÐµÄÒÀ¸½µÄÍêÈ«ÇÐ¸îµ¥ÔªÖÐ£¬²¢½«´æÔÚ¸³Öµ¹ý³ÌµÄµ¥Ôª¼ÇÂ¼µ½¼¯ºÏcutted_facesÖÐ
			ver_to_ver.clear();                    //ÒòÎª²»Í¬µÄÔ´µÄ¸³Öµ¹ý³ÌÊÇ²»»áÖØµÄ£¬ËùÒÔmap¹éÁã¡£Í¬Ò»Ô´µÄËùÒÀ¸½µÄ²»Í¬µ¥ÔªÉÏµÄ¸³Öµ¹ý³ÌÊÇ»áÖØ¸´µÄ£¬Òò´ËmapÄÜ¹»Ïû³ýÖØ¸´¡£

			map<int,int>::iterator elem_iter2 = vertex[vertex_index].index_in_elem.begin(); //Ñ­»·ÄÜ±»¿½±´µÄ¶¥µã Ëù¹ØÁªµÄµ¥Ôª£¨£©

			for(;elem_iter2!=vertex[vertex_index].index_in_elem.end();++elem_iter2)       //Ñ­»·µ¥Ôª£¬ÕÒµ½¹ØÁªÀâ
			{

				//±éÀú¸Ã¶¥µãµÄËùÓÐÒÀ¸½µ¥Ôª£¨±»±ê¼ÇÎª0»òÕß2£©

				//¶ÔÓÚ±»ÇÐ¸îµÄµ¥Ôª
				if( 2 == element[elem_iter2->first].cutted)
				{

					//Ñ°ÕÒ¶ÔÓ¦¶¥µãÔÚµ¥ÔªµÄÄÄ¸öÇÐ¸î²¿·Ö£¬              Ñ°ÕÒ¶ÔÁ¢¼¯ºÏ
					if( -1 == element[elem_iter2->first].node_group[0][vertex[vertex_index].index_in_elem[elem_iter2->first] ])
					{																		//¶¥µãÔÚµ¥ÔªÖÐµÄ¾Ö²¿Ë÷Òý
						//Ôò¸Ã¶¥µãÔÚ¶ÔÓ¦µ¥ÔªÖÐµÄµÚ¶þ¸ö¼¯ºÏÖÐ
						src = 1;
						dest = 0;         //Îª¿ÕµÄÄ¿±ê¼¯ºÏË÷Òý
					}
					else
					{
						assert( -1 != element[elem_iter2->first].node_group[0][vertex[vertex_index].index_in_elem[elem_iter2->first] ]);
						src = 0;
						dest = 1;
					}
					//ÕÒµ½¶ÔÁ¢¼¯ºÏ
					for(i=0;i<4;i++)
					{
						if(false == element[elem_iter2->first].node_empty[i] && -1 != element[elem_iter2->first].node_group[dest][i])
						{
							//----------->>>>>>>>>> Ò²ÐíÔÚÕâ¸öµØ·½¾ÍÄÜ¹»Éú³É³Écopy²¢ÇÒ¸³Öµ¡£--¡·¡·ÒòÎª»¹»áÉæ¼°¸Ã¸³Öµ¹ý³ÌËù¶ÔÓ¦µÄÆäËûµ¥ÔªÏàÓ¦µÄÐÞ¸Ä£¬Òò´Ë»¹ÊÇ°´ÕÕÔ­Ê¼½øÐÐ
							//ÔÚ¶Ô·½²»ÔÚ×Ô¼ºÒ»±ß²¢ÇÒ¶Ô·½º¬ÓÐ²ÄÁÏµÄÊ±ºò£¬Ïò¶ÔÓ¦¶¥µãÉú³ÉÐéÄâ¶¥µã
							ver_to_ver[ element[elem_iter2->first].node_group[dest][i] ] = vertex_index;   //¼ÇÂ¼¾ßÓÐ¿½±´¶¥µãµÄ¶¥µã
						}
					}
				 }//Èç¹û¸Ãµ¥Ôª±»ÇÐ¸î

			 }//for ±éÀúÃ¿¸ö¿½±´¶¥µãµÄ¹ØÁªµ¥Ôª£¬¼ÇÂ¼¾ßÓÐ¸Ã¿É¿½±´¶¥µãµÄËùÓÐ¶¥µã

			//ÒÑ¾­ÇóµÃÁË×îÖÕ¸Ã¶¥µãÏòÆäËû¶¥µãµÄ¸³Öµ¹ý³Ì£¬ÏÂÃæ¶ÔÓÚÃ¿¸ö¸³Öµ¹ý³Ì½øÐÐÏÂÃæµÄÔËËã£º
			//Ò»¸ö¸³Öµ¹ý³ÌÊµ¼ÊÉÏ¶ÔÓ¦×ÅÒ»ÌõÀâ,Ò»´Î¶ÔÓÚÃ¿¸ö¸³Öµ¹ý³Ì,Òª±éÀúÁ½¸ö¶¥µãËù¶ÔÓ¦µÄÀâÒÀ¸½µÄËùÓÐµÄµ¥Ôª
			//½«¸³Öµ¹ý³Ì×ª±ä³Éµ¥ÔªÖÐµã¶ÔµãµÄ¹ý³Ì,µ±È»,¸³ÖµµÄÊ±ºòÒ²ÒªÂú×ã¶Ô·½²»Îª¿ÕµÄÔ¼Êø.
			int edge_index;
			int ver_copy_index;
	//		int face_index;

			ver_copy_index = get_new_ver_index();                //Éú³ÉÐéÄâ¶¥µãµÄË÷Òý£¬¿Ï¶¨ÒªÉú³ÉµÄ£¬¶ÔÓÚÖØ×éµ¥ÔªµÄ¸öÊý²»Ó°Ïì
			pointPos[ver_copy_index]=pointPos[vertex_index];     //¿½±´Êý¾Ý 
			pointX[ver_copy_index]=pointX[vertex_index];
			pointDispPre[ver_copy_index]=pointDispPre[vertex_index];
			pointDispCur[ver_copy_index]=pointDispPre[vertex_index];
			pointDispNxt[ver_copy_index]=pointDispPre[vertex_index];
			pointMass[ver_copy_index]=pointMass[vertex_index];             //ÖÊÁ¿Ò²ÊÇÔ­Ñù¿½±´
			pointForce[ver_copy_index] = CVect3(0.0f,0.0f,0.0f);

       ///==========================///   ¹ØÁªÀâËùÒÀ¸½µÄµ¥Ôª¶¼ÎªÍêÈ«ÇÐ¸îµ¥Ôª
			for(map<int,int>::iterator edge_iter=ver_to_ver.begin();edge_iter!=ver_to_ver.end();++edge_iter)   //Ñ­»·´¦Àí¸Ã¿½±´¶¥µãµÄÃ¿Ìõ¹ØÁªÀâ£¬¶ÔÓÚ¸Ã¹ØÁªÀâ£¬Èç¹ûÄ¿±ê¶¥µã·Ç¿Õ£¬ÔÚ·ÖÅäÁ½¸öµ¥Ôª¿½±´
			{
				edge_index = vertex_edge_map[ get_edge_mask(edge_iter->first,edge_iter->second)];             //Í¨¹ýÁ½¸ö¶ËµãË÷ÒýÈ·¶¨µÄ±ßµÄmask£¬Ó³ÉäÇó±ßµÄË÷Òý£¬µÃµ½Á½¸ö¶¥µãÁ¬½ÓµÄÀâ±ßµÄË÷Òý

				for(elem_iter=edge[edge_index].index_in_elem.begin();elem_iter!=edge[edge_index].index_in_elem.end();++elem_iter)
				{

					//±éÀúÃ¿¸öËÄÃæÌåµ¥Ôª
					//ÒòÎªÕâÐ©µ¥ÔªËùÒÀ¸½µÄÀâÉÏÄÜ¹»²úÉú¸³ÖµµÄ¹ý³Ì£¬
					//²¢ÇÒ¸³Öµ¹ý³ÌÖÐµÄÔ´¶¥µãËùÓÐÒÀ¸½±»ÇÐ¸îµÄµ¥Ôª¶¼±»ÍêÈ«ÇÐ¸î£¬²»´æÔÚ²»ÍêÈ«ÇÐ¸î

					//²¢ÇÒ±»¸³Öµ¹ý³ÌÖÐµÄÄ¿µÄ¶¥µãÊÇÒ»¸ö±»ÇÐ¸îµ¥ÔªÖÐµÄÓëÔ´¶¥µãÔÚÇÐ¸îµÄÁíÒ»²àµÄ¶¥µã
					//¼´Ä¿µÄ¶¥µãºÍÔ´¶¥µãÊÇ±»ÇÐ¸î¸ø·Ö¿ªµÄ.

					//²¢ÇÒ¸ÃÀâËùÒÀ¸½µÄËùÓÐµÄµ¥Ôª¶¼ÊÇ¶¼ÊÇ±»ÇÐ¸îµÄ(ÒòÎªÔ´¶¥µãËùÒÀ¸½µÄ±»ÇÐ¸îµÄµ¥Ôª¶¼ÊÇ±»ÍêÈ«ÇÐ¸îµÄ.

					//µ«ÊÇÔÚ¾ßÌåµÄµ¥ÔªÄÚ»¹Òª¿¼ÂÇ:¾¡¹Üv1ÄÜ¹»¶Ôv2²úÉúcopy,µ«ÊÇÀâ±ßv1v2ËùÒÀ¸½µÄµ¥ÔªÖÐ´æÔÚv2Îª¿Õ¶¥µãµÄÇé¿ö
					//Òò´Ë»¹±ØÐëÅÐ¶Ï¸ÃÀâÖÐµÄÄ¿µÄ¶¥µãÊÇ²»ÊÇÎª¿Õ,Èç¹ûÊÇ¿Õ,¾Í²»ÄÜ²úÉú¿½±´.
					//Òò´Ë,Ê×ÏÈÅÐ¶ÏÄ¿µÄ¶¥µãÊÇ·ñÎª¿Õ

					if(false == element[elem_iter->first].node_empty[vertex[edge_iter->first].index_in_elem[elem_iter->first]])  //Èç¹ûÔÚ¸Ãµ¥ÔªÖÐÄ¿±ê¶¥µã·Ç¿Õ
					{//¼Ó´ÎÅÐ¶ÏÌõ¼þÊÇÒòÎª£º¾¡¹Ü¸³Öµ¹ý³ÌÊÇ´Ó¸³Öµµ½Ò»¸ö·Ç¿Õ¶¥µã²úÉúµÄ£¬µ«ÊÇÒòÎªÀâ±ß¹²ÏíµÄÆäËûµ¥ÔªÖÐ¿ÉÄÜ»áÓÐÌØÀý£¡£¡£¡
						//µ±Ç°±»¸³ÖµµÄ¶¥µã·Ç¿Õ
						//Ê£ÏÂµÄÊÂÇé¾ÍÊÇ¶ÔÓÚ¸ÃÀâËùÒÀ¸½µÄµ¥Ôª²úÉúcopy,ÖØ¹¹ÕâÐ©µ¥Ôª.
						//Ó¦¸Ã½ö½ö¶ÔÓÚÄÜ¹»²úÉúÐéÄâ¶¥µãµÄµ¥Ôª²ÅÄÜ¹»Ò»·ÖÎª¶þ,½øÐÐÏÂÃæµÄ²Ù×÷?
						assert(vertex_index == edge_iter->second);  //¿½±´¶¥µã
						//¸³ÖµÇ°ÏÈ½«Ô­Ê¼±íÃæµ¥ÔªÐÅÏ¢·ÅÈëÁ½¸öÐÂµÄÇÒÊÇÁÙÊ±µÄµ¥ÔªÖÐ£¬²¢ÇÒÁ½¸öµ¥ÔªÒÀ´ÎÁ¬½Ó¡£
						//ÕâÁ½¸öµ¥Ôª°´ÕÕÏÈºóË³Ðò·Ö±ðÓÚµ±Ç°µ¥ÔªµÄnode_groupÖÐµÄ0ºÍ1¶ÔÓ¦×Å¡£
						if( 0 == element[elem_iter->first].new_elem_pointer)
						{
							assert(2== element[elem_iter->first].cutted);//¸Ãµ¥Ôª±Ø±»ÇÐ¸î
							//¸Ãµ¥Ôª»¹Ã»ÓÐ½«ÐÅÏ¢¿½±´¹ý£¨µÚÒ»´Î½øÐÐ¸³Öµ£©£¬ÔòÉú³ÉÐÂ±íÃæµÄË÷Òý
							//Éú³ÉµÚÒ»¸öface
							element[elem_iter->first].new_elem_pointer = new Element();
							*(element[elem_iter->first].new_elem_pointer) = element[elem_iter->first];   //ÓÃÔ­À´µ¥Ôª½øÐÐÔ­Ñù¸³Öµ

							element[elem_iter->first].new_elem_pointer->new_tetr_pointer = new Tetrahedra();
							*(element[elem_iter->first].new_elem_pointer->new_tetr_pointer) = tetrahedra[elem_iter->first];

							//Á¬½ÓÏÂÒ»¸öelemÔªËØ
							element[elem_iter->first].new_elem_pointer->new_elem_pointer = new Element();
							*(element[elem_iter->first].new_elem_pointer->new_elem_pointer) = element[elem_iter->first];
							element[elem_iter->first].new_elem_pointer->new_elem_pointer->new_tetr_pointer = new Tetrahedra();
							*(element[elem_iter->first].new_elem_pointer->new_elem_pointer->new_tetr_pointer) = tetrahedra[elem_iter->first];
							//µÚ¶þ¸öÔªËØÎ²Ö¸Õë¹éÁã.
							element[elem_iter->first].new_elem_pointer->new_elem_pointer->new_elem_pointer=0;
						}//Èç¹û¸Ã±íÃæÈý½ÇÐÎÎ´²úÉúÐÂµÄÈý½ÇÐÎµÄ»°
                                                   //¿½±´¶¥µãµÄ µ¥ÔªË÷Òý                      Éú³ÉµÄ¿½±´Ë÷Òý                 //Ä¿±êµÄ¾Ö²¿Ë÷Òý                        µ¥ÔªË÷Òý
						assign_in_elem(vertex[vertex_index].index_in_elem[elem_iter->first],ver_copy_index,vertex[edge_iter->first].index_in_elem[elem_iter->first],elem_iter->first);
						cutted_elems[elem_iter->first] = 1;      //·ÅÈë¼¯ºÏÖÐ£¬¸Ãµ¥ÔªÒÑ¾­´øÓÐÁ½¸ö¿½±´

					}//Èô¸Ã±»¸³ÖµµÄ¶¥µã·Ç¿Õ

				}//±éÀúÃ¿¸öÒÀ¸½µ¥Ôª


				//ÅÐ¶Ï¸Ã¶¥µã¶ÔÊÇ·ñÎª±íÃæÉÏµÄ¶¥µã¶Ô£¬Èç¹ûÊÇ£¬Ôò¶Ô±íÃæ½øÐÐ¸³Öµ£¬²¢ÔÚºóÐøÖØ¹¹
				for(face_iter=edge[edge_index].index_in_face.begin();face_iter!=edge[edge_index].index_in_face.end();++face_iter)
				{
					if( false == face[face_iter->first].node_empty[vertex[edge_iter->first].index_in_face[face_iter->first]])  //ÔÚ±íÃæÈý½ÇÐÎÖÐ¶ÔÃæ¶¥µãÊÇ·ñ·Ç¿Õ
					{
						//Èç¹û¶Ô·½Îª¿Õ£¬¿ÉÒÔ²úÉú¸³Öµ¹ý³Ì
						if(0 == face[face_iter->first].new_face_pointer)
						{//Èç¹ûÎªÉú³ÉÐÂÁ´
							assert(2==face[face_iter->first].cutted);
							face[face_iter->first].new_face_pointer = new Face();
							*(face[face_iter->first].new_face_pointer) = face[face_iter->first];
							face[face_iter->first].new_face_pointer->new_tri_pointer = new Triangle();
							*(face[face_iter->first].new_face_pointer->new_tri_pointer) = triangle[face_iter->first];
							face[face_iter->first].new_face_pointer->new_face_pointer = new Face();
							*(face[face_iter->first].new_face_pointer->new_face_pointer) = face[face_iter->first];
							face[face_iter->first].new_face_pointer->new_face_pointer->new_tri_pointer = new Triangle();
							*(face[face_iter->first].new_face_pointer->new_face_pointer->new_tri_pointer) = triangle[face_iter->first];
							face[face_iter->first].new_face_pointer->new_face_pointer->new_face_pointer = 0;
						}
						assign(vertex[vertex_index].index_in_face[face_iter->first],ver_copy_index,vertex[edge_iter->first].index_in_face[face_iter->first],face_iter->first);
						cutted_faces[face_iter->first]=1;
					}
				}

			}//¶ÔÓÚÃ¿¸övertex_indexÎªÔ´µÄ¸³Öµµã¶Ô
////////=====================//
		}//ÄÜ¹»²úÉúcopyµÄ¶¥µã ¶ÔÓ¦else 

	}//¶ÔÓÚÃ¿¸ö±»ÇÐ¸îµ¥ÔªËùÓ°ÏìµÄ¶¥µã

// 3¡£  ¶Ô´øÓÐÁ½¸ö¿½±´µÄµ¥ÔªºÍ±íÃæÈý½ÇÐÎ½øÐÐÖØ¹¹

	//¶Ô´øÓÐÁ½¸ö¿½±´µÄµ¥Ôª½øÐÐÖØ¹¹

	for(elem_iter = cutted_elems.begin();elem_iter!=cutted_elems.end();++elem_iter)
	{
		reconstruct_elem(elem_iter->first);
	}
	//½«±íÃæµ¥Ôª½øÐÐÖØ×é£¬µÃµ½ÐÂÍø¸ñ
	for(face_iter = cutted_faces.begin();face_iter!=cutted_faces.end();++face_iter)
	{
		//½«±íÃæµ¥ÔªÖØ¹¹¡£
		reconstruct_face(face_iter->first);
	}
	return;
}
