# Supplementary material for: A multi-GPU accelerated virtual-reality interaction simulation framework
Source: PLoS One. 2019 Apr 11;14(4):e0214852. doi: 10.1371/journal.pone.0214852 (PMC6459549; doi:10.1371/journal.pone.0214852)
Supplement: S2 File — (ZIP) [file pone.0214852.s002.zip › Virtual Cutting Experiment code/cutting_simulation/mesh.h]

#ifndef MESH_H
#define MESH_H

#include <map>

#include "cvect3.h"
#include "tetrahedra.h"
#include "triangle.h"
#include "polygen.h"
#include "global_constants.h"

//http://www.cppreference.com/wiki/stl/map/start 

using namespace std;

struct Element                          //Ã¿¸öËÄÃæÌåµ¥ÔªµÄÍØÆËÐÅÏ¢
{

	int edgeIndex[6];                         //ËÄÃæÌåËù¹ØÁªµÄ6ÌõÀâ£¬ÖµÎªÀâµÄÈ«¾ÖË÷Òý£¬ÏÂ±êÎªÀâÔÚµ¥ÔªÄÚµÄ¾Ö²¿Ë÷Òý
	//¶ÔÓ¦ËÄ¸ö¶¥µãË÷Òý·Ö±ðÎªABCDµÄµ¥Ôª,6ÌõÀâºÍµ¥ÔªµÄ¶ÔÓ¦¹ØÏµÊÇ:
	// 0:AB
	// 1:BC
	// 2:AC
	// 3:AD
	// 4:BD
	// 5:CD

	bool node_empty[4];                      //´Ó¸Ãµ¥Ôª¿´£¬¸Ã¶¥µãÊÇ·ñº¬ÓÐÎïÖÊ¡£
	int cutted;                              //ËÄÃæÌåÊÇ·ñ±»¸î¶Ï£¬2Îª¸î¶Ï£¬1Îª±»ÇÐ¸îµ«ÊÇÃ»ÓÐ±»¸î¶Ï£¬0ÎªÎ´±»ÇÐ¸î
	int node_group[2][4];                   //¶¥µã±»ÇÐ¸îÖ®ºóËùÊôµÄ¼¯ºÏ£¬Ã¿¸öÔªËØµÄÖµÎª¶¥µãµÄÈ«¾ÖË÷Òý£¬ÏÂ±êÊÇ¶¥µãÔÚ±íÃæµ¥ÔªÄÚµÄ¾Ö²¿Ë÷Òý

		//£¬³õÊ¼Ê±»òÕßÎ´±»ÔÙ´ÎÇÐ¸îµÄÊ±ºò£¬¼¯ºÏÎªÈ«¼¯->>>>>>>µ÷Õû£¡£¡£¡
		//¸Ã¼¯ºÏÓÃÓÚ³¤ÆÚµÄ´æ·ÅÁ½×éµÄ¶¥µã£¬µ±Ò»¸öµ¥Ôª±»ÇÐ¸îµÄÊ±ºò£¬¾Í½«°´ÕÕÀâÏà½»µÄ¹ØÏµ·Ö³ÉÁ½×é
		//µ±ÓÐ¶¥µãµÄcopy¸³ÖµµÄÊ±ºò,Ö±½Ó½«¶ÔÓ¦¼¯ºÏÖÐµÄ¸Ã¶¥µãµÄË÷ÒýÌæ»»

			//Ìæ»»µÄ¹ý³ÌÊÇ:µ±½øÐÐcopy¸³ÖµµÄÊ±ºò,Ö±½ÓÐÞ¸ÄËùÒªÉú³ÉµÄÐÂµÄfaceÖÐ¶ÔÓ¦µÄÐÅÏ¢
		//µ±¸Ãµ¥Ôª·Ö³ÉÁ½¸öÐÂµ¥ÔªµÄÊ±ºò,Ã¿¸ö¼¯ºÏÒÀÈ»Î¬»¤×Å×Ô¼ºµÄ¶¥µãÐÅÏ¢,¶ø²»ÏñÔ­À´µÄ×ö·¨½«ËùÓÐµÄ¶¥µã¶¼·Åµ½µÚÒ»¸ö¼¯ºÏÖÐ
		//ÒòÎªÔ­Ê¼µÄ·½·¨ÊÇ´íÎóµÄ:µ±·¢ÉúÇÐ¸îµÄ¼¯ºÏÖÐ»¹´æÔÚ¸³ÖµµÄ¹ý³ÌÖÐµÄÊ±ºò,ËùÓÐµÄ¶¥µã¶¼»á±ä³ÉÒ»×é,¾Í²»¿ÉÄÜÔÙ¸³ÖµÁË.
	Element* new_elem_pointer;
	Tetrahedra* new_tetr_pointer;
	int polygen_index;                       //ËÄÃæÌåµÄÇÐ¸îÃæ£¬¶ø²»ÊÇ±íÃæÈý½ÇÐÎ£¬¾¡¹ÜËÄÃæÌåÖ»»á²úÉúÐÂµÄ¶à±ßÐÎ£¬µ«ÊÇËæ×ÅËÄÃæÌåµÄ²»¶ÏµÄ±ä»¯£¬Ô­Ê¼µÄ¶à±ßÐÎ¿ÉÄÜ»á±»É¾³ý£¬Òò´Ë»¹ÓÐÎ¬»¤´ËÐÅÏ¢
};

struct Face                           //±íÃæÈý½ÇÐÎ
{
	int edgeIndex[3];                //ËÄÃæÌåËù¹ØÁªµÄ3ÌõÀâ
	// 0:AB
	// 1:BC
	// 2:AC
	CVect3 normal;                   //±íÃæ·¨ÏòÁ¿
	bool node_empty[3];
	int cutted;                      //±íÃæ¶à±ßÐÎÊÇ·ñ±»¸î¶Ï£¬2Îª¸î¶Ï£¬1Îª±»ÇÐ¸îµ«ÊÇÃ»ÓÐ±»¸î¶Ï£¬0ÎªÎ´±»ÇÐ¸î
	int node_group[2][3];//¶¥µã±»ÇÐ¸îÖ®ºóËùÊôµÄ¼¯ºÏ£¬ÏÂ±êÊÇ¶¥µãÔÚ±íÃæµ¥ÔªÄÚµÄ¾Ö²¿Ë÷Òý£¬ÖµÎª¶¥µãµÄÈ«¾ÖË÷Òý¡£

	Face* new_face_pointer;//Èç¹ûÒ»¸öµ¥Ôª±»ÇÐ¸î£¬ÔòÇÐ¸îºóÒ»¸ö½«±ä³ÉÁ½¸ö¡£¼´Ôö¼ÓÒ»¸ö¡£
		//ÓÃ¸Ã±äÁ¿Ö¸Ïò±íÃæµ¥Ôª±äÁ¿À´ÁÙÊ±´æ´¢Ô­Ê¼µ¥ÔªÐÅÏ¢¡£
	Triangle * new_tri_pointer;
	int polygen_index;//Ã¿¸öÈý½ÇÐÎµ¥Ôª¶¼»á¶ÔÓ¦×ÅÒ»¸öÓÃÓÚ»æÖÆ¶ÔÏó±íÃæµÄ¶à±ßÐÎ¡£¸Ã±äÁ¿´æ·ÅÆäË÷Òý¡£
};

struct Edge 
{
	bool cutted;                                         //µ±Ç°µ¥Ôª±»ÇÐ¶Ï
	int vertex[2];                                       //±ßËù¹ØÁªµÄÁ½¸ö¶¥µãË÷Òý
	float ratio;                                         //Ç¶Èë¶¥µãÎ»ÓÚÏß¶ÎÉÏµÄÎ»ÖÃ¡£

	map<int,int> index_in_elem;                          // µ¥ÔªµÄË÷Òý  ±ßÔÚµ¥ÔªÄÚµÄË÷Òý

	map<int,int> index_in_face;                         //Èý½ÇÐÍË÷Òý    ±ßÔÚÈý½ÇÐÎÄÚµÄË÷Òý
	int cutted_num;                                     //¼ÇÂ¼µ±Ç°elem_cuttedÖÐ±»ÇÐ¸îµÄµ¥ÔªµÄ¸öÊý
	                                                    //ÔÚÇÐ¸îµÄ¹ý³ÌÖÐ£¬Ëæ×Å¶Ôelem_cuttedÊý×éµÄÐÞ¸Ä£¬Í¬Ê±¶Ô±äÁ¿cutted_num½øÐÐµ÷Õû¡£
	                                                    //µ± elem_cutted.size() == cutted_numÊ±ºò£¬¸ÃÀâ¼´±»ÇÐ¸î¡£
	inline void set_ratio(float r)
	{
		ratio=r;
	}
};

struct Vertex 
{           
	map< int,int> index_in_elem;                       //Êý×éÏÂ±êÊÇµ¥ÔªË÷Òý£¬Êý×éÖµÊÇ¸Ã¶¥µãÔÚµ¥ÔªÖÐµÄ¾Ö²¿¶¥µãË÷Òý
	map< int,int> index_in_face;
	map< int,int> index_in_poly;
	map< int,float> weight_in_poly;
	CVect3 normal;                                     //¶¥µã·¨ÏòÁ¿
};

extern int NewFaceNum;                     //±íÃæÈý½ÇÐÎÊýÄ¿
extern int NewElemNum;                      //ËÄÃæÌåµ¥Ôª ÊýÄ¿
extern int NewNodeNum;                      //½áµãÊýÄ¿ 

class Mesh
{
public:
	inline int get_new_edge_index();               //Éú³ÉÒ»¸öÐÂµÄ±ßË÷Òý

	inline int get_new_face_index();

	inline int get_new_poly_index();

	inline int get_new_elem_index();

	int add_elem_vertexes_to_edge(int elem_index,int vertex_index1,int vertex_index2,int elem_bitcode,int index_in_elem);

	int add_face_vertexes_to_edge(int face_index,int vertex_index1,int vertex_index2,int face_bitcode,int index_in_face);

	void add_elem_to_vertex(int elem_index, int vertexIndex, int indexInElem);

	void add_face_to_vertex(int face_index, int vertexIndex, int indexInFace);

	void add_poly_to_vertex(int poly_index, int vertexIndex, int indexInPoly);

	void initElem();

	void reset_elem(int elem_index);

	void reset_face(int face_index);

	void initFace();

	void initEdge();

	void initVertex();

	void insertPoly(int i);                            //²åÈëÒ»¸öÓÃÓÚ»æÖÆµÄ±íÃæ¶à±ßÐÎ 
	void deletePoly(int i);

	void insertFace(int i);                            //²åÈëÒ»¸öÐÂµÄ±íÃæ¶à±ßÐÎ

	void insertElem(int i);                            //²åÈëÒ»¸öÐÂµÄµ¥Ôª

	void initMeshDataStructure();

	void initCuttingDataStructure();

	void iter();

	CVect3 cal_triang_normal(CVect3 a, CVect3 b, CVect3 c);          //¼ÆËãÃ¿¸ö±íÃæÈý½ÇÐÎµÄ·¨ÏòÁ¿

	void cal_face_normal();                                           //¼ÆËãÃ¿¸ö¶¥µãµÄ·¨ÏòÁ¿
	
	void cal_vertex_normal();                                    //¼ÆËãËùÓÐ¶¥µãµÄ·¨ÏòÁ¿
	
	void cal_poly_normal();                                     //¼ÆËãÃ¿¸ö±íÃæ¶à±ßÐÎµÄ·¨ÏòÁ¿
	
	void cal_em_ver_normal();

	void add_edge_to_uniform();                                //¸ù¾ÝÀâ±ßµÄÎ»ÖÃÈ·¶¨ÊôÓÚÄÄ¸öÍø¸ñ

	int get_edge_num();

	void display_edge();

	void display_intersect_edge();

	void display_current_intersected_edges();

	void display_affected_ver();

	void display_cutted_face();

	void display_mesh();

	void display_mesh2();

	void display_polygen();
	void display_polygen2();

	void display_poly_in_line();


	void display_poly_added();
	void display_poly_added2();
	void display_poly_added3();
	void display_emb();
	void embedded_node_iter();

	void display_all_edges();
	void display_cutted_elem();                   //ÒÔÀâ±ßµÄÐÎÊ½ÏÔÊ¾ËùÓÐµÄ±»ÇÐ¸îµÄËÄÃæÌåµ¥Ôª
	void display_affected_vertex_elem();
	void display_ver_elems();
	void display_ver_elems2();

	void set_uniform_polygen_num(int max_face_num,int node_num);

	void cut_mesh();                                         //ÍØÆË¸Ä±ä

private:

	void init_polygen();                                     //Éú³É×¨ÃÅÓÃÓÚ»æÖÆµÄ¶à±ßÐÎ¼¯ºÏ£¬ÆäÊµ¾ÍÊÇ°ÑtriangleÖÐµÄÄÚÈÝ¿½±´¹ýÀ´¡£

	void recal_poly_weight_on_ver(int ver_index);            //ÖØÐÂ¼ÆËãÃ¿¸ö¶à±ßÐÎ¶Ô¶¥µãµÄ¹±Ï×¡£

	float poly_area(int poly_index);                         //¼ÆËã¶à±ßÐÎÃæ»ý

	float tri_area(int tri_vers[3]);                        //¼ÆËãtri_vers[0],tri_vers[1],tri_vers[2]Èý¸ö¶¥µã¹¹³ÉµÄÈý½ÇÐÎµÄÃæ»ý

	bool polygen_cutted(int face_index);                    //Í¨¹ýÀâ±ßÐÅÏ¢ÅÐ¶ÏÄ³¸ö±íÃæ¶à±ßÐÎÊÇ·ñ±»ÍêÈ«ÇÐ¸î

	void check_face_add_vertex(int face_index);

	void check_elem_add_vertex(int elem_index);

	void assign(int index_in_face,int ver_copy_index,int to_index_in_face,int face_index);               //½«ÐéÄâ¶¥µã¸³Öµ¸ø±íÃæµ¥ÔªÖÐµÄ¶ÔÓ¦¶¥µãÉÏ£¬²¢ÇÒ½²¸Ãµ¥Ôª·ÅÈë¼¯ºÏcutted_facesÖÐ

	void assign_in_elem(int index_in_elem,int ver_copy_index,int to_index_in_elem,int elem_index);      //½«ÐéÄâ¶¥µã¸³Öµ¸øËÄÃæÌåµ¥ÔªÖÐµÄ¶ÔÓ¦¶¥µãÉÏ£¬²¢ÇÒ½²¸Ãµ¥Ôª·ÅÈë¼¯ºÏcutted_elemsÖÐ

	inline int get_new_ver_index();                               //»ñµÃÐÂÉú³É£¨ÐéÄâ£©¶¥µãµÄË÷Òý

	int  create_qua_poly(int elem_index,int* poly_ver_index);       //Éú³ÉËÄ±ßÐÎ£¬·µ»Ø4.

	int  create_tri_poly(int elem_index,int group_index,int* poly_ver_index);          //¶Ôgroup_indexÖÐÎ¨Ò»µÄ¶¥µã¶ÔÓ¦µÄÈý½ÇÐÎ×é³É¶à±ßÐÎ¡£

	int  create_elem_poly(int elem_index,int old_poly_index);                           //¸ù¾Ý¶ÔÓ¦µ¥ÔªµÄÇÐ¸îÇé¿öÉú³É¶à±ßÐÎ²¢¼ÓÈëµ½ÁÐ±íÖÐ¡£²¢ÇÒ·µ»Ø¶à±ßÐÎË÷Òý

	void reconstruct_face(int face_index);                                            //±íÃæÈý½ÇÐÎ½øÐÐÖØ½¨

	void reconstruct_elem(int elem_index);                                        //Ìåµ¥ÔªÖØ¹¹

	int get_edge_mask(int vertex_index1,int vertex_index2);                     //»ñµÃÁ½¸ö¶¥µã¶ÔÓ¦µÄÀâµÄmask

public:
	Vertex vertex[NodeSize];               //¶¥µãÉÏÊý¾Ý½á¹¹µÄÁÐ±í
	Edge edge[EdgeSize];                   //ÀâÁÐ±í

	map<int,int> cutted_edges;             //´æ·Åµ±Ç°ËùÓÐ±»ÇÐ¸îµ½µÄÀâ
	map<int,int> assist_cutted_edges;      //´æ·Åµ±Ç°±»ÇÐ¸îµ½µÄ£¬µ«ÊÇÒÑ¾­±»¸î¶ÏµÄÀâ
	int edge_num;                //Íø¸ñÖÐËùÓÐµÄÀâµÄÊýÄ¿¡£
	int vertex_num;              //Íø¸ñÖÐËùÓÐµÄ¶¥µãÊýÄ¿¡£

	//ÐÂÉú³ÉµÄ  ¶ÔÏóË÷Òý
	int next_edge_index ;        
	int next_face_index ;
	int next_poly_index ;
	int next_elem_index ;

private:
	Polygen polygen[FaceSize];                            //×¨ÃÅÓÃÓÚ»æÖÆµÄ¶à±ßÐÎ£¬°üÀ¨·Ö¸îËÄÃæÌåµÄÇÐÃæÉú³ÉµÄËÄ±ßÐÎ£¬±íÃæÈý½ÇÐÎ£¬ÒÔ¼°±íÃæÈý½ÇÐÎ·Ö¸î²úÉúµÄÈý½ÇÐÎ»òÕßËÄ±ßÐÎ
	int polygen_node_num[FaceSize];
	map<int,int> embedded_node_list;                      //Î¬»¤ÏµÍ³ÖÐËùÓÐÇ¶Èë¶¥µã£¬Ã¿¸öÇ¶Èë¶¥µã¶ÔÓ¦ÕâÒ»¸öÀâµÄË÷Òý¡£ÓÃÓÚ»æÖÆ£¬²»ÓÃÓÚ¹¹³Éµ¥Ôª

	Element element[ElemSize];          //ËÄÃæÌåµÄ¹ØÁªÊý¾Ý
	Face face[FaceSize];                //±íÃæÈý½ÇÐÎµÄ¹ØÁªÊý¾Ý        

	map<int,int> vertex_edge_map;          //ÅÐ¶ÏÁ½¸ö¶¥µãÊÇ·ñÒÑ¾­Éú²úÒ»ÌõÀâ
	map<int,int> affected_vertex;          //´æ·Åµ±Ç°ËùÓÐ±»ÇÐ¸îµÄÀâÓ°ÏìÈý½ÇÐÎµÄ¶¥µã
	map<int,int> affected_vertex_elem;     //´æ·Åµ±Ç°ËùÓÐ±»ÇÐ¸îµÄÀâÓ°ÏìµÄËÄÃæÌåµÄ¶¥µã
	map<int,int> cutted_faces;              //´æ·Å¼ì²â³öµÄ±»¡°¸î¶Ï¡±µÄ±íÃæ¶à±ßÐÎ//         ¿ÉÄÜ»á±»removeµô
	map<int,int> cutted_elems;             //´æ·Åµ±Ç°¼ì²â³öµÄËùÓÐ±»¡°¸î¶Ï¡±µÄËÄÃæÌåµ¥Ôª
	int cutted_face_array[FaceSize];//                     ¿ÉÄÜ±»È¡Ïûµô¡£
	int cutted_face_num;                        //µ±Ç°±»ÇÐ¸îµ«Î´±»´¦ÀíµôµÄµ¥ÔªÊý¡­¡­£¿

	//ÏÂÃæµÄÁ¿ÓÃÓÚ±íÊ¾±íÃæµ¥ÔªºÍÌåµ¥Ôª¾Ö²¿¶¥µãË÷ÒýËù¹ØÁªµÄÀâ¼°¶¥µã
	//±íÃæµ¥ÔªºÍËÄÃæÌå¹«ÓÃ´ËÁ½£¬Ö»ÊÇ±íÃæµ¥ÔªÊ¹ÓÃµÄÊÇÒ»¸ö3x2×Ó¾ØÕó¡£
	int next_edges[4][3];
	//ÏÂÃæµÄÁ¿±êÖ¾Í¨¹ýnext_edgesÖÐ¶ÔÓ¦µÄÀâµ½´ïµÄÏÂÒ»¸ö¶¥µãµÄ¾Ö²¿Ë÷Òý
	int next_vertex[4][3];
	//ÓÃÓÚÁ¬½ÓËÄÃæÌå½ØÃæ¶à±ßÐÎÖÐµÄÇ¶Èë¶¥µã¡£
	//¹æ¶¨´Ó¶àÃæÌåÍâÏò¶àÃæÌåÄÚ²¿·½Ïò¿´,Ë³Ê±ÕëÎªÕý!(Ò²¿ÉÄÜºóÀ´¸ÄÎªÄæÊ±ÕëÎªÕý,ÔÝÇÒÕâÃ´¹æ¶¨)
	//ÏÂÃæµÄ±äÁ¿¹æ¶¨µ±±»¿¼ÂÇµÄ¶¥µãÎª¿Õ,Ò²¾ÍÊÇ¸Ã¶¥µãÔÚÎ´À´¶àÃæÌåµÄÍâ,µÄÊ±ºòÓëÆäÏàÁ¬µÄ¼¸¸ö±ßÊÇ·ñÎªÕý!!!
	// µ±¶¥µãµÄnode_emptyÓë¶ÔÓ¦µÄedge_orderÏàÍ¬µÄÊ±ºò£¬°´ÕÕnext_vertexÖÐµÄ¶ÔÓ¦Ë³Ðò±éÀú£¬·ñÔò£¬°´ÕÕÏà·´µÄË³Ðò
	bool edge_order[4];
	//Óë¿Õ¶¥µãÏàÁ¬µÄÀâ±ßµÄË³Ðò

	map<int,int> temp_polygen_add;

	map<int,int> temp_elem_affected;      //ÍêÈ«ÓÃÓÚÏÔÊ¾±»ÇÐ¸îÓ°Ïìµ½µÄµ¥Ôª
	map<int,int> temp_vertexes;            //±»ÍêÈ«ÇÐ¸îµÄµ¥ÔªµÄ¶¥µãµÄ¼¯ºÏ
};


#endif
