# Supplementary material for: A multi-GPU accelerated virtual-reality interaction simulation framework
Source: PLoS One. 2019 Apr 11;14(4):e0214852. doi: 10.1371/journal.pone.0214852 (PMC6459549; doi:10.1371/journal.pone.0214852)
Supplement: S2 File — (ZIP) [file pone.0214852.s002.zip › Virtual Cutting Experiment code/cutting_simulation/mesjokke-drawer.cpp]

#include "stdafx.h"
#include <stdio.h>
#include <string.h>
#include <stdlib.h>
#include <math.h>

#include <ctype.h>

#if defined(_WIN32)
#include <windows.h>
#endif
#include <GL/glut.h>

#include "mesjokke-drawer.h"
#define M_PI 3.141593

float background [] = {1.0,1.0,1, 0.5};
float background_strength = 0.8;
float scalpel_color [] = {1,1,1, 0.0};


void Mesjokke_drawer::rotate_drag (Quaternion * current,
								   int sx, int sy,
								   int beginx, int beginy,
								   int ex, int ey)
{
	/* drag in progress, simulate trackball */
	float spin_quat[4];
	trackball(spin_quat,
		(2.0*beginx - sx) / sx,
		(sy - 2.0*beginy) / sy,
		(2.0*ex - sx) / sx,
		(sy - 2.0*ey) / sy);


	add_quats (spin_quat, *current, *current);

	if(current == &view_drag_.quat_)
	{
		//		set_camera (0);
	}
	else if (current == & scalpel_drag_.quat_)
	{
		change_scalpel ();
	}
	else if(current == &light_drag_.quat_)
	{
		set_lighting ();
	}
}

void Mesjokke_drawer::focus_on_model ()
{
	double rad =1.0;

	distance_ = (rad * 10) >2?(rad * 10):2; 
	double  fov = 3.5 * atan (rad  / distance_) * 180.0 / M_PI ; 
//	view_drag_.scale_(0) = log (fov) / log (2);
}

void Mesjokke_drawer::setup()                    //ÉèÖÃ»æÖÆ»·¾³
{
	glDisable (GL_LINE_STIPPLE);
//	glClear (GL_COLOR_BUFFER_BIT);

	focus_on_model();
//	glClearColor(0.5,0.5,0.5,0.0);
//	set_frustrum();          //Í¶Ó°¾ØÕó
	//	set_lighting ();         //¹âÕÕ
	change_scalpel();          
}


void Mesjokke_drawer::set_frustrum ()
{
	glMatrixMode(GL_PROJECTION);
	glLoadIdentity ();

	double fov =  pow (2, view_drag_.scale_(0)); 
	gluPerspective(90.0, 1.0, 0.1, 5000);

}


void Mesjokke_drawer::draw_frame()
{


	glPushMatrix();

	this->draw_scalpel ();   //»æÖÆµ¶×Ó
	glPopMatrix();
}

Mesjokke_drawer::Mesjokke_drawer()
{
	this->solid_ = true;
	this->boundary_ = false;
	this->edges_ = false;  
	this->distance_ = 2.0;
}

void Mesjokke_drawer::set_color(float *c)
{
	glMaterialfv(GL_FRONT_AND_BACK, GL_AMBIENT_AND_DIFFUSE, c);
	glColor4fv (c);
}

void Mesjokke_drawer::scale_drag(Vector3 *current,
								 int sx, int sy,
								 int beginx, int beginy,
								 int ex, int ey)
{
	Vector3 add = Vector3(  (double (ex) - beginx ) / sx,
		(beginy - double (ey) ) / sy ,
		0.0);

	*current += add;

	if (current == &view_drag_.scale_)
	{
		// this is unintuitive.
		//      view_drag_.translate_(2) = 2 * view_drag_.scale_(1);

		set_frustrum ();
	}
	else if (current == &scalpel_drag_.scale_)
	{
		change_scalpel ();
	}
	else if(current == &light_drag_.scale_)
		set_lighting ();
}

void Mesjokke_drawer::translate_drag (Vector3 *current,
									  int sx, int sy,
									  int beginx, int beginy,
									  int ex, int ey)
{
	Vector3 add = Vector3(  (double (ex) - beginx ) / sx,
		(beginy - double (ey) ) / sy ,
		0.0);

	*current += add;

	if (current == &view_drag_.translate_)
	{
		//		set_camera (0);
	}
	else if (current == &scalpel_drag_.translate_)   //ÍÏ¶¯Êó±ê
	{
		change_scalpel ();                             //ÒÆ¶¯ÊÖÊõµ¶
	}
	else if(current == &light_drag_.translate_)
	{
		set_lighting ();
	}
}

void Mesjokke_drawer::set_scalpel ()
{

	//Éè¶¨Î»ÖÃ£¨ÊÖÊõµ¶Á½¸ö¶ËµãµÄÎ»ÖÃ£©
	scalpel_handle_ =  Vector3 (1.1,1.1,-1.0);
	Vector3 scalpel_dir = Vector3 (0,0, 0.25 * distance_);

	float om[4][4];
	build_rotmatrix (om, scalpel_drag_.quat_);
	Matrix3 m;
	Matrix3::from_opengl_matrixf (&m, &om[0][0]);

	const double FACTOR_LIMIT = 100.0;
	double fact = pow (2, scalpel_drag_.scale_(0));

	if (fact < 1/FACTOR_LIMIT)
		fact = 1/FACTOR_LIMIT;
	else if (fact > FACTOR_LIMIT)
		fact = FACTOR_LIMIT;

	scalpel_dir *= fact;
	scalpel_dir = m * scalpel_dir;

	scalpel_handle_ = scalpel_handle_ + scalpel_drag_. translate_;               //ÊÖÊõµ¶ÄÚ²àµÄ¶¥µãÎ»ÖÃ
	scalpel_tip_ = scalpel_handle_ + scalpel_dir;								//ÊÖÊõµ¶Íâ²àµÄ¶¥µãÎ»ÖÃ

}


void Mesjokke_drawer::change_scalpel ()
{
	set_scalpel ();   //¸ù¾ÝÊó±êµÄ²Ù×÷¸üÐÂÊÖÊõµ¶Î»ÖÃ

}

void Mesjokke_drawer::draw_scalpel ()
{
//	set_color (scalpel_color);
	glLineWidth (6.0);

	glBegin (GL_LINES);
	glVertex3dv (scalpel_handle_.elts_);
	glVertex3dv (scalpel_tip_.elts_);  
	glEnd ();
}

void Mesjokke_drawer::set_lighting ()
{
	if (solid_)
	{
		float m[4][4];
		build_rotmatrix(m, light_drag_.quat_);

		Matrix3 lm;
		Matrix3::from_opengl_matrixf (&lm, &m[0][0]);

		Vector3 light_pos = Vector3 (0, 0, 10);
		light_pos = lm * light_pos;
		float position[] = {light_pos(0),
			light_pos(1),
			light_pos(2),0};
		glEnable(GL_NORMALIZE);
		glEnable(GL_DEPTH_TEST);
		glLightfv(GL_LIGHT0, GL_POSITION, position);
		glEnable(GL_LIGHTING);
		glEnable(GL_LIGHT0);
		glShadeModel(GL_FLAT);
		//	glDisable ( GL_CULL_FACE);      
	}
	else
	{
		glShadeModel(GL_FLAT);            
		glDisable ( GL_CULL_FACE);
		glDisable (GL_LIGHTING);      
	}
}
