# Supplementary material for: A multi-GPU accelerated virtual-reality interaction simulation framework
Source: PLoS One. 2019 Apr 11;14(4):e0214852. doi: 10.1371/journal.pone.0214852 (PMC6459549; doi:10.1371/journal.pone.0214852)
Supplement: S2 File — (ZIP) [file pone.0214852.s002.zip › Virtual Cutting Experiment code/cutting_simulation/mesjokke-drawer.h]

#ifndef BAZZOEN_DRAWER_H
#define BAZZOEN_DRAWER_H

#include <time.h>
#include "vector.h"


#include "matrix.h"

#include "trackball.h"

struct Drag_state {
	Vector3 scale_;              //Ëõ·Å
	Vector3 translate_;          //Æ½ÒÆ
	Quaternion quat_;            //Ðý×ª

	Drag_state (){
		trackball(quat_, 0.0, 0.0, 0.0, 0.0 );
	}
};

class Mesjokke_drawer
{

public:
	Drag_state  view_drag_;
	Drag_state  scalpel_drag_;
	Drag_state  light_drag_;
	double distance_ ;

	Vector3 scalpel_tip_;                //ÊÖÊõµ¶µÄÎ»ÖÃ
	Vector3 scalpel_handle_;


	bool solid_;
	bool edges_;
	bool boundary_;

	Mesjokke_drawer ();

	void print_stats();
	void visualize_axes ();  
	void set_lighting();              //ÉèÖÃ¹âÕÕ
	void set_scalpel();                //ÉèÖÃÊÖÊõµ¶
	void draw_scalpel ();             //»æÖÆÊÖÊõµ¶
	void draw_frame();                  //»æÖÆÇÐ¸îºóµÄÍø¸ñÃæ
	void rotate_drag (Quaternion*,int,int,int,int, int, int);             //Ðý×ª
	void translate_drag (Vector3*,int, int, int, int, int, int);           //Æ½ÒÆ
	void scale_drag (Vector3*,int, int, int, int, int, int);              //Ëõ·Å
	void set_camera(int);
	void set_frustrum();
	void setup();                                                 //³õÊ¼»¯ÅäÖÃ
	void set_color (float*);
	void focus_on_model();
	void change_scalpel ();                          //ÇÐ¸î
	void change_ReconScalpel(Vector3 handle,Vector3 tip);
};

extern float black_col[];
extern float body_col[] ;
extern float original_col [] ;
extern float black_col [] ;
extern float force_col [] ;


#endif
