# Supplementary material for: A multi-GPU accelerated virtual-reality interaction simulation framework
Source: PLoS One. 2019 Apr 11;14(4):e0214852. doi: 10.1371/journal.pone.0214852 (PMC6459549; doi:10.1371/journal.pone.0214852)
Supplement: S2 File — (ZIP) [file pone.0214852.s002.zip › Virtual Cutting Experiment code/cutting_simulation/my_math.h]

#ifndef MY_MATH_H
#define MY_MATH_H

#include "stdio.h"
#include "stdlib.h"
#include <math.h>

void gaussianElimination(CVect3& Pa, CVect3& Pb, CVect3& Pc, CVect3& Pd, CVect3& x)
{
	//Gaussian Elimination
	// r*Pa + s*Pb + t*Pc = Pd
	// r is from P1 to P4
	// x[3] = {r,s,t}
	// s is from P1 to P2
	// t is from Pm to the quadrilateral
	// P5 = P1 + r*(P4-P1) + s*(P2-P1)
	// P5 = Pm + t*(PL-Pm)
	// Pa = P4 - P1;
	// Pb = P2 - P1;
	// Pc = Pm - PL
	// Pd = Pm - P1;
	// P1 is current knife point
	// P2 is current knife hilt
	// P4 is previous knife point
	// Pm and PL are the point associated with a line segment.
	int order[3] = {-1,-1,-1};
	int i=0;
	float tempMax = 0.0f;
	int iMax = 0;
	for(i=0;i<3;i++)
	{
		if(tempMax <= (float)fabs(Pa.var[i]) )
		{
			tempMax = (float)fabs(Pa.var[i]);
			iMax = i;
		}
	}

	order[0] = iMax;
	float tf = 0;
	for(i=0;i<3;i++)
	{
		if( i != order[0] )
		{//µ±Ç°²»ÊÇµÚÒ»ÐÐ£¬¾ÍÓÃµÚÒ»ÐÐµÄÊ×ÔªËØ½øÐÐÏûÔª
			tf = - Pa.var[i] / Pa.var[ order[0] ] ;
			Pb.var[i] += Pb.var[ order[0] ] * tf ;
			Pc.var[i] += Pc.var[ order[0] ] * tf ;
			Pd.var[i] += Pd.var[ order[0] ] * tf ;
		}
	}
	// ÏÂÃæÑ°ÕÒµÚ¶þÁÐÖÐ·Çorder¡¾0¡¿ÐÐµÄ×î´óÔªËØ
	tempMax = 0.0f;
	iMax = 0;
	for(i=0;i<3;i++)
	{
		if(tempMax <= (float)fabs(Pb.var[i]) && i!=order[0])
		{
			tempMax = (float)fabs(Pb.var[i]);
			iMax = i;
		}
	}
	order[1] = iMax;
	order[2] = 3 - order[0] - order[1];
	tf = - Pb.var[ order[2] ] / Pb.var[ order[1] ];
	Pc.var[ order[2] ] += Pc.var[ order[1] ] * tf;
	Pd.var[ order[2] ] += Pd.var[ order[1] ] * tf;
	//ÏÂÃæÇó½â·½³ÌAx=bÖÐµÄx
	x.var[2] = Pd.var[ order[2] ] / Pc.var[ order[2]];
	x.var[1] = ( Pd.var[ order[1] ] - Pc.var[ order[1] ] * x.var[2] ) / Pb.var[ order[1] ];
	x.var[0] = ( Pd.var[ order[0] ] - Pc.var[ order[0] ] * x.var[2] - Pb.var[ order[0] ] * x.var[1] ) / Pa.var[ order[0] ];
	return;
}

ElemType tm[3][3];//tempMatrix
int rinvM3x3(ElemType a[3][3])
{
	int i,j;
	for(i=0;i<3;++i)
	{
		for(j=0;j<3;++j)
		{
			tm[i][j] = a[i][j];
		}
	}
	ElemType det = a[0][0]*a[1][1]*a[2][2] + a[0][1]*a[1][2]*a[2][0] + a[1][0]*a[2][1]*a[0][2]
				 -(a[2][0]*a[1][1]*a[0][2] + a[1][0]*a[0][1]*a[2][2] + a[0][0]*a[2][1]*a[1][2]);
	if(det + 1.0 == 1.0)
	{
		printf("err ** not inv \n");
		return 0;
	}// if

	a[0][0] = (tm[1][1]*tm[2][2] - tm[1][2]*tm[2][1])/det;
	a[0][1] = (tm[0][2]*tm[2][1] - tm[0][1]*tm[2][2])/det;
	a[0][2] = (tm[0][1]*tm[1][2] - tm[0][2]*tm[1][1])/det;
	a[1][0] = (tm[1][2]*tm[2][0] - tm[1][0]*tm[2][2])/det;
	a[1][1] = (tm[0][0]*tm[2][2] - tm[0][2]*tm[2][0])/det;
	a[1][2] = (tm[0][2]*tm[1][0] - tm[0][0]*tm[1][2])/det;
	a[2][0] = (tm[1][0]*tm[2][1] - tm[1][1]*tm[2][0])/det;
	a[2][1] = (tm[0][1]*tm[2][0] - tm[0][0]*tm[2][1])/det;
	a[2][2] = (tm[0][0]*tm[1][1] - tm[0][1]*tm[1][0])/det;
	
	return 1;
}

int rinv(int n, ElemType a[])
{
	int * is, * js, i, j, k, l, u, v;
	ElemType d,p;
	is = (int*)malloc(n*sizeof(int));//¼ÇÒäÐÐ±ä»»ÐÅÏ¢¿Õ¼ä
	js = (int*)malloc(n*sizeof(int));//¼ÇÒäÁÐ±ä»»ÐÅÏ¢¿Õ¼ä
	for(k=0; k<= n-1; k++)
	{
		d=0.0;
		for(i=k; i<= n-1; i++)//Ñ¡Ö÷Ôª
		{
			for(j=k; j<= n-1; j++)
			{
				l = i*n+j;
				p = fabs(a[l]);
				if(p>d)
				{
					d = p;
					is[k] = i;
					js[k] = j;
				}
			}
		}// for i
		if( d + 1.0 == 1.0 ) //ÆæÒì¾ØÕó£¬·µ»Ø´íÎó
		{
			free(is);
			free(js);
			printf("err ** not inv \n");
			return 0;
		}// if
		if( is[k] != k)
		{
			for(j=0; j <= n-1; j++)
			{
				u = k * n + j;
				v = is[k] * n + j;
				p = a[u];
				a[u] = a[v];
				a[v] = p;
			}//for j
		}// if
		if( js[k] != k)
		{
			for(i=0; i <= n-1; i++) //ÁÐ½»»»
			{
				u = i * n + k;
				v = i * n + js[k];
				p = a[u];
				a[u] = a[v];
				a[v] = p;
			}// for i
		}//if is[k
		l = k * n + k;
		a[l] = 1.0f/a[l];
		for(j=0; j <= n-1; j++)
		{
			if(j!=k)
			{
				u = k * n + j;
				a[u] = a[u] * a[l];
			}//if j
		}// for j
		for(i=0; i<= n-1; i++)
		{
			if ( i!=k)
			{
				for(j=0;j<n;j++)
				{
					if(j!=k)
					{
						u = i * n + j;
						a[u] = a[u] - a[i * n + k] * a[k * n + j];
					}
				}
			}
		}// for i
		for(i=0; i<= n-1; i++) // aik akk -> aik
		{
			if(i!=k)
			{
				u = i * n + k;
				a[u] = -a[u] * a[l];
			}
		}
	}//for k

	for(k=n-1; k>=0; k--) // »Ö¸´
	{
		if(js[k]!=k)
		{
			for(j=0; j<= n-1; j++)
			{
				u = k * n + j;
				v = js[k] * n + j;
				p = a[u];
				a[u] = a[v];
				a[v] = p;
			}
		}
		if(is[k]!=k)
		{
			for(i=0;i<=n-1;i++)
			{
				u = i * n + k;
				v = i * n + is[k];
				p = a[u];
				a[u] = a[v];
				a[v] = p;
			}
		}
	}
	free(is);
	free(js);
	return 1;
}


void CalcP(CVect3 col1,CVect3 col2,CVect3 col3,double Xi[][3],double P[][3])
{
	int i,j;
	for(i=0;i<3;i++)
	{
		for(j=0;j<3;j++)
		{
			P[i][j] = col1.var[i]*(Xi[0][j])+ col2.var[i]*(Xi[1][j])+ col3.var[i]*(Xi[2][j]);
		}
	}
}

void CalcDeltaU(double P[][3],double deltaU[][3])
{
	for(int i=0;i<3;i++)
	{
		for(int j=0;j<3;j++)
		{
			deltaU[i][j] = P[i][j];
		}
	}
	deltaU[0][0] -= 1.0;
	deltaU[1][1] -= 1.0;
	deltaU[2][2] -= 1.0;
}

void showStrain(double Strain[][3])
{
	printf("in the simple version is,the Green-Lagrange Strain is:\n");
//	printf("in the simple version is,the Cauchy Strain is:\n");
	for(int i=0;i<3;i++)
	{
		for(int j=0;j<3;j++)
		{
			printf("%f ",Strain[i][j]);
		}
		printf("\n");
	}
}
void showStress(double Stress[][3])
{
	printf("and the stress is:\n");
//	printf("in the simple version is,the Cauchy Strain is:\n");
	for(int i=0;i<3;i++)
	{
		for(int j=0;j<3;j++)
		{
			printf("%f ",Stress[i][j]);
		}
		printf("\n");
	}
}

void CalcStrain(double deltaU[][3],double Strain[][3])
{// ¼ÆËãÓ¦±ä£¬Ã»ÓÐÏÔÊ½µØ¼ÆËãdeltaUµÄ×ªÖÃ£¬¶øÊÇÍ¨¹ýµ÷Õû×ø±êÀ´¡°ÍµÀÁ¡±
	for(int i=0;i<3;i++)
	{
		for(int j=0;j<3;j++)
		{
			Strain[i][j] = deltaU[i][j] + deltaU[j][i];
			for(int k=0;k<3;k++)
			{
				Strain[i][j] += deltaU[i][k] * deltaU[j][k] ;
			}
			Strain[i][j] *= 0.5;
		}
	}
	showStrain(Strain);
}

void CalcStress(double Strain[][3],double Stress[][3])
{
	double r = E/(1+v)/(1-2*v);
	Stress[0][0] = r * ( (1-v)*Strain[0][0] + v*Strain[1][1] + v*Strain[2][2] );
	Stress[1][1] = r * ( v*Strain[0][0] + (1-v)*Strain[1][1] + v*Strain[2][2] );
	Stress[2][2] = r * ( v*Strain[0][0] + v*Strain[1][1] + (1-v)*Strain[2][2] );
	Stress[0][1] = r * (1-2*v) * Strain[0][1];
	Stress[1][0] = Stress[0][1];
	Stress[1][2] = r * (1-2*v) * Strain[1][2];
	Stress[2][1] = Stress[1][2];
	Stress[0][2] = r * (1-2*v) * Strain[0][2];
	Stress[2][0] = Stress[0][2];

	showStress(Stress);
}

//double p[9]={0};

void showMat(int n,double p[])
{
	for(int i=0;i<n;i++)
	{
		for(int j=0;j<n; j++)
		{
			printf("%f ",p[i*n+j]);
		}
		printf("\n");
	}
}

CVect3 CalcMatDotVec(double Stress[][3],CVect3 p)
{
	CVect3 ff;
	for(int i=0;i<3;i++)
	{
		ff.var[i] = 0;
		for(int j=0; j<3; j++)
		{
			ff.var[i] += (ElemType)Stress[i][j] * p.var[j];
		}
	}
	return ff;
}

CVect3 CalcFFace(double Stress[][3],CVect3 a,CVect3 b)
{
	CVect3 axb;
	axb.var[0] = a.var[1] * b.var[2] - a.var[2] * b.var[1];
	axb.var[1] = a.var[2] * b.var[0] - a.var[0] * b.var[2];
	axb.var[2] = a.var[0] * b.var[1] - a.var[1] * b.var[0];
	return CalcMatDotVec(Stress,axb);
}


#endif
