# Supplementary material for: A multi-GPU accelerated virtual-reality interaction simulation framework
Source: PLoS One. 2019 Apr 11;14(4):e0214852. doi: 10.1371/journal.pone.0214852 (PMC6459549; doi:10.1371/journal.pone.0214852)
Supplement: S2 File — (ZIP) [file pone.0214852.s002.zip › Virtual Cutting Experiment code/cutting_simulation/node-04.txt]

293
  1        1.46025    4.65635   0.018955      
  2        1.39912    4.65066   0.532648      
  3        1.06179    4.06504   0.446538      
  4        0.775736   4.13978   0.105338      
  5        0.943754   4.80684   -0.28269      
  6        0.922541   4.92238   0.268134      
  7        0.790571   4.83257   0.780625      
  8        0.629719   4.6645    1.33734       
  9        0.323944   3.7542    1.09651       
 10        0.368899   4.06002   0.630877      
 11        -0.20966   3.89512   0.351968      
 12        -0.14289   4.1212    -0.23179      
 13        0.175684   4.82968   -0.36274      
 14        0.300966   5.02243   0.070007      
 15        0.194192   5.01638   1.01662       
 16        0.028877   3.87894   2.14622       
 17        -0.47442   2.95983   1.82547       
 18        -0.65273   3.21974   1.27612       
 19        -0.43404   3.54144   0.785955      
 20        -0.96866   3.51874   -0.01672      
 21        -1.04424   4.69017   -0.37452      
 22        -0.18375   4.90067   -0.14494      
 23        -0.24111   5.01639   0.190043      
 24        -0.77649   4.93364   1.07771       
 25        -0.31757   4.85572   1.3043        
 26        -0.41514   4.31368   1.94872       
 27        -0.60605   3.71455   2.35712       
 28        -1.43655   2.98974   2.5701        
 29        -1.51537   2.48324   2.09113       
 30        -1.14662   2.76853   1.66263       
 31        -1.22375   3.03459   1.12638       
 32        -1.18011   3.28969   0.317796      
 33        -1.3755    3.36976   -0.18603      
 34        -1.4301    4.14525   -0.6698       
 35        -1.18986   4.92564   0.160877      
 36        -0.63907   4.84292   -0.02257      
 37        -1.81815   5.03755   0.40503       
 38        -1.73411   5.02437   1.06274       
 39        -1.57945   4.74388   1.46733       
 40        -1.11493   4.71849   1.47701       
 41        -0.69248   4.65535   1.56944       
 42        -1.08148   4.39559   1.87335       
 43        -1.19479   3.57871   2.41619       
 44        -1.72252   3.50351   2.38534       
 45        -1.9802    3.03297   2.51151       
 46        -1.9643    2.23649   2.09763       
 47        -2.23751   2.42365   1.74601       
 48        -2.0833    2.80905   1.41555       
 49        -1.78687   3.06768   0.978837      
 50        -1.69456   3.10755   0.433426      
 51        -1.48855   3.19086   0.133709      
 52        -1.76916   3.10534   -0.04668      
 53        -1.74041   3.1857    -0.53664      
 54        -1.69188   3.51684   -1.11583      
 55        -2.22841   3.04103   -1.33616      
 56        -2.52899   4.13927   -1.10801      
 57        -2.16601   4.57278   -0.79044      
 58        -2.90874   4.93507   0.16663       
 59        -2.90561   4.86589   0.852023      
 60        -2.10175   4.751     1.50418       
 61        -1.70008   4.38484   1.83119       
 62        -2.4663    3.59093   2.17409       
 63        -2.44563   2.81848   2.48849       
 64        -2.37726   2.1264    1.90798       
 65        -2.57322   2.28601   1.64368       
 66        -2.30065   2.82717   0.978918      
 67        -2.09247   2.97488   0.631001      
 68        -2.11878   2.91144   0.210837      
 69        -2.4933    2.62181   0.041843      
 70        -2.14624   2.88823   -0.82023      
 71        -3.20006   2.21078   -1.58229      
 72        -3.68478   2.7498    -1.42155      
 73        -3.29884   3.57094   -1.41016      
 74        -3.56281   4.21422   -0.71041      
 75        -3.78376   4.37391   0.507208      
 76        -3.98104   4.05067   1.05688       
 77        -3.08171   4.07285   1.76744       
 78        -2.55806   4.00307   1.96427       
 79        -3.34022   3.28425   2.05139       
 80        -3.07287   2.65444   2.36291       
 81        -2.78534   1.92762   1.75267       
 82        -2.83304   2.21405   1.30638       
 83        -2.71339   2.51924   0.902533      
 84        -2.4431    2.73577   0.523048      
 85        -2.79357   2.38331   0.410446      
 86        -2.89087   2.19953   -0.57438      
 87        -3.11423   1.87632   -0.90538      
 88        -3.86393   1.75762   -1.23378      
 89        -4.21512   2.25676   -1.0314       
 90        -3.93923   3.39182   -1.11829      
 91        -4.07792   3.85881   -0.73096      
 92        -4.36974   3.68903   -0.16096      
 93        -4.24224   3.76778   0.513084      
 94        -4.46508   2.91685   0.936134      
 95        -3.99786   3.20308   1.79763       
 96        -3.81634   2.20711   2.20846       
 97        -3.19579   1.47421   1.67476       
 98        -3.13962   1.78521   1.23506       
 99        -2.99775   2.09418   0.810091      
100        -3.22219   1.80636   -0.26186      
101        -3.4748    1.38686   -0.6137       
102        -3.69348   1.02108   -0.12296      
103        -4.48961   1.43145   -0.31742      
104        -4.54466   2.00559   -0.16964      
105        -4.25581   2.95847   -0.77374      
106        -4.57293   2.56296   0.082581      
107        -4.5555    1.95177   0.448797      
108        -4.42704   2.20018   1.41098       
109        -3.66751   1.05727   1.48794       
110        -3.5239    1.30393   1.07707       
111        -3.33814   1.58126   0.232195      
112        -3.63436   1.17872   0.531892      
113        -4.53865   1.37937   0.296956      
114        -4.54275   1.60688   1.08002       
115        1.31123    4.12773   0.008731      
116        0.631171   3.89463   0.950199      
117        0.026992   4.70428   1.55079       
118        -0.13745   3.25974   1.50066       
119        -0.1374    3.5328    1.16251       
120        -0.34144   4.64421   1.62374       
121        -1.04118   2.48911   2.25161       
122        -0.90979   3.27268   0.759854      
123        -1.24075   5.10453   0.722128      
124        -1.46273   3.60115   -0.60686      
125        -2.29203   3.67923   -1.33969      
126        -2.78054   3.78671   -1.3589       
127        -1.44536   3.97342   2.13571       
128        -2.01372   3.89212   2.07512       
129        -2.59488   2.3959    -1.05341      
130        -3.32634   2.75653   -1.63409      
131        -3.11254   4.02765   -1.09613      
132        -2.89826   4.4529    -0.79178      
133        -3.55593   3.82923   -1.09271      
134        -3.24848   4.64452   -0.31332      
135        -3.48674   4.53672   0.989716      
136        -3.0859    4.55389   1.38417       
137        -2.1963    4.32692   1.85997       
138        -2.63539   2.36043   2.57069       
139        -2.8893    2.30774   -0.09352      
140        -3.79541   2.34398   -1.3896       
141        -4.03852   2.76977   -1.15323      
142        -4.11232   4.15043   0.097528      
143        -3.6138    2.77034   2.12228       
144        -4.15061   2.51563   1.87738       
145        -3.3016    2.07693   2.40437       
146        -4.18818   1.08775   -0.77143      
147        -4.32406   1.82936   -0.72477      
148        -4.55445   2.47661   0.634619      
149        -4.26747   1.81813   1.89208       
150        -4.54232   1.69219   0.060647      
151        1.11943    4.61662   0.984077      
152        -1.37159   4.58874   1.693         
153        -3.54643   3.69421   1.76869       
154        1.06241    4.16942   -0.23935      
155        0.436227   5.03519   0.538705      
156        0.244952   4.38463   1.80473       
157        -0.75924   4.20439   -0.45768      
158        -0.04358   5.04414   0.535094      
159        -0.92271   3.14568   2.50756       
160        -0.69352   3.53124   0.351589      
161        -1.07626   3.78383   -0.35768      
162        -0.63539   5.01813   0.50421       
163        -0.93487   4.0036    2.15187       
164        -2.26593   4.86228   -0.09785      
165        -2.26808   5.03852   0.956978      
166        -2.03501   3.31384   2.38925       
167        -2.49203   2.567     1.35903       
168        -2.1307    2.87908   -0.28561      
169        -3.54596   3.13761   -1.46159      
170        -3.40854   4.60309   0.158093      
171        -3.72048   4.37382   -0.10056      
172        -3.31216   4.7049    0.556867      
173        -2.62694   4.50711   1.70419       
174        -2.90763   3.61202   2.05322       
175        -2.82306   3.16054   2.25181       
176        -3.21784   2.97035   2.2079        
177        -3.80277   3.84005   -0.93276      
178        -4.02661   4.11126   -0.34095      
179        -4.27256   3.42536   1.14674       
180        -3.9214    3.73934   1.4644        
181        -4.47484   2.44674   -0.57252      
182        -4.50866   3.2253    0.198971      
183        -4.50223   2.12103   0.930025      
184        -4.37527   2.77665   1.44032       
185        -3.76898   1.64766   2.30002       
186        -1.76558   2.68293   1.80025       
187        -4.3985    3.27951   0.644041      
188        -4.46229   3.04379   -0.30696      
189        -3.27995   1.63892   0.704665      
190        -3.08256   1.97475   0.293601      
191        0.255422   4.14829   0.126209      
192        0.530813   4.21381   -0.30687      
193        -0.02258   3.76121   0.790664      
194        -0.58041   3.77239   -0.08416      
195        -0.48499   4.61743   -0.4633       
196        -0.32286   5.00548   0.894887      
197        -1.28013   4.92643   1.16197       
198        -1.9057    2.48764   2.66933       
199        -1.58374   2.8733    1.39371       
200        -1.36719   3.18266   0.728389      
201        -1.66428   4.73462   -0.25198      
202        -2.61584   4.79516   1.30256       
203        -2.34102   3.23326   2.35288       
204        -2.79288   2.76407   -1.61843      
205        -3.12245   3.14514   -1.67767      
206        -2.71596   3.38954   -1.58262      
207        -3.54903   4.144     1.46027       
208        -2.55404   2.58189   -0.47771      
209        -3.82972   3.03608   -1.29819      
210        -3.22605   3.6691    1.91678       
211        -3.44481   2.43936   2.30163       
212        -4.24739   2.60278   -0.88652      
213        -4.33321   3.40247   -0.64228      
214        -4.56562   2.91955   0.493971      
215        -4.45076   2.51173   1.06469       
216        -3.4807    1.38352   -0.11104      
217        -1.98229   4.05671   -1.08626      
218        -2.70634   4.78529   -0.38838      
219        0.226899   3.46055   1.3823        
220        -2.43945   5.00093   0.450318      
221        -2.12343   3.54156   2.27577       
222        -3.51354   2.49893   -1.55281      
223        0.456764   4.16486   1.8686        
224        -3.6276    3.600498  0.664655      
225        -2.4279    2.747404  2.019515      
226        -0.11345   4.56348   0.393461      
227        -0.65911   3.885853  1.546673      
228        -3.88096   1.87158   0.021646      
229        -2.16698   3.445399  1.022486      
230        -2.81465   3.153978  0.860762      
231        0.591939   4.563365  0.223206      
232        -2.24777   4.130111  -0.17584      
233        -3.9526    2.699751  -0.12386      
234        -3.36866   2.409873  0.181802      
235        -2.80927   3.004055  -0.9837       
236        -3.83549   2.940259  1.251278      
237        -1.4863    4.447294  0.662296      
238        -2.12527   4.523715  0.476567      
239        -2.53726   3.310127  1.707222      
240        -2.04373   3.457685  0.228209      
241        -3.27946   2.952812  1.729343      
242        -1.35857   3.621503  1.107613      
243        -1.39456   4.292394  1.315288      
244        -2.85924   4.29777   0.203749      
245        -3.9159    2.088201  -0.49953      
246        -3.03226   3.883752  -0.41103      
247        -2.33444   3.699744  -0.69895      
248        -3.29526   2.469789  -0.90158      
249        -1.3724    3.991996  0.109407      
250        -1.17359   3.427283  1.830813      
251        -1.67173   3.634943  0.630247      
252        -1.95802   4.173398  1.25484       
253        -3.05987   4.128755  0.870063      
254        -3.81578   3.336215  0.107065      
255        -0.06956   4.026172  1.449952      
256        -3.54177   3.864437  -0.1823       
257        -4.01116   2.973605  0.407778      
258        0.207993   4.414642  0.992003      
259        -0.91287   4.326497  1.112483      
260        -3.17243   2.271341  1.867711      
261        -3.69276   1.868527  1.594765      
262        -0.41255   4.450868  1.240115      
263        -1.93406   3.313562  1.763938      
264        -3.19398   3.657804  1.37838       
265        -3.47658   3.069648  -1.03578      
266        -0.81096   4.444018  0.454248      
267        -0.95415   3.810014  0.773265      
268        -1.48263   3.850343  1.693908      
269        -3.06762   3.082826  -0.13793      
270        -3.74827   3.315473  -0.51172      
271        -3.80553   1.932006  0.738211      
272        -2.52682   3.83875   1.396423      
273        -1.80532   3.623476  -0.23978      
274        -3.41233   2.666474  -0.36885      
275        -1.45324   3.034626  2.089425      
276        -3.80891   2.615825  -0.7602       
277        -2.60144   3.788116  0.192137      
278        -0.46866   4.183734  0.834481      
279        -3.19085   2.967979  1.193315      
280        -3.41703   2.47837   1.434467      
281        -3.11341   3.662707  0.317452      
282        -3.14221   3.419052  -0.72178      
283        -2.89111   2.896163  0.333112      
284        -2.87643   2.603879  1.805638      
285        -2.42733   4.435012  1.02015       
286        -2.57368   3.322839  -0.18048      
287        -4.02828   2.398604  0.407867      
288        -2.508     3.2836    0.42871       
289        -4.04761   2.557026  0.832992      
290        -3.51289   2.946692  0.450884      
291        -2.18125   3.961878  0.605176      
292        -3.32203   2.53223   0.744086      
293        -2.81436   3.687995  0.726062      
