# Supplementary material for: A multi-GPU accelerated virtual-reality interaction simulation framework
Source: PLoS One. 2019 Apr 11;14(4):e0214852. doi: 10.1371/journal.pone.0214852 (PMC6459549; doi:10.1371/journal.pone.0214852)
Supplement: S2 File — (ZIP) [file pone.0214852.s002.zip › Virtual Cutting Experiment code/cutting_simulation/node-elem-num.txt]

node 0	Number 0
node 1	Number 9
node 2	Number 11
node 3	Number 21
node 4	Number 17
node 5	Number 22
node 6	Number 14
node 7	Number 12
node 8	Number 8
node 9	Number 16
node 10	Number 8
node 11	Number 18
node 12	Number 12
node 13	Number 17
node 14	Number 10
node 15	Number 10
node 16	Number 8
node 17	Number 11
node 18	Number 16
node 19	Number 10
node 20	Number 23
node 21	Number 17
node 22	Number 16
node 23	Number 14
node 24	Number 12
node 25	Number 14
node 26	Number 6
node 27	Number 11
node 28	Number 13
node 29	Number 18
node 30	Number 16
node 31	Number 12
node 32	Number 17
node 33	Number 17
node 34	Number 15
node 35	Number 13
node 36	Number 13
node 37	Number 15
node 38	Number 15
node 39	Number 17
node 40	Number 17
node 41	Number 17
node 42	Number 14
node 43	Number 19
node 44	Number 14
node 45	Number 15
node 46	Number 8
node 47	Number 10
node 48	Number 15
node 49	Number 10
node 50	Number 10
node 51	Number 14
node 52	Number 11
node 53	Number 15
node 54	Number 12
node 55	Number 11
node 56	Number 16
node 57	Number 17
node 58	Number 22
node 59	Number 15
node 60	Number 6
node 61	Number 13
node 62	Number 12
node 63	Number 13
node 64	Number 8
node 65	Number 13
node 66	Number 18
node 67	Number 10
node 68	Number 14
node 69	Number 17
node 70	Number 19
node 71	Number 20
node 72	Number 9
node 73	Number 14
node 74	Number 14
node 75	Number 11
node 76	Number 15
node 77	Number 6
node 78	Number 17
node 79	Number 12
node 80	Number 13
node 81	Number 12
node 82	Number 11
node 83	Number 17
node 84	Number 12
node 85	Number 12
node 86	Number 13
node 87	Number 13
node 88	Number 10
node 89	Number 7
node 90	Number 4
node 91	Number 10
node 92	Number 13
node 93	Number 15
node 94	Number 11
node 95	Number 16
node 96	Number 14
node 97	Number 7
node 98	Number 18
node 99	Number 11
node 100	Number 14
node 101	Number 10
node 102	Number 10
node 103	Number 11
node 104	Number 15
node 105	Number 13
node 106	Number 18
node 107	Number 16
node 108	Number 10
node 109	Number 11
node 110	Number 16
node 111	Number 13
node 112	Number 8
node 113	Number 6
node 114	Number 14
node 115	Number 14
node 116	Number 6
node 117	Number 6
node 118	Number 11
node 119	Number 15
node 120	Number 9
node 121	Number 9
node 122	Number 11
node 123	Number 8
node 124	Number 16
node 125	Number 16
node 126	Number 16
node 127	Number 12
node 128	Number 12
node 129	Number 10
node 130	Number 18
node 131	Number 10
node 132	Number 13
node 133	Number 11
node 134	Number 12
node 135	Number 13
node 136	Number 14
node 137	Number 10
node 138	Number 15
node 139	Number 11
node 140	Number 13
node 141	Number 10
node 142	Number 12
node 143	Number 18
node 144	Number 10
node 145	Number 10
node 146	Number 12
node 147	Number 13
node 148	Number 14
node 149	Number 15
node 150	Number 13
node 151	Number 16
node 152	Number 15
node 153	Number 8
node 154	Number 17
node 155	Number 9
node 156	Number 10
node 157	Number 10
node 158	Number 13
node 159	Number 16
node 160	Number 12
node 161	Number 5
node 162	Number 14
node 163	Number 13
node 164	Number 8
node 165	Number 12
node 166	Number 12
node 167	Number 9
node 168	Number 9
node 169	Number 19
node 170	Number 6
node 171	Number 15
node 172	Number 17
node 173	Number 11
node 174	Number 10
node 175	Number 12
node 176	Number 8
node 177	Number 16
node 178	Number 14
node 179	Number 14
node 180	Number 15
node 181	Number 11
node 182	Number 13
node 183	Number 13
node 184	Number 13
node 185	Number 17
node 186	Number 13
node 187	Number 17
node 188	Number 14
node 189	Number 15
node 190	Number 15
node 191	Number 14
node 192	Number 14
node 193	Number 8
node 194	Number 8
node 195	Number 12
node 196	Number 10
node 197	Number 14
node 198	Number 15
node 199	Number 10
node 200	Number 10
node 201	Number 12
node 202	Number 14
node 203	Number 7
node 204	Number 12
node 205	Number 13
node 206	Number 13
node 207	Number 11
node 208	Number 9
node 209	Number 13
node 210	Number 8
node 211	Number 0
node 212	Number 12
node 213	Number 11
node 214	Number 9
node 215	Number 13
node 216	Number 0
node 217	Number 16
node 218	Number 10
node 219	Number 11
node 220	Number 11
node 221	Number 7
node 222	Number 12
node 223	Number 15
node 224	Number 10
node 225	Number 9
node 226	Number 13
node 227	Number 12
node 228	Number 10
node 229	Number 11
node 230	Number 12
node 231	Number 15
node 232	Number 13
node 233	Number 8
node 234	Number 10
node 235	Number 7
node 236	Number 12
node 237	Number 8
node 238	Number 10
node 239	Number 11
node 240	Number 8
node 241	Number 10
node 242	Number 11
node 243	Number 11
node 244	Number 16
node 245	Number 11
node 246	Number 11
node 247	Number 13
node 248	Number 17
node 249	Number 11
node 250	Number 12
node 251	Number 14
node 252	Number 7
node 253	Number 21
node 254	Number 12
node 255	Number 10
node 256	Number 15
node 257	Number 5
node 258	Number 16
node 259	Number 15
node 260	Number 12
node 261	Number 12
node 262	Number 13
node 263	Number 11
node 264	Number 6
node 265	Number 12
node 266	Number 10
node 267	Number 14
node 268	Number 16
node 269	Number 15
node 270	Number 13
node 271	Number 10
node 272	Number 11
node 273	Number 9
node 274	Number 13
node 275	Number 7
node 276	Number 13
node 277	Number 12
node 278	Number 7
node 279	Number 12
node 280	Number 9
node 281	Number 10
node 282	Number 8
node 283	Number 10
node 284	Number 16
node 285	Number 12
node 286	Number 9
node 287	Number 9
node 288	Number 15
node 289	Number 12
node 290	Number 15
node 291	Number 12
node 292	Number 7
node 293	Number 12
node 294	Number 13
node 295	Number 11
node 296	Number 12
node 297	Number 10
node 298	Number 7
node 299	Number 7
node 300	Number 14
node 301	Number 14
node 302	Number 12
node 303	Number 14
node 304	Number 16
node 305	Number 14
node 306	Number 12
node 307	Number 8
node 308	Number 11
node 309	Number 14
node 310	Number 15
node 311	Number 11
node 312	Number 12
node 313	Number 14
node 314	Number 16
node 315	Number 11
node 316	Number 13
node 317	Number 14
node 318	Number 8
node 319	Number 14
node 320	Number 12
node 321	Number 16
node 322	Number 16
node 323	Number 15
node 324	Number 9
node 325	Number 14
node 326	Number 13
node 327	Number 7
node 328	Number 12
node 329	Number 16
node 330	Number 6
node 331	Number 7
node 332	Number 12
node 333	Number 17
node 334	Number 14
node 335	Number 10
node 336	Number 7
node 337	Number 14
node 338	Number 7
node 339	Number 16
node 340	Number 15
node 341	Number 13
node 342	Number 11
node 343	Number 11
node 344	Number 12
node 345	Number 12
node 346	Number 9
node 347	Number 12
node 348	Number 14
node 349	Number 9
node 350	Number 14
node 351	Number 11
node 352	Number 13
node 353	Number 14
node 354	Number 0
node 355	Number 13
node 356	Number 5
node 357	Number 18
node 358	Number 20
node 359	Number 12
node 360	Number 13
node 361	Number 15
node 362	Number 16
node 363	Number 10
node 364	Number 19
node 365	Number 11
node 366	Number 16
node 367	Number 12
node 368	Number 14
node 369	Number 7
node 370	Number 7
node 371	Number 11
node 372	Number 10
node 373	Number 7
node 374	Number 11
node 375	Number 13
node 376	Number 11
node 377	Number 13
node 378	Number 20
node 379	Number 14
node 380	Number 10
node 381	Number 13
node 382	Number 14
node 383	Number 11
node 384	Number 10
node 385	Number 9
node 386	Number 9
node 387	Number 14
node 388	Number 0
node 389	Number 10
node 390	Number 10
node 391	Number 17
node 392	Number 11
node 393	Number 12
node 394	Number 4
node 395	Number 10
node 396	Number 10
node 397	Number 6
node 398	Number 14
node 399	Number 7
node 400	Number 10
node 401	Number 11
node 402	Number 18
node 403	Number 14
node 404	Number 9
node 405	Number 15
node 406	Number 9
node 407	Number 14
node 408	Number 11
node 409	Number 10
node 410	Number 11
node 411	Number 7
node 412	Number 14
node 413	Number 11
node 414	Number 13
node 415	Number 9
node 416	Number 7
node 417	Number 9
node 418	Number 8
node 419	Number 9
node 420	Number 7
node 421	Number 9
node 422	Number 9
node 423	Number 6
node 424	Number 7
node 425	Number 6
node 426	Number 9
node 427	Number 13
node 428	Number 17
node 429	Number 10
node 430	Number 14
node 431	Number 10
node 432	Number 12
node 433	Number 9
node 434	Number 8
node 435	Number 11
node 436	Number 14
node 437	Number 11
node 438	Number 14
node 439	Number 9
node 440	Number 9
node 441	Number 11
node 442	Number 7
node 443	Number 9
node 444	Number 11
node 445	Number 11
node 446	Number 10
node 447	Number 12
node 448	Number 10
node 449	Number 10
node 450	Number 7
node 451	Number 8
node 452	Number 6
node 453	Number 6
node 454	Number 7
node 455	Number 13
node 456	Number 11
node 457	Number 12
node 458	Number 11
node 459	Number 9
node 460	Number 12
node 461	Number 13
node 462	Number 11
node 463	Number 11
node 464	Number 6
node 465	Number 7
node 466	Number 8
node 467	Number 13
node 468	Number 7
node 469	Number 10
node 470	Number 9
node 471	Number 13
node 472	Number 11
node 473	Number 10
node 474	Number 10
node 475	Number 15
node 476	Number 11
node 477	Number 11
node 478	Number 11
node 479	Number 10
node 480	Number 12
node 481	Number 15
node 482	Number 14
node 483	Number 13
node 484	Number 9
node 485	Number 11
node 486	Number 12
node 487	Number 12
node 488	Number 17
node 489	Number 10
node 490	Number 8
node 491	Number 20
node 492	Number 8
node 493	Number 6
node 494	Number 9
node 495	Number 13
node 496	Number 8
node 497	Number 8
node 498	Number 14
node 499	Number 8
node 500	Number 9
node 501	Number 10
node 502	Number 10
node 503	Number 7
node 504	Number 8
node 505	Number 4
node 506	Number 9
node 507	Number 14
node 508	Number 9
node 509	Number 7
node 510	Number 13
node 511	Number 11
node 512	Number 5
node 513	Number 14
node 514	Number 20
node 515	Number 20
node 516	Number 16
node 517	Number 18
node 518	Number 26
node 519	Number 22
node 520	Number 18
node 521	Number 18
node 522	Number 18
node 523	Number 26
node 524	Number 18
node 525	Number 16
node 526	Number 20
node 527	Number 18
node 528	Number 22
node 529	Number 16
node 530	Number 16
node 531	Number 22
node 532	Number 20
node 533	Number 20
node 534	Number 18
node 535	Number 28
node 536	Number 24
node 537	Number 16
node 538	Number 16
node 539	Number 24
node 540	Number 24
node 541	Number 18
node 542	Number 26
node 543	Number 22
node 544	Number 24
node 545	Number 20
node 546	Number 22
node 547	Number 20
node 548	Number 22
node 549	Number 24
node 550	Number 24
node 551	Number 20
node 552	Number 16
node 553	Number 18
node 554	Number 22
node 555	Number 20
node 556	Number 28
node 557	Number 26
node 558	Number 28
node 559	Number 26
node 560	Number 26
node 561	Number 28
node 562	Number 20
node 563	Number 22
node 564	Number 24
node 565	Number 26
node 566	Number 16
node 567	Number 22
node 568	Number 26
node 569	Number 26
node 570	Number 28
node 571	Number 24
node 572	Number 20
node 573	Number 36
node 574	Number 20
node 575	Number 22
node 576	Number 28
node 577	Number 24
node 578	Number 14
node 579	Number 28
node 580	Number 28
node 581	Number 16
node 582	Number 24
node 583	Number 21
node 584	Number 20
node 585	Number 24
node 586	Number 18
node 587	Number 24
node 588	Number 20
node 589	Number 24
node 590	Number 22
node 591	Number 24
node 592	Number 22
node 593	Number 26
node 594	Number 16
node 595	Number 20
node 596	Number 20
node 597	Number 26
node 598	Number 28
node 599	Number 20
node 600	Number 18
node 601	Number 24
node 602	Number 22
node 603	Number 19
node 604	Number 24
node 605	Number 18
node 606	Number 30
node 607	Number 16
node 608	Number 18
node 609	Number 22
node 610	Number 20
node 611	Number 26
node 612	Number 28
node 613	Number 24
node 614	Number 18
node 615	Number 22
node 616	Number 28
node 617	Number 22
node 618	Number 30
node 619	Number 20
node 620	Number 20
node 621	Number 24
node 622	Number 24
node 623	Number 18
node 624	Number 26
node 625	Number 22
node 626	Number 24
node 627	Number 22
node 628	Number 18
node 629	Number 28
node 630	Number 22
node 631	Number 24
node 632	Number 24
node 633	Number 24
node 634	Number 18
node 635	Number 24
node 636	Number 16
node 637	Number 18
node 638	Number 30
node 639	Number 22
node 640	Number 16
node 641	Number 28
node 642	Number 26
node 643	Number 14
node 644	Number 28
node 645	Number 24
node 646	Number 30
node 647	Number 26
node 648	Number 18
node 649	Number 26
node 650	Number 22
node 651	Number 26
node 652	Number 26
node 653	Number 24
node 654	Number 26
node 655	Number 22
node 656	Number 24
node 657	Number 24
node 658	Number 24
node 659	Number 20
node 660	Number 20
node 661	Number 26
node 662	Number 18
node 663	Number 22
node 664	Number 24
node 665	Number 24
node 666	Number 18
node 667	Number 18
node 668	Number 18
node 669	Number 22
node 670	Number 20
node 671	Number 26
node 672	Number 30
node 673	Number 20
node 674	Number 28
node 675	Number 24
node 676	Number 24
node 677	Number 24
node 678	Number 26
node 679	Number 20
node 680	Number 20
node 681	Number 24
node 682	Number 28
node 683	Number 20
node 684	Number 22
node 685	Number 18
node 686	Number 22
node 687	Number 22
node 688	Number 28
node 689	Number 20
node 690	Number 18
node 691	Number 24
node 692	Number 28
node 693	Number 22
node 694	Number 22
node 695	Number 22
node 696	Number 24
node 697	Number 26
node 698	Number 28
node 699	Number 26
node 700	Number 20
node 701	Number 30
node 702	Number 14
node 703	Number 21
node 704	Number 24
node 705	Number 26
node 706	Number 29
node 707	Number 16
node 708	Number 16
node 709	Number 32
node 710	Number 34
node 711	Number 20
node 712	Number 24
node 713	Number 22
node 714	Number 20
node 715	Number 24
node 716	Number 22
node 717	Number 24
node 718	Number 22
node 719	Number 20
node 720	Number 24
node 721	Number 22
node 722	Number 30
node 723	Number 20
node 724	Number 22
node 725	Number 22
node 726	Number 22
node 727	Number 18
node 728	Number 18
node 729	Number 24
node 730	Number 16
node 731	Number 26
node 732	Number 28
node 733	Number 22
node 734	Number 28
node 735	Number 22
node 736	Number 24
node 737	Number 20
node 738	Number 20
node 739	Number 20
node 740	Number 24
node 741	Number 24
node 742	Number 18
node 743	Number 28
node 744	Number 22
node 745	Number 18
node 746	Number 24
node 747	Number 20
node 748	Number 22
node 749	Number 22
node 750	Number 22
node 751	Number 34
node 752	Number 22
node 753	Number 24
node 754	Number 26
node 755	Number 24
node 756	Number 20
node 757	Number 24
node 758	Number 22
node 759	Number 26
node 760	Number 18
node 761	Number 22
node 762	Number 32
node 763	Number 26
node 764	Number 24
node 765	Number 24
node 766	Number 30
node 767	Number 18
node 768	Number 18
node 769	Number 24
node 770	Number 34
node 771	Number 22
node 772	Number 28
node 773	Number 20
node 774	Number 20
node 775	Number 26
node 776	Number 24
node 777	Number 18
node 778	Number 22
node 779	Number 22
node 780	Number 32
node 781	Number 24
node 782	Number 18
node 783	Number 18
node 784	Number 18
node 785	Number 20
node 786	Number 22
node 787	Number 28
node 788	Number 24
node 789	Number 24
node 790	Number 20
node 791	Number 28
node 792	Number 16
node 793	Number 24
node 794	Number 32
node 795	Number 20
node 796	Number 34
node 797	Number 22
node 798	Number 28
node 799	Number 18
node 800	Number 22
node 801	Number 24
node 802	Number 18
node 803	Number 24
node 804	Number 18
node 805	Number 24
node 806	Number 20
node 807	Number 28
node 808	Number 24
node 809	Number 18
node 810	Number 30
node 811	Number 26
node 812	Number 22
node 813	Number 26
node 814	Number 20
node 815	Number 28
node 816	Number 24
node 817	Number 24
node 818	Number 24
node 819	Number 18
node 820	Number 20
node 821	Number 24
node 822	Number 28
node 823	Number 20
node 824	Number 26
node 825	Number 24
node 826	Number 18
node 827	Number 24
node 828	Number 20
node 829	Number 28
node 830	Number 24
node 831	Number 24
node 832	Number 22
node 833	Number 24
node 834	Number 28
node 835	Number 22
node 836	Number 30
node 837	Number 24
node 838	Number 16
node 839	Number 20
node 840	Number 34
node 841	Number 22
node 842	Number 28
node 843	Number 26
node 844	Number 20
node 845	Number 26
node 846	Number 24
node 847	Number 22
node 848	Number 20
node 849	Number 24
node 850	Number 18
node 851	Number 24
node 852	Number 32
node 853	Number 20
node 854	Number 28
node 855	Number 20
node 856	Number 26
node 857	Number 20
node 858	Number 24
node 859	Number 22
node 860	Number 20
node 861	Number 18
node 862	Number 28
node 863	Number 22
node 864	Number 28
node 865	Number 26
node 866	Number 22
node 867	Number 24
node 868	Number 22
node 869	Number 20
node 870	Number 22
node 871	Number 26
node 872	Number 22
node 873	Number 20
node 874	Number 22
node 875	Number 24
node 876	Number 24
node 877	Number 24
node 878	Number 20
node 879	Number 24
node 880	Number 14
node 881	Number 26
node 882	Number 26
node 883	Number 26
node 884	Number 18
node 885	Number 26
node 886	Number 28
node 887	Number 30
node 888	Number 16
node 889	Number 26
node 890	Number 32
node 891	Number 30
node 892	Number 30
node 893	Number 18
node 894	Number 20
node 895	Number 22
node 896	Number 24
node 897	Number 24
node 898	Number 22
node 899	Number 26
node 900	Number 22
node 901	Number 22
node 902	Number 32
node 903	Number 24
node 904	Number 26
node 905	Number 26
node 906	Number 30
node 907	Number 20
node 908	Number 22
node 909	Number 20
node 910	Number 20
node 911	Number 30
node 912	Number 28
node 913	Number 22
node 914	Number 24
node 915	Number 14
node 916	Number 20
node 917	Number 16
node 918	Number 32
node 919	Number 20
node 920	Number 22
node 921	Number 22
node 922	Number 24
node 923	Number 24
node 924	Number 30
node 925	Number 22
node 926	Number 26
node 927	Number 24
node 928	Number 26
node 929	Number 24
node 930	Number 24
node 931	Number 28
node 932	Number 28
node 933	Number 26
node 934	Number 28
node 935	Number 20
node 936	Number 20
node 937	Number 30
node 938	Number 20
node 939	Number 22
node 940	Number 22
node 941	Number 18
node 942	Number 20
node 943	Number 20
node 944	Number 24
node 945	Number 18
node 946	Number 22
node 947	Number 24
node 948	Number 26
node 949	Number 32
node 950	Number 22
node 951	Number 14
node 952	Number 26
node 953	Number 22
node 954	Number 16
node 955	Number 16
node 956	Number 18
node 957	Number 20
node 958	Number 30
node 959	Number 20
node 960	Number 26
node 961	Number 16
node 962	Number 20
node 963	Number 28
node 964	Number 22
node 965	Number 26
node 966	Number 26
node 967	Number 18
node 968	Number 22
node 969	Number 14
node 970	Number 26
node 971	Number 26
node 972	Number 24
node 973	Number 24
node 974	Number 20
node 975	Number 28
node 976	Number 22
node 977	Number 24
node 978	Number 22
node 979	Number 24
node 980	Number 20
node 981	Number 20
node 982	Number 16
node 983	Number 30
node 984	Number 22
node 985	Number 26
node 986	Number 26
node 987	Number 32
node 988	Number 18
node 989	Number 32
node 990	Number 24
node 991	Number 18
node 992	Number 26
node 993	Number 26
node 994	Number 22
node 995	Number 24
node 996	Number 26
node 997	Number 24
node 998	Number 26
node 999	Number 26
node 1000	Number 20
node 1001	Number 22
node 1002	Number 32
node 1003	Number 22
node 1004	Number 22
node 1005	Number 28
node 1006	Number 22
node 1007	Number 38
node 1008	Number 24
node 1009	Number 24
node 1010	Number 26
node 1011	Number 20
node 1012	Number 26
node 1013	Number 26
node 1014	Number 22
node 1015	Number 20
node 1016	Number 20
node 1017	Number 22
node 1018	Number 18
node 1019	Number 32
node 1020	Number 28
node 1021	Number 26
node 1022	Number 22
node 1023	Number 18
node 1024	Number 26
node 1025	Number 26
node 1026	Number 32
node 1027	Number 24
node 1028	Number 28
node 1029	Number 16
node 1030	Number 22
node 1031	Number 20
node 1032	Number 30
node 1033	Number 26
node 1034	Number 24
node 1035	Number 20
node 1036	Number 30
node 1037	Number 24
node 1038	Number 32
node 1039	Number 26
node 1040	Number 26
node 1041	Number 20
node 1042	Number 28
node 1043	Number 24
node 1044	Number 24
node 1045	Number 28
node 1046	Number 24
node 1047	Number 30
node 1048	Number 22
node 1049	Number 24
node 1050	Number 32
node 1051	Number 20
node 1052	Number 26
node 1053	Number 22
node 1054	Number 32
node 1055	Number 16
node 1056	Number 26
node 1057	Number 20
node 1058	Number 32
node 1059	Number 30
node 1060	Number 30
node 1061	Number 32
node 1062	Number 26
node 1063	Number 20
node 1064	Number 20
node 1065	Number 20
node 1066	Number 28
node 1067	Number 26
node 1068	Number 18
node 1069	Number 28
node 1070	Number 30
node 1071	Number 18
node 1072	Number 20
node 1073	Number 32
node 1074	Number 26
node 1075	Number 24
node 1076	Number 26
node 1077	Number 32
node 1078	Number 22
node 1079	Number 28
node 1080	Number 22
node 1081	Number 20
node 1082	Number 22
node 1083	Number 20
node 1084	Number 24
node 1085	Number 20
node 1086	Number 20
node 1087	Number 30
node 1088	Number 24
node 1089	Number 28
node 1090	Number 24
node 1091	Number 24
node 1092	Number 26
node 1093	Number 26
node 1094	Number 20
node 1095	Number 26
node 1096	Number 28
node 1097	Number 36
node 1098	Number 30
node 1099	Number 22
node 1100	Number 20
node 1101	Number 30
node 1102	Number 20
node 1103	Number 24
node 1104	Number 28
node 1105	Number 16
node 1106	Number 20
node 1107	Number 24
node 1108	Number 28
node 1109	Number 24
node 1110	Number 22
node 1111	Number 24
node 1112	Number 24
node 1113	Number 26
node 1114	Number 22
node 1115	Number 22
node 1116	Number 22
node 1117	Number 22
node 1118	Number 26
node 1119	Number 18
node 1120	Number 24
node 1121	Number 22
node 1122	Number 22
node 1123	Number 32
node 1124	Number 26
node 1125	Number 28
node 1126	Number 20
node 1127	Number 32
node 1128	Number 34
node 1129	Number 22
node 1130	Number 18
node 1131	Number 28
node 1132	Number 20
node 1133	Number 26
node 1134	Number 22
node 1135	Number 28
node 1136	Number 22
node 1137	Number 20
node 1138	Number 22
node 1139	Number 26
node 1140	Number 30
node 1141	Number 28
node 1142	Number 18
node 1143	Number 20
node 1144	Number 32
node 1145	Number 26
node 1146	Number 26
node 1147	Number 26
node 1148	Number 24
node 1149	Number 26
node 1150	Number 24
node 1151	Number 22
node 1152	Number 18
node 1153	Number 28
node 1154	Number 26
node 1155	Number 20
node 1156	Number 24
node 1157	Number 26
node 1158	Number 22
node 1159	Number 30
node 1160	Number 22
node 1161	Number 24
node 1162	Number 20
node 1163	Number 20
node 1164	Number 28
node 1165	Number 28
node 1166	Number 16
node 1167	Number 26
node 1168	Number 26
node 1169	Number 22
node 1170	Number 28
node 1171	Number 18
node 1172	Number 18
node 1173	Number 38
node 1174	Number 28
node 1175	Number 30
node 1176	Number 24
node 1177	Number 18
node 1178	Number 28
node 1179	Number 24
node 1180	Number 18
node 1181	Number 32
node 1182	Number 26
node 1183	Number 24
node 1184	Number 18
node 1185	Number 28
node 1186	Number 20
node 1187	Number 26
node 1188	Number 24
node 1189	Number 22
node 1190	Number 24
node 1191	Number 30
node 1192	Number 16
node 1193	Number 24
node 1194	Number 22
node 1195	Number 26
node 1196	Number 30
node 1197	Number 26
node 1198	Number 24
node 1199	Number 32
node 1200	Number 26
node 1201	Number 20
node 1202	Number 28
node 1203	Number 22
node 1204	Number 24
node 1205	Number 22
node 1206	Number 14
node 1207	Number 30
node 1208	Number 18
node 1209	Number 32
node 1210	Number 26
node 1211	Number 24
node 1212	Number 30
node 1213	Number 20
node 1214	Number 16
node 1215	Number 20
node 1216	Number 22
node 1217	Number 24
node 1218	Number 28
node 1219	Number 24
node 1220	Number 26
node 1221	Number 30
node 1222	Number 18
node 1223	Number 26
node 1224	Number 22
node 1225	Number 22
node 1226	Number 24
node 1227	Number 24
node 1228	Number 28
node 1229	Number 24
node 1230	Number 28
node 1231	Number 20
node 1232	Number 26
node 1233	Number 26
node 1234	Number 24
node 1235	Number 22
node 1236	Number 22
node 1237	Number 24
node 1238	Number 24
node 1239	Number 28
node 1240	Number 30
node 1241	Number 20
node 1242	Number 22
node 1243	Number 16
node 1244	Number 18
node 1245	Number 32
node 1246	Number 24
node 1247	Number 26
node 1248	Number 24
node 1249	Number 26
node 1250	Number 20
node 1251	Number 26
node 1252	Number 22
node 1253	Number 24
node 1254	Number 22
node 1255	Number 30
node 1256	Number 18
node 1257	Number 20
node 1258	Number 22
node 1259	Number 20
node 1260	Number 10
node 1261	Number 30
node 1262	Number 28
node 1263	Number 22
node 1264	Number 20
node 1265	Number 26
node 1266	Number 28
node 1267	Number 22
node 1268	Number 24
node 1269	Number 24
node 1270	Number 24
node 1271	Number 16
node 1272	Number 28
node 1273	Number 20
node 1274	Number 22
node 1275	Number 30
node 1276	Number 28
node 1277	Number 26
node 1278	Number 28
node 1279	Number 24
node 1280	Number 30
node 1281	Number 36
node 1282	Number 24
node 1283	Number 22
node 1284	Number 18
node 1285	Number 22
node 1286	Number 20
node 1287	Number 26
node 1288	Number 22
