# Supplementary material for: A multi-GPU accelerated virtual-reality interaction simulation framework
Source: PLoS One. 2019 Apr 11;14(4):e0214852. doi: 10.1371/journal.pone.0214852 (PMC6459549; doi:10.1371/journal.pone.0214852)
Supplement: S2 File — (ZIP) [file pone.0214852.s002.zip › Virtual Cutting Experiment code/cutting_simulation/node_smooth.txt]

1289
GRID     1              -1.55583  3.33749   -.981817
GRID     2              -1.83458  3.248     -1.30221
GRID     3              -2.4124   2.65821   -.838035
GRID     4              -2.24678  3.37094   -1.51416
GRID     5              -1.29476  4.16145   -.574953
GRID     6              -1.40834  3.40641   -.333631
GRID     7              -2.0957   2.89873   -.11494
GRID     8              -2.87738  2.24625   .305836
GRID     9              -2.9951   2.14358   -.033707
GRID     10             -2.81013  2.10532   -1.23931
GRID     11             -3.38477  2.88491   -1.58515
GRID     12             -3.2195   3.6368    -1.38512
GRID     13             -2.02178  4.16467   -1.02363
GRID     14             -2.03376  4.54898   -.794782
GRID     15             -1.16212  4.68314   -.423466
GRID     16             -.882407  4.34485   -.566933
GRID     17             -.697425  3.6427    .0257951
GRID     18             -1.44228  3.16247   .534809
GRID     19             -1.79456  3.0442    .0819545
GRID     20             -2.11571  2.96146   .675827
GRID     21             -2.65444  2.56605   .424933
GRID     22             -2.94038  2.19765   .950763
GRID     23             -3.00719  2.04201   .613462
GRID     24             -3.34704  1.57481   .141321
GRID     25             -3.28106  1.74351   -.610241
GRID     26             -3.90042  1.55311   -1.16802
GRID     27             -4.25642  2.25787   -.951708
GRID     28             -3.98269  3.45385   -1.06056
GRID     29             -3.40597  4.55024   -.305321
GRID     30             -2.78678  4.893     -.091472
GRID     31             -1.767    5.03362   .396285
GRID     32             -.662993  5.0069    .446214
GRID     33             -.497732  4.87184   -.066462
GRID     34             -.136034  4.80332   -.356847
GRID     35             -.330852  3.99818   -.208473
GRID     36             -.394541  3.82384   .20333
GRID     37             -.438783  3.42123   1.0583
GRID     38             -1.39787  2.98273   1.2114
GRID     39             -2.12638  2.80401   1.37761
GRID     40             -2.69633  2.53876   .918003
GRID     41             -2.51678  2.54176   1.3709
GRID     42             -2.9719   2.01918   1.26833
GRID     43             -3.33453  1.55923   .914409
GRID     44             -3.76722  1.00778   .97571
GRID     45             -3.5991   1.18554   .0017328
GRID     46             -3.76359  .910832   -.349105
GRID     47             -4.2152   1.09557   -.744986
GRID     48             -4.55451  2.04029   -.045703
GRID     49             -4.41504  3.15472   -.511938
GRID     50             -4.08615  3.83322   -.751597
GRID     51             -4.08937  4.05952   -.356041
GRID     52             -4.11553  4.01773   .64072
GRID     53             -3.64488  4.46669   .446883
GRID     54             -2.82148  4.82377   1.09236
GRID     55             -1.59746  5.12929   .793797
GRID     56             -1.61772  4.74122   1.4751
GRID     57             -1.00794  4.59232   1.67382
GRID     58             -.223836  4.62298   1.66227
GRID     59             .32325    4.94534   1.16092
GRID     60             .470217   4.97376   .792971
GRID     61             .581702   5.03133   .185419
GRID     62             -.059433  4.97053   .0056957
GRID     63             .30721    4.93454   -.137169
GRID     64             .289425   4.8334    -.371689
GRID     65             .404006   4.18861   -.039241
GRID     66             .231467   3.72648   1.08273
GRID     67             .428034   3.29024   1.63259
GRID     68             -.70036   3.00484   1.58932
GRID     69             -1.28827  2.58687   2.04152
GRID     70             -2.00278  2.60303   1.74274
GRID     71             -2.72905  2.10883   1.61313
GRID     72             -2.83142  1.8129    1.80453
GRID     73             -3.1142   1.4684    1.82557
GRID     74             -3.57508  1.08109   1.66277
GRID     75             -4.12697  .793794   .646541
GRID     76             -4.53434  1.14629   .169122
GRID     77             -4.55855  2.0108    .585896
GRID     78             -4.40537  3.39669   .40799
GRID     79             -4.45281  2.95935   .980379
GRID     80             -3.87291  4.02334   1.27043
GRID     81             -3.23198  3.91984   1.78376
GRID     82             -2.21934  4.68836   1.60479
GRID     83             -1.53526  4.17068   1.99943
GRID     84             -.654622  4.47105   1.83225
GRID     85             -.012528  4.23915   1.93056
GRID     86             .589645   4.65319   1.43339
GRID     87             .712291   4.76226   1.02072
GRID     88             .841579   4.94476   .445926
GRID     89             1.03326   4.75097   -.382215
GRID     90             .904501   4.17413   -.251196
GRID     91             1.1716    4.14143   .0050521
GRID     92             1.07284   4.07349   .418977
GRID     93             .890993   3.94107   .805179
GRID     94             1.02949   4.18124   1.44873
GRID     95             .352727   3.69912   2.12922
GRID     96             -.728585  2.68673   2.10401
GRID     97             -1.58022  2.32982   2.24413
GRID     98             -1.75063  2.46673   2.02783
GRID     99             -2.32876  1.92386   2.15245
GRID     100            -3.06539  1.99996   2.52656
GRID     101            -3.44142  1.14326   1.96339
GRID     102            -4.05633  1.95588   2.09309
GRID     103            -4.54654  1.40373   1.27657
GRID     104            -4.23443  2.32692   1.8531
GRID     105            -3.84093  3.44206   1.77584
GRID     106            -3.16904  3.37283   2.08886
GRID     107            -2.90713  3.7514    1.98811
GRID     108            -2.54754  3.21815   2.30883
GRID     109            -1.82865  3.10656   2.51902
GRID     110            -1.00546  3.85691   2.2526
GRID     111            -.600847  3.42167   2.47555
GRID     112            1.26897   4.66987   .721167
GRID     113            1.33232   4.74515   .272437
GRID     114            -1.18955  3.02874   2.52309
GRID     115            -1.86668  2.7207    2.66606
GRID     116            -2.08451  2.06784   2.21781
GRID     117            -2.21381  2.5885    2.6185
GRID     118            -3.1699   2.70961   2.316
GRID     119            -3.60653  2.57511   2.19208
GRID     120            -1.81102  3.13655   -.758681
GRID     121            -2.41579  2.71447   -1.28594
GRID     122            -1.73686  3.54529   -1.16323
GRID     123            -1.81338  3.84519   -1.17444
GRID     124            -1.6542   3.27993   -.561695
GRID     125            -1.76179  3.17916   -.236269
GRID     126            -2.59464  2.54944   -.447573
GRID     127            -2.41165  2.69313   .104344
GRID     128            -2.7583   2.3052    -.724839
GRID     129            -2.61167  2.37486   -1.06203
GRID     130            -3.01648  2.03964   -.679388
GRID     131            -2.92777  2.33866   -1.55184
GRID     132            -2.92684  3.51254   -1.54565
GRID     133            -3.31238  2.18349   -1.60181
GRID     134            -2.65126  3.78486   -1.33811
GRID     135            -2.26556  3.75716   -1.28917
GRID     136            -2.81021  4.23777   -.987118
GRID     137            -.673685  3.92133   -.250666
GRID     138            -1.06868  3.48655   -.069418
GRID     139            -1.34779  3.3164    -0.000565
GRID     140            -.886879  3.41591   .390034
GRID     141            -2.32869  2.79996   .385288
GRID     142            -3.11017  1.93608   .275181
GRID     143            -3.1405   1.79908   -1.07471
GRID     144            -3.79973  2.55682   -1.36556
GRID     145            -3.83     2.88224   -1.31334
GRID     146            -3.75238  3.23742   -1.32862
GRID     147            -4.18599  3.02601   -.852141
GRID     148            -2.38847  4.39174   -.935067
GRID     149            -1.84196  4.83959   -.02525
GRID     150            -2.2115   5.03387   .312141
GRID     151            -1.42652  4.92697   .16504
GRID     152            -1.00406  4.86639   .004074
GRID     153            -1.20398  5.09747   .632573
GRID     154            -.342256  3.6781    .650537
GRID     155            -.019145  3.77274   .769839
GRID     156            -.954159  3.26804   .745774
GRID     157            -1.00446  3.10383   1.05309
GRID     158            -1.69945  3.09873   .859262
GRID     159            -1.78095  3.09192   .453729
GRID     160            -3.45417  1.40689   -.874376
GRID     161            -3.67413  1.029     -.708928
GRID     162            -4.30579  1.84152   -.764948
GRID     163            -4.53533  2.36444   -.375477
GRID     164            -4.53088  1.46541   -.222134
GRID     165            -4.41295  2.74956   -.602183
GRID     166            -4.54774  2.89459   .0700337
GRID     167            -4.2511   3.43147   -.738799
GRID     168            -3.87322  4.30319   .238609
GRID     169            -3.36325  4.64397   .149771
GRID     170            -2.98566  4.88424   .511101
GRID     171            -2.67013  4.96717   .340192
GRID     172            -3.41855  4.60661   .796878
GRID     173            -2.08634  5.10553   .765273
GRID     174            -2.18496  4.94746   1.2191
GRID     175            -1.23273  5.02009   .981466
GRID     176            -.889463  4.93227   1.10302
GRID     177            -.480885  4.87521   1.24488
GRID     178            -.138077  5.00109   .989468
GRID     179            .129135   5.02983   .764466
GRID     180            .299974   5.04144   .461292
GRID     181            .0472615  5.0436    .282149
GRID     182            .582609   4.99374   .516396
GRID     183            .0187901  4.17747   -.244626
GRID     184            -.143884  4.01976   .0888025
GRID     185            .228528   3.9576    .650745
GRID     186            .566227   4.07616   .628041
GRID     187            -.374171  3.2035    1.51596
GRID     188            -.714     3.18344   1.2786
GRID     189            -.518973  2.93937   1.82259
GRID     190            -1.28977  2.75014   1.60367
GRID     191            -2.99813  1.79619   1.54686
GRID     192            -3.51033  1.27343   1.21343
GRID     193            -4.06768  .798136   1.24002
GRID     194            -3.87252  .822473   .138129
GRID     195            -4.4319   1.04208   -.359363
GRID     196            -4.58866  2.63145   .340815
GRID     197            -4.53538  2.79069   .664015
GRID     198            -4.35409  3.62162   -.364529
GRID     199            -4.29017  3.78591   .329431
GRID     200            -4.26866  3.50482   .929494
GRID     201            -4.45505  3.13189   .673492
GRID     202            -4.04364  3.55942   1.44561
GRID     203            -3.32834  4.36421   1.44188
GRID     204            -3.04501  4.44437   1.5636
GRID     205            -3.52284  4.07038   1.52966
GRID     206            -2.92957  4.15427   1.78677
GRID     207            -.954766  4.34726   1.91072
GRID     208            .71825    4.88045   .699392
GRID     209            .995378   4.88414   .087551
GRID     210            .621231   4.20849   -.329755
GRID     212            .683426   4.11575   .355114
GRID     213            .526259   3.5548    1.37866
GRID     214            .798091   3.86933   1.80745
GRID     215            .675944   4.29555   1.73527
GRID     217            -.288137  3.08302   2.46161
GRID     218            -1.13969  2.62077   2.58309
GRID     219            -2.10866  2.24984   1.97628
GRID     220            -2.71452  1.63904   2.18888
GRID     221            -2.99389  1.45123   2.0702
GRID     222            -4.09666  1.45688   2.09472
GRID     223            -4.33995  1.79774   1.79897
GRID     224            -4.56297  1.24923   .583301
GRID     225            -4.45307  2.29247   1.17526
GRID     226            -4.47075  1.77715   1.46892
GRID     227            -4.16714  3.14623   1.60091
GRID     228            -3.99005  2.62055   2.01646
GRID     229            -3.78386  3.78238   1.57117
GRID     230            -2.15946  4.06994   1.96527
GRID     231            -1.98609  3.44316   2.35055
GRID     232            -2.54925  3.59372   2.15827
GRID     233            -1.36838  3.84309   2.22768
GRID     234            -2.208    3.15038   2.41377
GRID     235            -1.28259  3.30456   2.45161
GRID     236            -.448788  4.01503   2.15339
GRID     237            -.039375  3.72673   2.2726
GRID     238            .951322   4.56032   1.27323
GRID     239            1.05917   4.65327   .985607
GRID     240            1.33931   4.30759   1.07113
GRID     241            -1.50105  2.82993   2.6389
GRID     242            -2.23124  2.24246   2.59983
GRID     243            -2.79551  2.67363   2.4385
GRID     244            -3.3361   2.28369   2.36464
GRID     245            -3.69431  3.14858   1.95664
GRID     246            -3.42048  3.00783   2.11612
GRID     247            -3.09351  3.07479   2.21257
GRID     248            -2.46852  2.85019   2.47134
GRID     249            -2.11543  2.87893   2.54063
GRID     250            -.978723  3.31415   2.48138
GRID     251            -2.1484   2.96251   -1.08929
GRID     252            -1.95507  3.56429   -1.3415
GRID     253            -2.71183  2.47132   -.023353
GRID     254            -2.64738  3.20131   -1.64621
GRID     255            -3.50193  2.53679   -1.55538
GRID     256            -1.62987  4.64667   -.496035
GRID     257            -3.31335  1.86238   -1.50178
GRID     258            -3.2377   4.10294   -.984223
GRID     259            -3.69323  3.87095   -.973969
GRID     260            -2.75521  4.51942   -.763443
GRID     261            -2.78391  4.75818   -.468532
GRID     262            -.58203   3.57827   .401174
GRID     263            -3.51695  1.29455   .393389
GRID     264            -3.81756  4.12033   -.637054
GRID     265            -1.01624  2.96582   1.38981
GRID     266            -2.25655  2.59315   1.55302
GRID     267            -4.54987  1.84044   .301899
GRID     268            -4.25163  3.64591   .627807
GRID     269            -4.31762  3.28379   1.24454
GRID     270            -3.17739  4.61241   1.19797
GRID     271            -1.89657  4.83931   1.35395
GRID     272            .196453   4.73687   1.48399
GRID     273            .633387   4.81013   -.358558
GRID     274            -2.43179  2.1303    1.87046
GRID     275            -4.54061  1.84455   .831574
GRID     276            -2.64288  4.19476   1.8507
GRID     277            -1.725    3.79714   2.20555
GRID     278            .333976   4.2202    1.86337
GRID     279            -.801085  3.00776   2.52378
GRID     280            -1.94959  2.37686   2.64838
GRID     281            -2.56313  2.46636   2.56867
GRID     282            -1.58387  3.68656   -.978137
GRID     283            -1.57935  4.04198   -.937457
GRID     284            -2.87706  2.2709    -.37182
GRID     285            -2.47946  4.07119   -1.13985
GRID     286            -3.04703  4.37823   -.825185
GRID     287            -3.62531  2.76855   -1.45647
GRID     288            -4.08045  2.67123   -1.12077
GRID     289            -2.24176  4.85548   -.105493
GRID     290            -4.48672  1.86455   -.415361
GRID     291            -4.51018  2.80891   -.269336
GRID     292            -.002313  5.04646   .500519
GRID     293            -.095726  3.46995   1.26618
GRID     294            -.061318  3.0444    1.82205
GRID     295            -3.21879  4.19643   1.63156
GRID     296            .786727   4.1422    .0797984
GRID     297            .680812   3.73213   1.16637
GRID     298            -.125947  2.87863   2.0256
GRID     299            -2.23771  3.60181   2.20948
GRID     300            -.979042  3.83794   -.296289
GRID     301            -2.47022  4.78365   -.324409
GRID     302            -3.77328  4.30648   -.312207
GRID     303            -4.53829  1.60954   .0689075
GRID     304            -1.90708  4.39081   1.82382
GRID     305            -.373259  3.74341   2.33477
GRID     306            -2.88318  3.99864   -1.17208
GRID     307            -1.21629  3.2909    .261461
GRID     308            -1.18147  3.72039   -.423338
GRID     309            -.675189  3.80471   2.29747
GRID     310            -3.396    3.82592   -1.15721
GRID     311            -3.53831  4.1581    -.783922
GRID     312            -1.49929  3.53616   -.689734
GRID     313            -2.255    2.79869   -.47791
GRID     314            -2.05609  2.95936   .278217
GRID     315            -2.84638  2.3109    .640871
GRID     316            -3.17117  1.86673   -.029579
GRID     317            -3.22024  1.73301   .580661
GRID     318            -3.11388  1.98299   -.338846
GRID     319            -3.82744  1.93098   -1.32086
GRID     320            -4.1232   1.8761    -1.10841
GRID     321            -2.09173  4.72898   -.409075
GRID     322            -2.35164  2.78929   1.02587
GRID     323            -2.80076  2.31231   1.24467
GRID     324            -3.38972  1.483     .565035
GRID     325            -3.43681  1.47197   -.330104
GRID     326            -3.58094  1.19256   -.442576
GRID     327            -3.94542  1.17678   -.99982
GRID     328            -4.20508  1.4956    -.926625
GRID     329            -3.65923  4.41868   .026766
GRID     330            -4.13852  4.14586   .275887
GRID     331            -3.39747  4.66881   .471749
GRID     332            -3.07294  4.77955   .843986
GRID     333            -1.23264  4.7926    1.36611
GRID     334            -1.56144  4.93785   1.17215
GRID     335            -.244146  5.04295   .634924
GRID     336            -.073300  4.85733   1.32526
GRID     337            -.240289  5.01908   .292978
GRID     338            .244707   5.04384   .147768
GRID     339            .118237   4.09363   .209654
GRID     340            -.143414  3.61923   .978899
GRID     341            .216476   3.47545   1.36276
GRID     342            -1.02782  2.73585   1.86469
GRID     343            -1.6036   2.67758   1.80236
GRID     344            -2.36091  2.38431   1.70156
GRID     345            -4.56893  2.22979   .296783
GRID     346            -4.54039  1.49109   .338388
GRID     347            -4.54405  3.0204    .391733
GRID     348            -4.45483  3.21478   -.158508
GRID     349            -2.85248  4.65478   1.38625
GRID     350            -2.53822  4.79366   1.35769
GRID     351            -1.90138  4.68221   1.59022
GRID     352            -1.45242  4.56657   1.73128
GRID     353            .268373   4.50054   1.74991
GRID     355            .51956    3.93611   .902231
GRID     356            -4.61754  1.10336   .916452
GRID     357            -4.4717   2.56281   .964837
GRID     358            -4.3882   2.68485   1.40278
GRID     359            -3.53205  3.7143    1.7643
GRID     360            -2.52789  3.96106   1.99206
GRID     361            -1.56733  3.47547   2.40367
GRID     362            -1.14801  4.11605   2.0672
GRID     363            -1.19492  3.58646   2.41122
GRID     364            -.752108  4.13092   2.06775
GRID     365            1.105     4.86904   .459331
GRID     366            -3.70393  2.17982   2.25109
GRID     367            -2.84854  3.34639   2.18118
GRID     368            -2.81317  2.97364   2.31985
GRID     369            -1.88605  3.10371   -.989103
GRID     370            -2.62141  2.41863   -1.38556
GRID     371            -2.41273  2.68322   -.196699
GRID     372            -3.03206  3.04138   -1.66149
GRID     373            -3.5834   1.95943   -1.52299
GRID     374            -3.98722  3.06636   -1.13587
GRID     375            -2.48651  4.9579    .0740481
GRID     376            -2.43538  5.02155   .627861
GRID     377            -1.43092  5.06448   .460783
GRID     378            -1.27057  3.19147   .838507
GRID     379            -4.56556  2.49543   -0.000711
GRID     380            -3.03867  4.91364   .187935
GRID     381            -1.86692  5.02969   1.06799
GRID     382            -.925133  5.06381   .784584
GRID     383            -.967476  2.83276   1.64565
GRID     384            -4.42654  3.55028   .0451531
GRID     385            -4.37307  3.25438   .91506
GRID     386            -4.34818  3.38368   .702359
GRID     387            -3.58497  4.42015   1.22478
GRID     389            -4.36074  1.26916   1.73274
GRID     390            -4.45613  1.5531    1.5818
GRID     391            -4.49728  1.86899   1.15283
GRID     392            -4.18215  2.75984   1.75198
GRID     393            -2.34832  4.31837   1.8686
GRID     394            .848947   4.43262   1.50963
GRID     395            -2.95083  2.35819   2.48379
GRID     396            -3.34036  4.37849   -.690532
GRID     397            -1.72182  4.60581   1.68898
GRID     398            -1.93988  3.02774   -.479624
GRID     399            -3.27408  1.72274   -.236974
GRID     400            -3.59798  3.58372   -1.28394
GRID     401            -3.60854  4.3213    -.558311
GRID     402            -1.70133  2.82795   1.50941
GRID     403            -3.16758  1.74387   1.22104
GRID     404            -3.30773  1.50794   1.24951
GRID     405            -3.84488  4.35246   .866247
GRID     406            -2.23838  3.03469   -1.36078
GRID     407            -1.0972   5.01396   .350267
GRID     408            -1.8684   4.04238   2.0126
GRID     409            -3.68742  2.24721   -1.4699
GRID     410            -1.79128  2.98172   1.22127
GRID     411            -2.40628  2.97332   -1.6
GRID     412            -4.00121  2.26599   -1.26272
GRID     413            -2.87238  2.11343   -.959951
GRID     414            -2.54395  3.52632   -1.47268
GRID     415            -1.63548  4.39075   -.871039
GRID     416            -1.14378  3.22624   .543274
GRID     417            -1.56637  3.21553   -.047429
GRID     418            -1.51002  3.15078   .210989
GRID     419            -3.05803  2.01177   -1.4938
GRID     420            -3.59203  3.02755   -1.44685
GRID     421            -4.25904  2.63502   -.858175
GRID     422            -3.14202  3.87354   -1.21498
GRID     423            -3.09222  4.60845   -.613217
GRID     424            -3.07645  4.76907   -.329551
GRID     425            -.954723  5.05625   .548906
GRID     426            -.822654  4.6942    -.30059
GRID     427            -2.04416  2.98858   1.03497
GRID     428            -2.44838  2.73994   .688036
GRID     429            -3.10641  1.88089   .919525
GRID     430            -3.56522  1.27563   .761662
GRID     431            -3.74459  1.0482    .476123
GRID     432            -4.37115  1.46305   -.57258
GRID     433            -3.937    4.28128   .500933
GRID     434            -2.76288  4.96033   .741369
GRID     435            -.448506  5.00582   .844867
GRID     436            -.099333  3.90015   .437297
GRID     437            -3.19581  1.59523   1.49252
GRID     438            -4.56091  2.39237   .621156
GRID     439            -4.16677  3.7741    .86628
GRID     440            -4.05098  4.00938   .977883
GRID     441            -1.22837  4.37205   1.88573
GRID     442            .717414   4.90981   -.123419
GRID     443            -.790377  2.82449   1.82001
GRID     444            -2.59431  1.89643   1.92511
GRID     445            -3.77997  1.62386   2.29941
GRID     446            -4.4199   2.15057   1.48967
GRID     447            -3.95195  3.01622   1.89958
GRID     448            -3.47631  3.40017   1.9513
GRID     449            -.168799  3.97955   2.16251
GRID     450            -.890107  3.60629   2.43128
GRID     451            .98264    4.8079    .721108
GRID     452            1.24558   4.78367   -.064412
GRID     453            -1.88422  2.19805   2.25251
GRID     454            -3.95326  2.3733    2.12599
GRID     455            -3.73265  2.8585    2.04359
GRID     456            -1.4868   3.14795   2.51689
GRID     457            -2.06061  2.9507    -.782697
GRID     458            -2.9538   3.7675    -1.35086
GRID     459            -.911724  4.11268   -.405178
GRID     460            -.644536  3.43694   .697343
GRID     461            -1.42087  4.78543   -.151536
GRID     462            -.747727  3.28547   .96685
GRID     463            -4.40682  2.15105   -.636016
GRID     464            -4.54135  1.75755   -.157977
GRID     465            -4.50125  3.22336   .149175
GRID     466            -3.9808   4.22139   -.033038
GRID     467            -3.20604  4.79276   .374918
GRID     468            -3.20295  4.75389   .603709
GRID     469            -2.47279  5.00519   .992461
GRID     470            -.671925  4.98771   .887556
GRID     471            .386731   4.12873   .354936
GRID     472            -3.34031  1.38542   1.49239
GRID     473            -4.32876  3.95171  -0.000112
GRID     474            -4.13804  3.70054   1.15139
GRID     475            -2.66443  4.50899   1.69236
GRID     476            .502182   4.01462   1.9278
GRID     477            .127465   3.00946   1.92139
GRID     478            .0581325  3.34636   2.33355
GRID     479            -4.57764  1.51524   .901711
GRID     480            -4.5461   1.64657   .59238
GRID     481            -2.31069  3.39073   2.29934
GRID     482            -2.04532  3.77182   2.14542
GRID     483            -2.30885  3.80098   2.08175
GRID     484            -.259457  3.49578   2.46294
GRID     485            .0683013  3.9206    2.1031
GRID     486            -2.62964  2.09366   2.6218
GRID     487            -3.43634  1.68582   2.4126
GRID     488            -2.73609  2.75174   -1.61297
GRID     489            -3.63416  1.65744   -1.3814
GRID     490            -2.42032  4.68802   -.686401
GRID     491            -4.50497  2.16393   .889906
GRID     492            -2.50187  4.88279   -.121381
GRID     493            -.384885  2.80223   2.06021
GRID     494            -1.36296  3.74261   -.557512
GRID     495            -3.38444  3.29964   -1.53851
GRID     496            -2.21866  2.84115   .153084
GRID     497            -.565084  4.60194   -.428682
GRID     498            -.614349  4.1905    -.436154
GRID     499            -.509357  3.81948   -.061067
GRID     500            -.6291    4.66704   1.56096
GRID     501            .059767   3.24595   1.57269
GRID     502            -.389894  4.30238   1.95729
GRID     503            -3.25559  3.63644   1.92133
GRID     504            -2.76463  4.00664   1.90626
GRID     505            -.250363  4.15202   2.05889
GRID     506            .238703   4.00857   1.97621
GRID     507            -3.14497  2.61535   -1.63221
GRID     508            -4.40895  2.41949   -.693772
GRID     509            -3.15196  4.77527   -.078542
GRID     510            -1.49449  3.84662   -.735993
GRID     511            -.854807  4.76694   1.39025
GRID     512            -.365153  4.30935   -.579232
GRID     513            -1.65503  4.39679   1.56327
GRID     514            -4.02708  3.36444   .854084
GRID     515            -3.98486  3.53161   .261167
GRID     516            -3.40062  4.34974   .969583
GRID     517            -3.37516  3.87232   -.898253
GRID     518            -.423417  4.39636   -.159863
GRID     519            -3.21705  2.11189   2.07656
GRID     520            -2.71939  4.3804    1.32842
GRID     521            -1.6718   3.47145   -.056406
GRID     522            -4.1366   3.10818   .872595
GRID     523            -4.09283  3.34034   .0319049
GRID     524            -4.24651  3.07      .17382
GRID     525            -2.44578  4.6409    -.071060
GRID     526            -.583852  4.0388    -.035987
GRID     527            -1.31239  4.5146    1.48152
GRID     528            -3.13721  2.53725   -.221097
GRID     529            -2.61636  2.00124   2.24817
GRID     530            -1.40031  4.27782   1.6296
GRID     531            -1.85871  4.39789   1.44301
GRID     532            -3.35434  3.91879   -.638912
GRID     533            .922383   4.26394   1.04922
GRID     534            -2.9178   4.13841   -.672462
GRID     535            -3.06607  3.80754   -.820354
GRID     536            -3.3017   3.79655   1.35638
GRID     537            -1.08811  2.86475   2.08215
GRID     538            -1.10765  2.91246   2.29056
GRID     539            -1.96045  4.0958    1.63847
GRID     540            .711887   4.3376    .652883
GRID     541            -3.81344  3.74121   -.289331
GRID     542            -2.95887  4.4288    -.478679
GRID     543            -4.21894  2.76709   .11636
GRID     544            -2.64997  2.47744   2.27134
GRID     545            .743448   4.27358   1.31492
GRID     546            .678275   4.02079   1.45799
GRID     547            -2.327    4.70222   .598985
GRID     548            -2.0881   4.84104   .959942
GRID     549            -3.26217  4.03834   1.04054
GRID     550            -2.91606  2.62459   2.19919
GRID     551            -.868397  2.98583   2.03583
GRID     552            -2.59752  2.20309   2.06634
GRID     553            .490662   4.34646   .793732
GRID     554            .661692   4.1415    1.02434
GRID     555            .482949   4.37288   1.26267
GRID     556            .646845   4.48163   .980381
GRID     557            .313076   4.23039   .97556
GRID     558            -1.1724   4.46273   1.23182
GRID     559            -1.55071  4.4423    1.35233
GRID     560            -1.65078  4.16059   1.56694
GRID     561            -2.87557  2.30837   1.84672
GRID     562            -2.87017  1.99003   2.02507
GRID     563            -.686111  4.40894   1.5195
GRID     564            -3.82809  2.6298    .656831
GRID     565            -3.9004   3.63496   -.010322
GRID     566            -2.23503  3.2393    .329039
GRID     567            -3.17206  2.48199   .670949
GRID     568            -3.20394  4.2595    -.227436
GRID     569            -3.41775  4.15309   .0371419
GRID     570            -3.16133  4.13321   -.555807
GRID     571            -2.84105  3.84649   -.51975
GRID     572            -3.22794  3.94715   -.351817
GRID     573            -3.62303  3.85923   -.53105
GRID     574            -3.51074  4.0403    -.245092
GRID     575            -3.41373  4.29151   -.399045
GRID     576            -3.88035  2.52278   .349478
GRID     577            -.664323  3.90472   .433739
GRID     578            -2.59521  3.71537   1.94544
GRID     579            -3.56991  3.75027   1.14659
GRID     580            -.520673  4.10139   .28122
GRID     581            -.742222  4.21342   .46459
GRID     582            -3.95041  3.23392   -.628874
GRID     583            -2.74873  2.76242   -1.25012
GRID     584            -2.90758  2.45356   -1.27251
GRID     585            -3.29109  2.39494   -1.35581
GRID     586            -3.02468  3.971     1.46171
GRID     587            -2.6841   4.46138   1.01123
GRID     588            -2.82428  4.2676    1.5573
GRID     589            -3.16791  4.10279   1.31662
GRID     590            -3.22505  3.94044   .108288
GRID     591            -4.02593  3.05361   1.18226
GRID     592            -3.25754  3.61491   -.938938
GRID     593            -3.04486  3.63824   -1.07873
GRID     594            -2.35349  3.37815   -.961158
GRID     595            -3.49548  3.58888   -.782369
GRID     596            -1.35644  3.9226    .130087
GRID     597            -1.03511  4.05955   .483679
GRID     598            -1.79359  4.5356    1.21503
GRID     599            -2.45118  3.03645   -.64084
GRID     600            -2.86766  2.68032   -.721245
GRID     601            -2.88835  2.56982   -.991439
GRID     602            -2.92975  3.01563   -.846385
GRID     603            -2.70536  2.8685    -.873749
GRID     604            -4.20833  1.67149   -.20989
GRID     605            -2.45156  3.25337   1.96973
GRID     606            -2.95405  3.68837   1.69015
GRID     607            -2.61604  3.46586   1.68938
GRID     608            -2.30058  2.95528   2.28037
GRID     609            -.874122  3.85484   -.018169
GRID     610            -.585687  4.28939   .0911485
GRID     611            -.765938  3.88312   .197922
GRID     612            -.872181  4.31446   .201007
GRID     613            -.778857  4.15866   -.072410
GRID     614            -2.09778  2.48807   2.15787
GRID     615            -2.41116  2.75723   2.15716
GRID     616            -2.33587  2.35812   2.27246
GRID     617            -2.23271  2.63308   1.97841
GRID     618            -2.11316  2.67646   2.35904
GRID     619            -1.54261  4.19491   1.18381
GRID     620            -.876616  4.14632   1.17532
GRID     621            -.725566  4.08419   .720153
GRID     622            -.988499  4.25728   .981251
GRID     623            .487398   3.78185   1.65396
GRID     624            .393289   4.12954   1.55633
GRID     625            -1.4865   4.63049   1.05924
GRID     626            -1.32241  4.85743   .70947
GRID     627            -3.8209   1.45166   1.78041
GRID     628            -4.18211  1.51183   1.5598
GRID     629            .455183   4.03487   1.23606
GRID     630            -3.4278   2.03457   -1.28235
GRID     631            -3.10464  2.22449   -1.06157
GRID     632            .501846   4.38985   .474617
GRID     633            -.99655   4.3133    1.47824
GRID     634            -3.29244  3.7836    -.200991
GRID     635            -2.38677  3.07926   -.225508
GRID     636            -1.72328  3.43231   -.804736
GRID     637            -2.91008  2.17166   2.25164
GRID     638            -2.44635  3.00078   2.0459
GRID     639            -2.06438  3.85844   1.77229
GRID     640            -3.36552  2.91903   -1.21988
GRID     641            -3.28338  2.35522   -.058334
GRID     642            -3.66246  2.29449   .164372
GRID     643            -3.33737  2.49675   .163022
GRID     644            -2.12319  3.21751   2.05631
GRID     645            -2.63686  3.82605   1.75166
GRID     646            -3.01729  2.70288   .876066
GRID     647            -3.86492  3.48052   1.10726
GRID     648            -3.58698  3.6516    .865372
GRID     649            -3.89687  3.60195   .833978
GRID     650            -1.12497  4.33393   .311107
GRID     651            -1.4059   4.58228   .519351
GRID     652            -3.43071  3.75917   .0336136
GRID     653            -3.59787  3.57577   .584909
GRID     654            -3.76986  3.95832   .0398105
GRID     655            -3.73689  3.65444   .278713
GRID     656            -3.66825  2.2781    -.107889
GRID     657            -4.20023  2.6728    -.221073
GRID     658            -3.94757  1.69374   1.62125
GRID     659            -3.35897  1.89728   1.4416
GRID     660            -3.84468  1.44878   1.30239
GRID     661            -.180464  4.35305   .145935
GRID     662            -3.99835  2.30683   -.243248
GRID     663            -4.27852  1.83828   -.040402
GRID     664            -1.62822  3.62706   -.409457
GRID     665            -1.90627  3.50616   -.254238
GRID     666            -3.62428  1.42815   1.51507
GRID     667            -3.44631  1.49525   1.73527
GRID     668            -3.56008  1.61306   1.99577
GRID     669            -3.17668  1.74374   2.01471
GRID     670            -3.5165   1.96419   1.97128
GRID     671            -3.16984  2.06257   1.76682
GRID     672            -3.75015  1.88435   1.75944
GRID     673            -3.37362  1.77792   1.64117
GRID     674            -3.47948  1.67457   1.47091
GRID     675            -3.76273  2.37721   1.82724
GRID     676            -3.93859  2.11467   1.75634
GRID     677            -3.68348  1.57527   .633114
GRID     678            -3.3983   2.1088    .35372
GRID     679            -3.57666  3.5453    1.44662
GRID     680            -3.30498  3.53624   1.62228
GRID     681            -2.56224  4.61468   .329232
GRID     682            -2.67195  4.52714   -.117723
GRID     683            -2.46024  4.45946   .116938
GRID     684            -3.7768   1.43182   .370302
GRID     685            -3.60847  1.63215   .368759
GRID     686            -3.90734  1.4752    .786212
GRID     687            -4.20872  1.53112   .527064
GRID     688            -2.85609  4.61602   .478666
GRID     689            -2.91086  4.45386   .0700831
GRID     690            -3.17502  4.34762   .150296
GRID     691            -2.67504  4.75447   .118095
GRID     692            -2.92377  4.40045   -.169591
GRID     693            -3.08227  4.62991   .119445
GRID     694            -2.60312  2.94216   -.046765
GRID     695            -2.93457  2.77846   -.024976
GRID     696            -2.60485  2.93503   -.297044
GRID     697            -2.7969   2.89415   -.519557
GRID     698            -1.84476  3.73079   -.864124
GRID     699            -1.87561  3.6178    -.557349
GRID     700            -2.38562  3.18261   -1.12539
GRID     701            -2.11435  3.54582   -1.09041
GRID     702            -2.11644  3.21462   -1.21178
GRID     703            -2.73688  3.03869   -1.03179
GRID     704            -3.79763  3.30331   1.31646
GRID     705            -3.78953  3.20883   .859291
GRID     706            -2.56355  3.04048   -1.26925
GRID     707            -2.79189  3.03452   -1.45222
GRID     708            -3.00514  3.36945   -1.20175
GRID     709            -2.98875  3.33455   -.965354
GRID     710            -3.06558  2.86362   -1.22634
GRID     711            -3.01787  3.21404   -1.41944
GRID     712            -3.18466  3.1452    -1.21081
GRID     713            -2.79054  3.20382   -1.22643
GRID     714            -4.19522  2.99924   .668207
GRID     715            -4.19271  2.69343   .659337
GRID     716            -4.22087  2.87024   .375122
GRID     717            -1.20827  3.49035   .640248
GRID     718            -1.1885   3.67217   1.02534
GRID     719            -1.06307  3.87772   1.2592
GRID     720            -3.44169  3.24373   1.66624
GRID     721            -2.35901  3.84186   1.76168
GRID     722            -1.85402  4.10081   1.26074
GRID     723            -2.43035  4.47623   -.248839
GRID     724            -2.58943  4.49744   -.500661
GRID     725            -2.82621  4.25005   -.344863
GRID     726            -3.92219  2.98459   1.48711
GRID     727            -3.68194  3.12766   1.51854
GRID     728            -3.61536  2.21301   -1.18771
GRID     729            -.566564  3.31546   1.77402
GRID     730            -.683026  3.45024   2.01852
GRID     731            -.64774   3.17085   2.03394
GRID     732            -3.60462  2.35831   .635428
GRID     733            -3.18369  2.06388   1.08373
GRID     734            -3.31115  2.19094   .623473
GRID     735            -3.19374  2.39507   .952372
GRID     736            .871652   4.57988   .650774
GRID     737            1.0573    4.40427   .720869
GRID     738            .832751   4.40946   .239754
GRID     739            1.04278   4.55934   .268082
GRID     740            -1.11608  4.07864   -.127465
GRID     741            -3.47003  2.70114   -1.30105
GRID     742            -3.59768  2.90071   -1.26654
GRID     743            -3.90456  2.8205    -.729413
GRID     744            -3.36938  2.73199   -1.00469
GRID     745            -4.23186  1.37551   -.150309
GRID     746            -4.02978  1.26098   .517423
GRID     747            -1.05647  4.8743    .692147
GRID     748            -4.04945  1.19079   .15878
GRID     749            -3.84121  1.57662   -.267157
GRID     750            -2.54122  3.097     1.15835
GRID     751            .392324   4.64649   .747263
GRID     752            -1.52642  3.69532   .843672
GRID     753            -1.0087   3.76261   .264444
GRID     754            -1.34788  3.62833   .012472
GRID     755            -1.2852   3.55051   .335016
GRID     756            -1.37278  3.68159   -.25022
GRID     757            -.720047  4.49262   -.102683
GRID     758            -1.36522  4.55799   .247091
GRID     759            -1.0569   4.70761   .357962
GRID     760            -1.00735  4.50458   .0976562
GRID     761            -1.20884  4.64148   -.023819
GRID     762            -.773651  4.10467   1.42579
GRID     763            .52749    4.53658   .0939926
GRID     764            .290902   4.74618   .215083
GRID     765            -.51161   3.94868   .875873
GRID     766            -.920579  3.83202   1.04825
GRID     767            -.610719  3.60816   .917715
GRID     768            -1.57154  3.22021   1.10861
GRID     769            .0494926  4.80171   .534198
GRID     770            -3.39194  3.26726   1.25823
GRID     771            -3.02271  2.44533   1.47012
GRID     772            -3.05084  4.28727   1.10938
GRID     773            -3.35096  2.31267   -.537221
GRID     774            -3.53057  2.07139   -.657615
GRID     775            -3.35295  2.10398   -.871702
GRID     776            -1.34902  3.57288   2.07328
GRID     777            -.870832  4.13398   1.83129
GRID     778            .164798   4.25854   .609205
GRID     779            -2.64667  2.79214   .254237
GRID     780            -2.88259  2.8948    .379551
GRID     781            -2.75718  2.92578   .720075
GRID     782            -4.1663   1.70658   1.41152
GRID     783            -4.20409  1.4752    1.29101
GRID     784            -3.65379  1.63485   .892455
GRID     785            -3.71279  1.37628   .995613
GRID     786            -3.58476  1.57199   1.30181
GRID     787            -1.39491  3.79924   1.9034
GRID     788            -1.75163  3.87618   1.78347
GRID     789            -1.85575  3.39567   .0695046
GRID     790            -2.04336  3.31835   .197922
GRID     791            0.0002643 3.50905   1.79812
GRID     792            -.111304  3.50182   2.13615
GRID     793            -4.1042   1.22584   1.40786
GRID     794            -4.22742  1.43586   1.00391
GRID     795            .158153   3.88069   1.35456
GRID     796            -.886506  4.63239   .966241
GRID     797            -.832654  4.46158   1.30297
GRID     798            -.628651  4.28881   1.16934
GRID     799            -.587388  4.58942   1.3101
GRID     800            -3.07302  2.36024   -.827874
GRID     801            -3.13578  2.58463   -1.14845
GRID     802            -3.39303  2.3432    -1.08477
GRID     803            -3.70893  2.70905   -1.05771
GRID     804            -2.52927  2.82416   1.26286
GRID     805            -2.34763  3.06171   1.38626
GRID     806            -2.34937  2.79234   1.79388
GRID     807            -2.62124  2.48904   1.89936
GRID     808            -3.04294  2.57292   1.94756
GRID     809            -3.34605  2.71888   2.07521
GRID     810            -3.30652  3.31585   -.527077
GRID     811            -3.88208  3.05072   .683247
GRID     812            -2.82756  3.03356   -.154937
GRID     813            -3.98216  3.91841   .297031
GRID     814            -3.69119  4.04374   .266373
GRID     815            -3.83349  3.80156   .648732
GRID     816            -3.5003   3.77167   .295488
GRID     817            -3.87893  3.81067   1.0272
GRID     818            -3.09842  3.08188   1.03236
GRID     819            -3.28627  3.46258   .997734
GRID     820            -2.43614  4.42089   1.29101
GRID     821            -1.66698  4.0125    -.568533
GRID     822            -2.16118  3.2285    -.151659
GRID     823            -2.34718  3.03651   .0576745
GRID     824            -2.43881  3.08953   .421463
GRID     825            -2.41724  3.4541    .294331
GRID     826            -2.27711  3.27821   .0923984
GRID     827            -2.53389  3.01952   .194115
GRID     828            -2.10507  4.60484   .748998
GRID     829            -3.38191  2.14158   -.325581
GRID     830            -3.91872  1.85081   -.042330
GRID     831            -3.43821  1.83461   .367024
GRID     832            -3.48256  1.88012   -.258673
GRID     833            -3.43571  1.93912   .0911003
GRID     834            -3.68425  1.62637   .0567786
GRID     835            -1.83608  3.52506   2.12669
GRID     836            -2.08983  4.58517   1.14852
GRID     837            -2.37829  4.61313   .936997
GRID     838            -1.76127  3.8594    -.305528
GRID     839            -2.21054  4.53581   -.040787
GRID     840            -2.12068  4.6247    .341958
GRID     841            -2.68371  3.24836   -.206998
GRID     842            -2.42032  3.48476   -.170555
GRID     843            -2.5096   3.25183   -.002224
GRID     844            -2.94286  3.16256   -.550794
GRID     845            -2.18239  4.32911   1.48441
GRID     846            -2.11818  3.85015   1.39224
GRID     847            -1.35481  3.45545   .997349
GRID     848            -4.20043  1.50528   .176326
GRID     849            -1.62597  3.75748   1.52228
GRID     850            -1.42846  3.37832   1.26035
GRID     851            -4.08343  1.99293   1.48607
GRID     852            -1.22939  4.11433   1.13245
GRID     853            -1.58146  3.96737   1.34194
GRID     854            -1.41629  3.78428   1.11099
GRID     855            -2.85536  3.82292   1.26806
GRID     856            -2.86651  4.03815   .995613
GRID     857            -2.78649  4.09503   1.29776
GRID     858            -2.77415  3.9265    1.57465
GRID     859            -2.5713   4.2194    1.47882
GRID     860            -2.60798  3.92223   1.25182
GRID     861            -2.63587  3.73743   1.41005
GRID     862            -2.49417  3.63987   1.53805
GRID     863            -2.34826  4.02269   1.24116
GRID     864            -2.42429  4.04741   1.62582
GRID     865            -.992124  3.1369    2.19135
GRID     866            -1.22774  3.31874   2.16159
GRID     867            -.843451  3.45853   2.22445
GRID     868            -1.08833  3.51387   2.15118
GRID     869            -1.48187  3.9641    -.358168
GRID     870            -1.65946  4.2435    -.205841
GRID     871            -.95895   4.30636   -.156865
GRID     872            -1.2368   4.31851   .0664195
GRID     873            -1.41632  4.4583    -.312277
GRID     874            -1.66537  4.2976    -.528859
GRID     875            -1.38839  4.13701   -.177909
GRID     876            -3.62987  2.31652   -.385084
GRID     877            -1.43868  4.01539   1.74124
GRID     878            -1.32087  4.19954   1.39938
GRID     879            -4.12716  2.62748   -.487549
GRID     880            -3.96037  2.80468   -.316326
GRID     881            -3.71321  2.91601   -.379882
GRID     882            -3.84506  2.53647   -.344092
GRID     883            -3.555    2.58412   -.072760
GRID     884            -1.4464   4.60638   .790069
GRID     885            -1.12645  4.37376   .754439
GRID     886            -1.17096  4.70429   .876438
GRID     887            -3.58076  3.5191    -.1141
GRID     888            -3.23383  3.56921   -.010515
GRID     889            -4.08546  2.17638   -.539794
GRID     890            -3.84577  2.48628   -.83969
GRID     891            -3.68398  2.44462   -1.11529
GRID     892            -3.67905  2.00121   -.989264
GRID     893            -3.96249  2.12731   -.970753
GRID     894            -.059257  4.57515   1.18072
GRID     895            -.016258  4.6544    .876837
GRID     896            -.32554   4.58228   1.24589
GRID     897            -2.96022  3.08022   1.95817
GRID     898            -2.71823  2.83534   2.01582
GRID     899            .782118   4.68769   .338824
GRID     900            .499532   4.8262    .0494514
GRID     901            -2.43556  2.80758   1.53917
GRID     902            -.4206    3.48244   2.16853
GRID     903            -2.54238  3.02122   1.8176
GRID     904            -3.11621  3.29792   1.56212
GRID     905            -2.83296  3.54762   1.48075
GRID     906            -2.74677  3.26379   1.84267
GRID     907            -2.54392  3.26494   1.49636
GRID     908            -3.32194  3.43964   -1.20079
GRID     909            -3.42722  3.23756   -1.01182
GRID     910            -3.51284  3.12862   -1.23761
GRID     911            -3.74508  2.99567   -1.0145
GRID     912            -3.79107  3.55514   -.567569
GRID     913            -3.64697  3.2412    -.802889
GRID     914            -3.63971  3.41071   -1.04518
GRID     915            -.453379  4.84895   .264252
GRID     916            -.207921  4.68255   .224145
GRID     917            -3.68194  2.17995   .442609
GRID     918            -3.6723   1.889     .5446
GRID     919            -3.9675   1.66185   .501997
GRID     920            -4.01436  3.38372   -.293959
GRID     921            -4.13055  3.00734   -.092809
GRID     922            -4.15243  2.07671   -.155434
GRID     923            -3.70778  2.01374   .215083
GRID     924            -3.9756   1.68942   .215661
GRID     925            -4.25615  1.74997   .368567
GRID     926            -2.3054   4.38098   -.485621
GRID     927            -2.72371  3.90938   -.833359
GRID     928            -1.98899  4.18334   -.605361
GRID     929            -1.88337  3.81046   1.02966
GRID     930            -2.21285  3.5937    .401153
GRID     931            -2.54199  3.57249   .531691
GRID     932            -3.95728  2.41577   .111925
GRID     933            -4.24902  2.55498   .333859
GRID     934            -4.35347  2.28726   -.08674
GRID     935            -3.99199  2.26016   .35989
GRID     936            -4.00105  1.89844   .411372
GRID     937            -4.1395   2.04286   .153766
GRID     938            -4.24651  2.32148   .619617
GRID     939            -4.27871  2.24512   .32846
GRID     940            .612331   4.64051   .589344
GRID     941            .554292   4.71803   .271579
GRID     942            .340456   4.69739   .475388
GRID     943            -.004882  4.41607   .354105
GRID     944            .250988   4.44904   .405781
GRID     945            .180995   4.37327   .0943782
GRID     946            .0466003  4.71494   .219518
GRID     947            -2.42823  4.07613   -.844457
GRID     948            -2.08225  3.90438   -.51786
GRID     949            -3.4897   3.96507   .785248
GRID     950            -3.72997  4.09302   .634854
GRID     951            -3.57261  4.36266   .716026
GRID     952            -1.39433  3.1015    2.22783
GRID     953            -1.47823  2.88353   2.28257
GRID     954            -2.52098  4.21554   -.358939
GRID     955            -1.61648  2.6509    2.31363
GRID     956            -2.00943  2.995     2.21288
GRID     957            -1.75398  2.9404    2.27171
GRID     958            -4.25885  1.75614   .766352
GRID     959            -4.14682  1.83596   1.17089
GRID     960            -2.65363  4.20185   -.589936
GRID     961            -2.37868  4.08076   -.559278
GRID     962            -4.13448  2.51064   .897661
GRID     963            -3.62679  1.77658   -.662436
GRID     964            -3.76331  1.66493   -.914836
GRID     965            -4.05967  1.46594   -.491791
GRID     966            -3.95111  1.39923   -.057948
GRID     967            -4.00452  1.14991   -.246911
GRID     968            -3.86704  1.24767   -.600348
GRID     969            -1.04803  3.96025   1.83341
GRID     970            -1.13114  4.1523    1.69979
GRID     971            .128163   4.10968   1.16491
GRID     972            .229976   4.46918   1.23113
GRID     973            -.150075  4.31677   1.34076
GRID     974            .130676   4.30213   1.45531
GRID     975            -1.20479  3.92303   1.46879
GRID     976            -1.28559  3.53624   1.41172
GRID     977            -1.31682  3.55417   1.7372
GRID     978            -.96377   3.76531   1.96916
GRID     979            -1.76108  4.59616   .833453
GRID     980            -1.93712  4.81791   .573726
GRID     981            -1.61935  4.83835   .643912
GRID     982            -2.71461  3.68007   -.627697
GRID     983            -2.53838  3.94814   -.361636
GRID     984            -1.53066  4.25854   .077603
GRID     985            -2.70529  4.1113    -.149903
GRID     986            -3.00908  3.98582   -.167201
GRID     987            -3.16865  3.67738   -.492562
GRID     988            -2.823    3.67505   -.340613
GRID     989            -2.90816  3.50886   -.641226
GRID     990            -3.6007   2.41246   -.699747
GRID     991            -3.72821  2.67685   -.558121
GRID     992            -3.40224  2.52784   -.311849
GRID     993            -2.96022  2.7131    -.364723
GRID     994            -3.05247  2.48919   -.562719
GRID     995            -3.37343  2.53975   -.783526
GRID     996            -3.154    2.77673   -.816112
GRID     997            -3.61252  2.81587   -.770029
GRID     998            -3.29052  3.00695   -.913871
GRID     999            .811626   4.54554   -.130977
GRID     1000           -3.55506  3.12284   -.570461
GRID     1001           -3.17251  3.00753   -.544816
GRID     1002           -3.28802  2.93963   -.212735
GRID     1003           -3.45325  2.84036   -.551565
GRID     1004           -3.48198  1.77349   1.20482
GRID     1005           -3.89847  1.73473   1.03071
GRID     1006           -3.40797  1.92807   .924019
GRID     1007           -1.80928  3.52872   1.23066
GRID     1008           -1.91456  3.30042   1.0712
GRID     1009           -1.99892  4.37702   -.221883
GRID     1010           -.84268   3.50038   1.14852
GRID     1011           -.782906  3.3922    1.59682
GRID     1012           -1.11186  3.34882   1.54843
GRID     1013           -1.05054  3.36463   1.2243
GRID     1014           -1.00985  3.58406   1.40709
GRID     1015           -.136192  4.19125   .487729
GRID     1016           -.030141  4.10023   .757097
GRID     1017           -4.18288  2.42175   1.36004
GRID     1018           -4.16765  2.30162   1.07853
GRID     1019           -.427061  4.43772   .380146
GRID     1020           -.812022  4.38541   .782163
GRID     1021           -.81665   4.50824   .494092
GRID     1022           -.982474  4.6006    .670714
GRID     1023           -.887607  4.78995   .522243
GRID     1024           -.669336  4.67638   .234943
GRID     1025           -.669261  4.73609   .764468
GRID     1026           -.208692  4.76257   .586452
GRID     1027           -.636295  4.69143   .526532
GRID     1028           -3.18254  3.22542   -.263879
GRID     1029           .535392   4.54308   -.182185
GRID     1030           .254385   4.64712   -.026488
GRID     1031           -3.02925  3.70823   -.113866
GRID     1032           -1.75414  4.47083   .097849
GRID     1033           -1.69745  4.63319   .425834
GRID     1034           -1.6504   4.32082   .490428
GRID     1035           -3.06106  3.13691   -.006080
GRID     1036           -2.79169  3.48881   -.1935
GRID     1037           -2.84819  3.22426   .176326
GRID     1038           -3.30112  3.48765   .325954
GRID     1039           -3.02809  3.72482   .200236
GRID     1040           -2.83662  3.51368   .274664
GRID     1041           -3.04082  3.39664   .0830019
GRID     1042           -2.65884  3.88756   .655867
GRID     1043           -.576012  3.78363   1.14351
GRID     1044           -.204643  3.78864   1.2216
GRID     1045           -1.89084  3.41573   .482908
GRID     1046           -1.52361  3.45089   .67158
GRID     1047           -1.61955  3.5158    .250369
GRID     1048           -2.18046  3.26957   1.09414
GRID     1049           -2.33857  3.05169   .841744
GRID     1050           -2.29041  3.64867   1.15235
GRID     1051           -2.50651  3.48129   .869703
GRID     1052           -2.32584  3.30794   .661844
GRID     1053           -2.03174  3.75445   .869481
GRID     1054           -1.83322  3.43321   .802007
GRID     1055           -2.2383   3.44966   .89824
GRID     1056           -2.29769  3.63419   .697516
GRID     1057           -3.57319  2.9626    1.70866
GRID     1058           -3.31944  2.93137   1.80565
GRID     1059           -3.34012  2.5902    1.19526
GRID     1060           -3.57738  2.91504   1.30191
GRID     1061           -3.39797  2.37606   1.85208
GRID     1062           -3.26444  2.5801    1.67584
GRID     1063           -3.82752  2.76361   1.79967
GRID     1064           -3.50936  2.72756   1.85212
GRID     1065           -3.5219   2.74067   1.5598
GRID     1066           -3.39059  2.63693   .382064
GRID     1067           -3.13117  2.43793   .379548
GRID     1068           -2.85036  2.65215   .637876
GRID     1069           -3.03757  2.60865   .199346
GRID     1070           -3.95651  3.44639   .590308
GRID     1071           -.203017  3.28647   2.02507
GRID     1072           -.361717  3.11523   1.93116
GRID     1073           -3.88729  2.87757   .0482945
GRID     1074           -3.64392  2.74943   .200396
GRID     1075           -3.85258  3.0004    .455721
GRID     1076           -3.72648  3.34631   .190788
GRID     1077           -3.67073  3.16575   -.208044
GRID     1078           -3.39425  3.24181   .09245
GRID     1079           -3.24049  2.86006   .0916859
GRID     1080           -3.66666  3.06769   .21874
GRID     1081           -2.69875  4.35649   .196572
GRID     1082           -3.25272  4.41549   .459963
GRID     1083           -3.08825  4.49783   .575076
GRID     1084           -3.22245  4.28168   .722775
GRID     1085           -2.62568  4.2275    .554251
GRID     1086           -2.77492  4.2005    .779078
GRID     1087           -2.65923  4.64032   .730873
GRID     1088           -2.92165  4.49224   .817449
GRID     1089           -2.70666  3.4005    1.26209
GRID     1090           -2.7566   3.52833   .778114
GRID     1091           -2.92085  3.21621   .658058
GRID     1092           -2.64843  3.30621   .347742
GRID     1093           -2.63288  3.21518   .802041
GRID     1094           -2.68173  3.10944   .52584
GRID     1095           -3.01011  3.59037   .683216
GRID     1096           -3.21127  3.70073   .841947
GRID     1097           -3.04606  3.64794   1.17609
GRID     1098           -2.68085  3.75623   .918876
GRID     1099           -.674349  4.18835   .944324
GRID     1100           -.620938  4.34492   .623859
GRID     1101           -.322648  4.07073   .680547
GRID     1102           -.548824  4.52309   1.06657
GRID     1103           -.496763  4.47951   .786983
GRID     1104           -.076803  4.42051   .680355
GRID     1105           -.282349  4.52636   .979995
GRID     1106           -.221996  3.94444   .902675
GRID     1107           -.417129  4.0393    1.19537
GRID     1108           -.141977  4.25449   1.03938
GRID     1109           -.410573  4.22113   .991371
GRID     1110           -3.48081  3.39128   .797376
GRID     1111           -3.65899  3.3172    .622509
GRID     1112           -3.57224  3.23773   1.03063
GRID     1113           -3.47678  3.09642   .406938
GRID     1114           -3.59536  2.968     .7731
GRID     1115           -3.6131   2.84421   .561193
GRID     1116           -3.09828  3.34419   .821305
GRID     1117           -.097628  3.75123   1.97899
GRID     1118           -.216983  4.00498   1.88798
GRID     1119           -.322455  3.81968   1.94197
GRID     1120           -.117141  3.65071   1.49264
GRID     1121           .254422   3.74035   1.55004
GRID     1122           .135683   3.84263   1.75744
GRID     1123           -.334024  4.20281   1.5517
GRID     1124           -.068612  3.93841   1.43255
GRID     1125           .0664607  4.07324   1.65621
GRID     1126           -.103798  3.81081   1.73006
GRID     1127           -1.80273  2.85069   2.01042
GRID     1128           -1.61183  3.26032   2.10644
GRID     1129           -1.54917  2.88845   1.93809
GRID     1130           -1.61781  3.17451   1.78251
GRID     1131           -3.88413  2.31316   .96962
GRID     1132           -4.03576  2.47689   .63832
GRID     1133           -.964349  3.51869   .921378
GRID     1134           -.728982  3.77685   .677812
GRID     1135           -1.02374  3.72443   .548659
GRID     1136           -1.07519  3.77756   .838908
GRID     1137           -4.01397  2.07467   1.07583
GRID     1138           -4.30069  2.06522   1.17301
GRID     1139           -4.02651  2.1061    .605541
GRID     1140           -3.84102  1.89662   .767087
GRID     1141           -4.2951   2.05809   .595707
GRID     1142           -4.13969  1.91116   .916943
GRID     1143           -4.09688  2.20348   .840973
GRID     1144           -1.17939  4.02395   .721489
GRID     1145           -1.20248  3.98512   .287583
GRID     1146           -1.40436  4.27339   .355455
GRID     1147           -1.80157  4.10428   .231665
GRID     1148           -1.42152  3.81563   .331353
GRID     1149           -1.4946   4.3295    .961099
GRID     1150           -1.51061  4.01019   .901904
GRID     1151           -1.48091  3.71595   .567941
GRID     1152           -1.70747  3.77746   .420628
GRID     1153           -1.7846   3.83453   .687875
GRID     1154           -1.45777  4.14092   .630415
GRID     1155           -3.18061  2.70673   .513181
GRID     1156           -3.36542  2.70109   .669143
GRID     1157           -3.28512  2.87834   .870281
GRID     1158           -3.24366  2.91401   .369916
GRID     1159           -3.09519  3.19399   .357576
GRID     1160           -3.29052  3.27381   .636585
GRID     1161           -3.09962  3.05535   .759796
GRID     1162           -3.34007  3.14964   .863918
GRID     1163           -3.38133  2.98786   .637549
GRID     1164           -2.61199  3.62686   .144126
GRID     1165           -2.79259  3.7932    -.017552
GRID     1166           -2.82158  3.87522   .235907
GRID     1167           -2.45619  3.98088   .317277
GRID     1168           -2.47643  4.25449   .329232
GRID     1169           -2.57747  4.0449    .0828091
GRID     1170           -2.2304   3.60334   .0228425
GRID     1171           -2.35091  3.70303   .214504
GRID     1172           -2.04181  3.75318   -.242892
GRID     1173           -1.69668  3.77283   -.009936
GRID     1174           -2.00527  3.73073   .118873
GRID     1175           -2.0339   4.07023   -.245037
GRID     1176           -1.93337  4.22926   .0124841
GRID     1177           -2.23258  4.20777   .0588453
GRID     1178           -2.39892  3.85664   -.147009
GRID     1179           -2.26839  3.96336   .148595
GRID     1180           -2.15721  3.86972   -.043989
GRID     1181           -2.39121  4.22884   -.133148
GRID     1182           -2.31971  3.26716   1.76284
GRID     1183           -2.11355  2.88644   1.94293
GRID     1184           -2.19593  3.66666   1.55328
GRID     1185           -2.4428   3.51763   1.88115
GRID     1186           -2.0638   3.59833   1.76072
GRID     1187           -2.21266  3.53337   1.95979
GRID     1188           -2.15751  3.02701   1.61032
GRID     1189           -1.99612  3.17297   1.30991
GRID     1190           -2.19588  3.35962   1.39648
GRID     1191           -2.04078  3.38012   1.65438
GRID     1192           -1.88602  3.40879   1.90109
GRID     1193           -1.85112  3.04397   1.70499
GRID     1194           -1.89316  3.67584   1.55595
GRID     1195           -1.64095  3.60643   1.74047
GRID     1196           -1.77785  3.28307   1.41075
GRID     1197           -1.53451  3.49208   1.49984
GRID     1198           -4.16973  2.98814   -.419557
GRID     1199           -3.75484  2.78459   .897464
GRID     1200           -4.12002  2.82493   .910002
GRID     1201           -3.82648  2.70974   1.22288
GRID     1202           -3.50488  2.51316   .91085
GRID     1203           -3.9974   2.53495   1.15441
GRID     1204           -2.91259  2.67492   1.23799
GRID     1205           -3.39078  3.02238   1.09684
GRID     1206           -3.19642  2.82088   1.16202
GRID     1207           -3.25735  2.87564   1.48094
GRID     1208           -2.8613   3.07752   1.68128
GRID     1209           -2.8237   2.69998   1.62401
GRID     1210           -2.75911  3.07482   1.39571
GRID     1211           -2.907    3.23641   1.15064
GRID     1212           -2.78065  2.9097    1.00392
GRID     1213           -2.97892  2.94718   1.27829
GRID     1214           -2.68102  3.49112   -.923898
GRID     1215           -2.82717  3.59196   -1.19269
GRID     1216           -2.77713  3.73588   -1.01871
GRID     1217           -2.61179  3.3922    -1.15991
GRID     1218           -2.48087  3.61934   -1.09994
GRID     1219           -2.14864  3.75567   -.748433
GRID     1220           -2.31732  3.04159   -.864402
GRID     1221           -1.95042  3.32684   -.921391
GRID     1222           -4.11964  3.2204    .693081
GRID     1223           -4.10556  3.17104   .388041
GRID     1224           -2.26838  3.19418   -.511073
GRID     1225           -2.08675  3.35075   -.38227
GRID     1226           -2.0181   3.33879   -.653952
GRID     1227           -2.64554  3.25762   -.470195
GRID     1228           -2.58171  3.22946   -.832502
GRID     1229           -2.28495  3.40491   -.690919
GRID     1230           -2.55882  3.57986   -.403947
GRID     1231           -2.45195  3.78035   -.633127
GRID     1232           -2.18537  3.64356   -.44172
GRID     1233           -2.50401  3.54395   -.747312
GRID     1234           -.506404  4.09619   1.74934
GRID     1235           -.346364  3.77842   1.70249
GRID     1236           -.540533  3.94289   1.45221
GRID     1237           -.783485  3.91204   1.74857
GRID     1238           -.742993  3.63053   1.40265
GRID     1239           -1.02894  3.77206   1.62015
GRID     1240           -.915373  3.5374    1.77537
GRID     1241           -.718119  3.72674   2.00328
GRID     1242           -.546125  3.88775   1.90514
GRID     1243           -.511996  3.60951   1.88046
GRID     1244           -.567913  3.42768   1.45645
GRID     1245           -.298738  3.48823   1.7532
GRID     1246           -.384157  3.61028   1.33767
GRID     1247           -.629808  3.62031   1.63674
GRID     1248           -1.37968  3.30775   1.86156
GRID     1249           -1.01641  3.23714   1.97559
GRID     1250           -.897441  3.183     1.49521
GRID     1251           -.823591  3.14983   1.79408
GRID     1252           -1.41575  3.03694   1.65113
GRID     1253           -1.24914  3.17316   1.38684
GRID     1254           -.468419  4.7591    .96322
GRID     1255           -1.28713  2.94911   1.90784
GRID     1256           -1.0267   3.01006   1.83589
GRID     1257           -1.13037  3.08871   1.6163
GRID     1258           -3.46984  2.51507   1.40844
GRID     1259           -3.21474  2.13127   1.49358
GRID     1260           -.157091  3.0759    2.03428
GRID     1261           -3.55911  2.13503   1.63269
GRID     1262           -3.7743   1.88243   1.34481
GRID     1263           -3.71202  1.96207   1.03225
GRID     1264           -3.5298   2.03225   1.29159
GRID     1265           -3.52672  2.20397   1.01279
GRID     1266           -3.2867   2.32861   1.34968
GRID     1267           -3.96847  1.80935   -.714111
GRID     1268           -3.81885  2.12103   -.602161
GRID     1269           -4.14059  1.90515   -.372375
GRID     1270           -3.69274  2.03862   -.280654
GRID     1271           -3.61638  2.27385   1.41596
GRID     1272           -3.91004  2.21659   1.35869
GRID     1273           -3.61542  2.44643   1.61668
GRID     1274           -3.67422  2.41403   1.1973
GRID     1275           -3.9274   2.66373   1.54245
GRID     1276           -1.82606  4.26278   .763652
GRID     1277           -2.32681  4.35688   .614603
GRID     1278           -1.98719  4.1796    1.05037
GRID     1279           -2.00036  3.73851   .512024
GRID     1280           -2.04163  4.20841   .390548
GRID     1281           -2.47489  4.21072   .964184
GRID     1282           -2.26806  3.94919   .941675
GRID     1283           -2.36094  3.96854   .611133
GRID     1284           -2.09639  4.11412   .686525
GRID     1285           -2.85378  3.73234   .481558
GRID     1286           -2.72459  4.04952   .39344
GRID     1287           -3.16325  3.89122   .431618
GRID     1288           -3.10175  3.93017   .722004
GRID     1289           -3.41238  4.17235   .436053
GRID     1290           -3.01247  4.48433   .317662
GRID     1291           -3.0279   4.09002   .20602
GRID     1292           -2.82177  4.35765   .434318
GRID     1293           -2.95964  4.14728   .575847
