# Supplementary material for: A multi-GPU accelerated virtual-reality interaction simulation framework
Source: PLoS One. 2019 Apr 11;14(4):e0214852. doi: 10.1371/journal.pone.0214852 (PMC6459549; doi:10.1371/journal.pone.0214852)
Supplement: S2 File — (ZIP) [file pone.0214852.s002.zip › Virtual Cutting Experiment code/cutting_simulation/node_smooth2.txt]

1289
1              -1.55583  3.33749  -.981817
2              -1.83458  3.248    -1.30221
3              -2.4124   2.65821  -.838035
4              -2.24678  3.37094  -1.51416
5              -1.29476  4.16145  -.574953
6              -1.40834  3.40641  -.333631
7              -2.0957   2.89873  -.11494
8              -2.87738  2.24625  .305836
9              -2.9951   2.14358  -.033707
10             -2.81013  2.10532  -1.23931
11             -3.38477  2.88491  -1.58515
12             -3.2195   3.6368   -1.38512
13             -2.02178  4.16467  -1.02363
14             -2.03376  4.54898  -.794782
15             -1.16212  4.68314  -.423466
16             -.882407  4.34485  -.566933
17             -.697425  3.6427   .0257951
18             -1.44228  3.16247  .534809
19             -1.79456  3.0442   .0819545
20             -2.11571  2.96146  .675827
21             -2.65444  2.56605  .424933
22             -2.94038  2.19765  .950763
23             -3.00719  2.04201  .613462
24             -3.34704  1.57481  .141321
25             -3.28106  1.74351  -.610241
26             -3.90042  1.55311  -1.16802
27             -4.25642  2.25787  -.951708
28             -3.98269  3.45385  -1.06056
29             -3.40597  4.55024  -.305321
30             -2.78678  4.893    -.091472
31             -1.767    5.03362  .396285
32             -.662993  5.0069   .446214
33             -.497732  4.87184  -.066462
34             -.136034  4.80332  -.356847
35             -.330852  3.99818  -.208473
36             -.394541  3.82384  .20333
37             -.438783  3.42123  1.0583
38             -1.39787  2.98273  1.2114
39             -2.12638  2.80401  1.37761
40             -2.69633  2.53876  .918003
41             -2.51678  2.54176  1.3709
42             -2.9719   2.01918  1.26833
43             -3.33453  1.55923  .914409
44             -3.76722  1.00778  .97571
45             -3.5991   1.18554  .0017328
46             -3.76359  .910832  -.349105
47             -4.2152   1.09557  -.744986
48             -4.55451  2.04029  -.045703
49             -4.41504  3.15472  -.511938
50             -4.08615  3.83322  -.751597
51             -4.08937  4.05952  -.356041
52             -4.11553  4.01773  .64072
53             -3.64488  4.46669  .446883
54             -2.82148  4.82377  1.09236
55             -1.59746  5.12929  .793797
56             -1.61772  4.74122  1.4751
57             -1.00794  4.59232  1.67382
58             -.223836  4.62298  1.66227
59             .32325    4.94534  1.16092
60             .470217   4.97376  .792971
61             .581702   5.03133  .185419
62             -.059433  4.97053  .0056957
63             .30721    4.93454  -.137169
64             .289425   4.8334   -.371689
65             .404006   4.18861  -.039241
66             .231467   3.72648  1.08273
67             .428034   3.29024  1.63259
68             -.70036   3.00484  1.58932
69             -1.28827  2.58687  2.04152
70             -2.00278  2.60303  1.74274
71             -2.72905  2.10883  1.61313
72             -2.83142  1.8129   1.80453
73             -3.1142   1.4684   1.82557
74             -3.57508  1.08109  1.66277
75             -4.12697  .793794  .646541
76             -4.53434  1.14629  .169122
77             -4.55855  2.0108   .585896
78             -4.40537  3.39669  .40799
79             -4.45281  2.95935  .980379
80             -3.87291  4.02334  1.27043
81             -3.23198  3.91984  1.78376
82             -2.21934  4.68836  1.60479
83             -1.53526  4.17068  1.99943
84             -.654622  4.47105  1.83225
85             -.012528  4.23915  1.93056
86             .589645   4.65319  1.43339
87             .712291   4.76226  1.02072
88             .841579   4.94476  .445926
89             1.03326   4.75097  -.382215
90             .904501   4.17413  -.251196
91             1.1716    4.14143  .0050521
92             1.07284   4.07349  .418977
93             .890993   3.94107  .805179
94             1.02949   4.18124  1.44873
95             .352727   3.69912  2.12922
96             -.728585  2.68673  2.10401
97             -1.58022  2.32982  2.24413
98             -1.75063  2.46673  2.02783
99             -2.32876  1.92386  2.15245
100            -3.06539  1.99996  2.52656
101            -3.44142  1.14326  1.96339
102            -4.05633  1.95588  2.09309
103            -4.54654  1.40373  1.27657
104            -4.23443  2.32692  1.8531
105            -3.84093  3.44206  1.77584
106            -3.16904  3.37283  2.08886
107            -2.90713  3.7514   1.98811
108            -2.54754  3.21815  2.30883
109            -1.82865  3.10656  2.51902
110            -1.00546  3.85691  2.2526
111            -.600847  3.42167  2.47555
112            1.26897   4.66987  .721167
113            1.33232   4.74515  .272437
114            -1.18955  3.02874  2.52309
115            -1.86668  2.7207   2.66606
116            -2.08451  2.06784  2.21781
117            -2.21381  2.5885   2.6185
118            -3.1699   2.70961  2.316
119            -3.60653  2.57511  2.19208
120            -1.81102  3.13655  -.758681
121            -2.41579  2.71447  -1.28594
122            -1.73686  3.54529  -1.16323
123            -1.81338  3.84519  -1.17444
124            -1.6542   3.27993  -.561695
125            -1.76179  3.17916  -.236269
126            -2.59464  2.54944  -.447573
127            -2.41165  2.69313  .104344
128            -2.7583   2.3052   -.724839
129            -2.61167  2.37486  -1.06203
130            -3.01648  2.03964  -.679388
131            -2.92777  2.33866  -1.55184
132            -2.92684  3.51254  -1.54565
133            -3.31238  2.18349  -1.60181
134            -2.65126  3.78486  -1.33811
135            -2.26556  3.75716  -1.28917
136            -2.81021  4.23777  -.987118
137            -.673685  3.92133  -.250666
138            -1.06868  3.48655  -.069418
139            -1.34779  3.3164   -0.0005652
140            -.886879  3.41591  .390034
141            -2.32869  2.79996  .385288
142            -3.11017  1.93608  .275181
143            -3.1405   1.79908  -1.07471
144            -3.79973  2.55682  -1.36556
145            -3.83     2.88224  -1.31334
146            -3.75238  3.23742  -1.32862
147            -4.18599  3.02601  -.852141
148            -2.38847  4.39174  -.935067
149            -1.84196  4.83959  -.02525
150            -2.2115   5.03387  .312141
151            -1.42652  4.92697  .16504
152            -1.00406  4.86639  .004074
153            -1.20398  5.09747  .632573
154            -.342256  3.6781   .650537
155            -.019145  3.77274  .769839
156            -.954159  3.26804  .745774
157            -1.00446  3.10383  1.05309
158            -1.69945  3.09873  .859262
159            -1.78095  3.09192  .453729
160            -3.45417  1.40689  -.874376
161            -3.67413  1.029    -.708928
162            -4.30579  1.84152  -.764948
163            -4.53533  2.36444  -.375477
164            -4.53088  1.46541  -.222134
165            -4.41295  2.74956  -.602183
166            -4.54774  2.89459  .0700337
167            -4.2511   3.43147  -.738799
168            -3.87322  4.30319  .238609
169            -3.36325  4.64397  .149771
170            -2.98566  4.88424  .511101
171            -2.67013  4.96717  .340192
172            -3.41855  4.60661  .796878
173            -2.08634  5.10553  .765273
174            -2.18496  4.94746  1.2191
175            -1.23273  5.02009  .981466
176            -.889463  4.93227  1.10302
177            -.480885  4.87521  1.24488
178            -.138077  5.00109  .989468
179            .129135   5.02983  .764466
180            .299974   5.04144  .461292
181            .0472615  5.0436   .282149
182            .582609   4.99374  .516396
183            .0187901  4.17747  -.244626
184            -.143884  4.01976  .0888025
185            .228528   3.9576   .650745
186            .566227   4.07616  .628041
187            -.374171  3.2035   1.51596
188            -.714     3.18344  1.2786
189            -.518973  2.93937  1.82259
190            -1.28977  2.75014  1.60367
191            -2.99813  1.79619  1.54686
192            -3.51033  1.27343  1.21343
193            -4.06768  .798136  1.24002
194            -3.87252  .822473  .138129
195            -4.4319   1.04208  -.359363
196            -4.58866  2.63145  .340815
197            -4.53538  2.79069  .664015
198            -4.35409  3.62162  -.364529
199            -4.29017  3.78591  .329431
200            -4.26866  3.50482  .929494
201            -4.45505  3.13189  .673492
202            -4.04364  3.55942  1.44561
203            -3.32834  4.36421  1.44188
204            -3.04501  4.44437  1.5636
205            -3.52284  4.07038  1.52966
206            -2.92957  4.15427  1.78677
207            -.954766  4.34726  1.91072
208            .71825    4.88045  .699392
209            .995378   4.88414  .087551
210            .621231   4.20849  -.329755
211            .683426   4.11575  .355114
212            .526259   3.5548   1.37866
213            .798091   3.86933  1.80745
214            .675944   4.29555  1.73527
215            -.288137  3.08302  2.46161
216            -1.13969  2.62077  2.58309
217            -2.10866  2.24984  1.97628
218            -2.71452  1.63904  2.18888
219            -2.99389  1.45123  2.0702
220            -4.09666  1.45688  2.09472
221            -4.33995  1.79774  1.79897
222            -4.56297  1.24923  .583301
223            -4.45307  2.29247  1.17526
224            -4.47075  1.77715  1.46892
225            -4.16714  3.14623  1.60091
226            -3.99005  2.62055  2.01646
227            -3.78386  3.78238  1.57117
228            -2.15946  4.06994  1.96527
229            -1.98609  3.44316  2.35055
230            -2.54925  3.59372  2.15827
231            -1.36838  3.84309  2.22768
232            -2.208    3.15038  2.41377
233            -1.28259  3.30456  2.45161
234            -.448788  4.01503  2.15339
235            -.039375  3.72673  2.2726
236            .951322   4.56032  1.27323
237            1.05917   4.65327  .985607
238            1.33931   4.30759  1.07113
239            -1.50105  2.82993  2.6389
240            -2.23124  2.24246  2.59983
241            -2.79551  2.67363  2.4385
242            -3.3361   2.28369  2.36464
243            -3.69431  3.14858  1.95664
244            -3.42048  3.00783  2.11612
245            -3.09351  3.07479  2.21257
246            -2.46852  2.85019  2.47134
247            -2.11543  2.87893  2.54063
248            -.978723  3.31415  2.48138
249            -2.1484   2.96251  -1.08929
250            -1.95507  3.56429  -1.3415
251            -2.71183  2.47132  -.023353
252            -2.64738  3.20131  -1.64621
253            -3.50193  2.53679  -1.55538
254            -1.62987  4.64667  -.496035
255            -3.31335  1.86238  -1.50178
256            -3.2377   4.10294  -.984223
257            -3.69323  3.87095  -.973969
258            -2.75521  4.51942  -.763443
259            -2.78391  4.75818  -.468532
260            -.58203   3.57827  .401174
261            -3.51695  1.29455  .393389
262            -3.81756  4.12033  -.637054
263            -1.01624  2.96582  1.38981
264            -2.25655  2.59315  1.55302
265            -4.54987  1.84044  .301899
266            -4.25163  3.64591  .627807
267            -4.31762  3.28379  1.24454
268            -3.17739  4.61241  1.19797
269            -1.89657  4.83931  1.35395
270            .196453   4.73687  1.48399
271            .633387   4.81013  -.358558
272            -2.43179  2.1303   1.87046
273            -4.54061  1.84455  .831574
274            -2.64288  4.19476  1.8507
275            -1.725    3.79714  2.20555
276            .333976   4.2202   1.86337
277            -.801085  3.00776  2.52378
278            -1.94959  2.37686  2.64838
279            -2.56313  2.46636  2.56867
280            -1.58387  3.68656  -.978137
281            -1.57935  4.04198  -.937457
282            -2.87706  2.2709   -.37182
283            -2.47946  4.07119  -1.13985
284            -3.04703  4.37823  -.825185
285            -3.62531  2.76855  -1.45647
286            -4.08045  2.67123  -1.12077
287            -2.24176  4.85548  -.105493
288            -4.48672  1.86455  -.415361
289            -4.51018  2.80891  -.269336
290            -.002313  5.04646  .500519
291            -.095726  3.46995  1.26618
292            -.061318  3.0444   1.82205
293            -3.21879  4.19643  1.63156
294            .786727   4.1422   .0797984
295            .680812   3.73213  1.16637
296            -.125947  2.87863  2.0256
297            -2.23771  3.60181  2.20948
298            -.979042  3.83794  -.296289
299            -2.47022  4.78365  -.324409
300            -3.77328  4.30648  -.312207
301            -4.53829  1.60954  .0689075
302            -1.90708  4.39081  1.82382
303            -.373259  3.74341  2.33477
304            -2.88318  3.99864  -1.17208
305            -1.21629  3.2909   .261461
306            -1.18147  3.72039  -.423338
307            -.675189  3.80471  2.29747
308            -3.396    3.82592  -1.15721
309            -3.53831  4.1581   -.783922
310            -1.49929  3.53616  -.689734
311            -2.255    2.79869  -.47791
312            -2.05609  2.95936  .278217
313            -2.84638  2.3109   .640871
314            -3.17117  1.86673  -.029579
315            -3.22024  1.73301  .580661
316            -3.11388  1.98299  -.338846
317            -3.82744  1.93098  -1.32086
318            -4.1232   1.8761   -1.10841
319            -2.09173  4.72898  -.409075
320            -2.35164  2.78929  1.02587
321            -2.80076  2.31231  1.24467
322            -3.38972  1.483    .565035
323            -3.43681  1.47197  -.330104
324            -3.58094  1.19256  -.442576
325            -3.94542  1.17678  -.99982
326            -4.20508  1.4956   -.926625
327            -3.65923  4.41868  .026766
328            -4.13852  4.14586  .275887
329            -3.39747  4.66881  .471749
330            -3.07294  4.77955  .843986
331            -1.23264  4.7926   1.36611
332            -1.56144  4.93785  1.17215
333            -.244146  5.04295  .634924
334            -.073300  4.85733  1.32526
335            -.240289  5.01908  .292978
336            .244707   5.04384  .147768
337            .118237   4.09363  .209654
338            -.143414  3.61923  .978899
339            .216476   3.47545  1.36276
340            -1.02782  2.73585  1.86469
341            -1.6036   2.67758  1.80236
342            -2.36091  2.38431  1.70156
343            -4.56893  2.22979  .296783
344            -4.54039  1.49109  .338388
345            -4.54405  3.0204   .391733
346            -4.45483  3.21478  -.158508
347            -2.85248  4.65478  1.38625
348            -2.53822  4.79366  1.35769
349            -1.90138  4.68221  1.59022
350            -1.45242  4.56657  1.73128
351            .268373   4.50054  1.74991
352            .51956    3.93611  .902231
353            -4.61754  1.10336  .916452
354            -4.4717   2.56281  .964837
355            -4.3882   2.68485  1.40278
356            -3.53205  3.7143   1.7643
357            -2.52789  3.96106  1.99206
358            -1.56733  3.47547  2.40367
359            -1.14801  4.11605  2.0672
360            -1.19492  3.58646  2.41122
361            -.752108  4.13092  2.06775
362            1.105     4.86904  .459331
363            -3.70393  2.17982  2.25109
364            -2.84854  3.34639  2.18118
365            -2.81317  2.97364  2.31985
366            -1.88605  3.10371  -.989103
367            -2.62141  2.41863  -1.38556
368            -2.41273  2.68322  -.196699
369            -3.03206  3.04138  -1.66149
370            -3.5834   1.95943  -1.52299
371            -3.98722  3.06636  -1.13587
372            -2.48651  4.9579   .0740481
373            -2.43538  5.02155  .627861
374            -1.43092  5.06448  .460783
375            -1.27057  3.19147  .838507
376            -4.56556  2.49543  0.000711
377            -3.03867  4.91364  .187935
378            -1.86692  5.02969  1.06799
379            -.925133  5.06381  .784584
380            -.967476  2.83276  1.64565
381            -4.42654  3.55028  .0451531
382            -4.37307  3.25438  .91506
383            -4.34818  3.38368  .702359
384            -3.58497  4.42015  1.22478
385            -4.36074  1.26916  1.73274
386            -4.45613  1.5531   1.5818
387            -4.49728  1.86899  1.15283
388            -4.18215  2.75984  1.75198
389            -2.34832  4.31837  1.8686
390            .848947   4.43262  1.50963
391            -2.95083  2.35819  2.48379
392            -3.34036  4.37849  -.690532
393            -1.72182  4.60581  1.68898
394            -1.93988  3.02774  -.479624
395            -3.27408  1.72274  -.236974
396            -3.59798  3.58372  -1.28394
397            -3.60854  4.3213   -.558311
398            -1.70133  2.82795  1.50941
399            -3.16758  1.74387  1.22104
400            -3.30773  1.50794  1.24951
401            -3.84488  4.35246  .866247
402            -2.23838  3.03469  -1.36078
403            -1.0972   5.01396  .350267
404            -1.8684   4.04238  2.0126
405            -3.68742  2.24721  -1.4699
406            -1.79128  2.98172  1.22127
407            -2.40628  2.97332  -1.6
408            -4.00121  2.26599  -1.26272
409            -2.87238  2.11343  -.959951
410            -2.54395  3.52632  -1.47268
411            -1.63548  4.39075  -.871039
412            -1.14378  3.22624  .543274
413            -1.56637  3.21553  -.047429
414            -1.51002  3.15078  .210989
415            -3.05803  2.01177  -1.4938
416            -3.59203  3.02755  -1.44685
417            -4.25904  2.63502  -.858175
418            -3.14202  3.87354  -1.21498
419            -3.09222  4.60845  -.613217
420            -3.07645  4.76907  -.329551
421            -.954723  5.05625  .548906
422            -.822654  4.6942   -.30059
423            -2.04416  2.98858  1.03497
424            -2.44838  2.73994  .688036
425            -3.10641  1.88089  .919525
426            -3.56522  1.27563  .761662
427            -3.74459  1.0482   .476123
428            -4.37115  1.46305  -.57258
429            -3.937    4.28128  .500933
430            -2.76288  4.96033  .741369
431            -.448506  5.00582  .844867
432            -.099333  3.90015  .437297
433            -3.19581  1.59523  1.49252
434            -4.56091  2.39237  .621156
435            -4.16677  3.7741   .86628
436            -4.05098  4.00938  .977883
437            -1.22837  4.37205  1.88573
438            .717414   4.90981  -.123419
439            -.790377  2.82449  1.82001
440            -2.59431  1.89643  1.92511
441            -3.77997  1.62386  2.29941
442            -4.4199   2.15057  1.48967
443            -3.95195  3.01622  1.89958
444            -3.47631  3.40017  1.9513
445            -.168799  3.97955  2.16251
446            -.890107  3.60629  2.43128
447            .98264    4.8079   .721108
448            1.24558   4.78367  -.064412
449            -1.88422  2.19805  2.25251
450            -3.95326  2.3733   2.12599
451            -3.73265  2.8585   2.04359
452            -1.4868   3.14795  2.51689
453            -2.06061  2.9507   -.782697
454            -2.9538   3.7675   -1.35086
455            -.911724  4.11268  -.405178
456            -.644536  3.43694  .697343
457            -1.42087  4.78543  -.151536
458            -.747727  3.28547  .96685
459            -4.40682  2.15105  -.636016
460            -4.54135  1.75755  -.157977
461            -4.50125  3.22336  .149175
462            -3.9808   4.22139  -.033038
463            -3.20604  4.79276  .374918
464            -3.20295  4.75389  .603709
465            -2.47279  5.00519  .992461
466            -.671925  4.98771  .887556
467            .386731   4.12873  .354936
468            -3.34031  1.38542  1.49239
469            -4.32876  3.95171  -0.0001117
470            -4.13804  3.70054  1.15139
471            -2.66443  4.50899  1.69236
472            .502182   4.01462  1.9278
473            .127465   3.00946  1.92139
474            .0581325  3.34636  2.33355
475            -4.57764  1.51524  .901711
476            -4.5461   1.64657  .59238
477            -2.31069  3.39073  2.29934
478            -2.04532  3.77182  2.14542
479            -2.30885  3.80098  2.08175
480            -.259457  3.49578  2.46294
481            .0683013  3.9206   2.1031
482            -2.62964  2.09366  2.6218
483            -3.43634  1.68582  2.4126
484            -2.73609  2.75174  -1.61297
485            -3.63416  1.65744  -1.3814
486            -2.42032  4.68802  -.686401
487            -4.50497  2.16393  .889906
488            -2.50187  4.88279  -.121381
489            -.384885  2.80223  2.06021
490            -1.36296  3.74261  -.557512
491            -3.38444  3.29964  -1.53851
492            -2.21866  2.84115  .153084
493            -.565084  4.60194  -.428682
494            -.614349  4.1905   -.436154
495            -.509357  3.81948  -.061067
496            -.6291    4.66704  1.56096
497            .059767   3.24595  1.57269
498            -.389894  4.30238  1.95729
499            -3.25559  3.63644  1.92133
500            -2.76463  4.00664  1.90626
501            -.250363  4.15202  2.05889
502            .238703   4.00857  1.97621
503            -3.14497  2.61535  -1.63221
504            -4.40895  2.41949  -.693772
505            -3.15196  4.77527  -.078542
506            -1.49449  3.84662  -.735993
507            -.854807  4.76694  1.39025
508            -.365153  4.30935  -.579232
509            -1.65503  4.39679  1.56327
510            -4.02708  3.36444  .854084
511            -3.98486  3.53161  .261167
512            -3.40062  4.34974  .969583
513            -3.37516  3.87232  -.898253
514            -.423417  4.39636  -.159863
515            -3.21705  2.11189  2.07656
516            -2.71939  4.3804   1.32842
517            -1.6718   3.47145  -.056406
518            -4.1366   3.10818  .872595
519            -4.09283  3.34034  .0319049
520            -4.24651  3.07     .17382
521            -2.44578  4.6409   -.071060
522            -.583852  4.0388   -.035987
523            -1.31239  4.5146   1.48152
524            -3.13721  2.53725  -.221097
525            -2.61636  2.00124  2.24817
526            -1.40031  4.27782  1.6296
527            -1.85871  4.39789  1.44301
528            -3.35434  3.91879  -.638912
529            .922383   4.26394  1.04922
530            -2.9178   4.13841  -.672462
531            -3.06607  3.80754  -.820354
532            -3.3017   3.79655  1.35638
533            -1.08811  2.86475  2.08215
534            -1.10765  2.91246  2.29056
535            -1.96045  4.0958   1.63847
536            .711887   4.3376   .652883
537            -3.81344  3.74121  -.289331
538            -2.95887  4.4288   -.478679
539            -4.21894  2.76709  .11636
540            -2.64997  2.47744  2.27134
541            .743448   4.27358  1.31492
542            .678275   4.02079  1.45799
543            -2.327    4.70222  .598985
544            -2.0881   4.84104  .959942
545            -3.26217  4.03834  1.04054
546            -2.91606  2.62459  2.19919
547            -.868397  2.98583  2.03583
548            -2.59752  2.20309  2.06634
549            .490662   4.34646  .793732
550            .661692   4.1415   1.02434
551            .482949   4.37288  1.26267
552            .646845   4.48163  .980381
553            .313076   4.23039  .97556
554            -1.1724   4.46273  1.23182
555            -1.55071  4.4423   1.35233
556            -1.65078  4.16059  1.56694
557            -2.87557  2.30837  1.84672
558            -2.87017  1.99003  2.02507
559            -.686111  4.40894  1.5195
560            -3.82809  2.6298   .656831
561            -3.9004   3.63496  -.010322
562            -2.23503  3.2393   .329039
563            -3.17206  2.48199  .670949
564            -3.20394  4.2595   -.227436
565            -3.41775  4.15309  .0371419
566            -3.16133  4.13321  -.555807
567            -2.84105  3.84649  -.51975
568            -3.22794  3.94715  -.351817
569            -3.62303  3.85923  -.53105
570            -3.51074  4.0403   -.245092
571            -3.41373  4.29151  -.399045
572            -3.88035  2.52278  .349478
573            -.664323  3.90472  .433739
574            -2.59521  3.71537  1.94544
575            -3.56991  3.75027  1.14659
576            -.520673  4.10139  .28122
577            -.742222  4.21342  .46459
578            -3.95041  3.23392  -.628874
579            -2.74873  2.76242  -1.25012
580            -2.90758  2.45356  -1.27251
581            -3.29109  2.39494  -1.35581
582            -3.02468  3.971    1.46171
583            -2.6841   4.46138  1.01123
584            -2.82428  4.2676   1.5573
585            -3.16791  4.10279  1.31662
586            -3.22505  3.94044  .108288
587            -4.02593  3.05361  1.18226
588            -3.25754  3.61491  -.938938
589            -3.04486  3.63824  -1.07873
590            -2.35349  3.37815  -.961158
591            -3.49548  3.58888  -.782369
592            -1.35644  3.9226   .130087
593            -1.03511  4.05955  .483679
594            -1.79359  4.5356   1.21503
595            -2.45118  3.03645  -.64084
596            -2.86766  2.68032  -.721245
597            -2.88835  2.56982  -.991439
598            -2.92975  3.01563  -.846385
599            -2.70536  2.8685   -.873749
600            -4.20833  1.67149  -.20989
601            -2.45156  3.25337  1.96973
602            -2.95405  3.68837  1.69015
603            -2.61604  3.46586  1.68938
604            -2.30058  2.95528  2.28037
605            -.874122  3.85484  -.018169
606            -.585687  4.28939  .0911485
607            -.765938  3.88312  .197922
608            -.872181  4.31446  .201007
609            -.778857  4.15866  -.072410
610            -2.09778  2.48807  2.15787
611            -2.41116  2.75723  2.15716
612            -2.33587  2.35812  2.27246
613            -2.23271  2.63308  1.97841
614            -2.11316  2.67646  2.35904
615            -1.54261  4.19491  1.18381
616            -.876616  4.14632  1.17532
617            -.725566  4.08419  .720153
618            -.988499  4.25728  .981251
619            .487398   3.78185  1.65396
620            .393289   4.12954  1.55633
621            -1.4865   4.63049  1.05924
622            -1.32241  4.85743  .70947
623            -3.8209   1.45166  1.78041
624            -4.18211  1.51183  1.5598
625            .455183   4.03487  1.23606
626            -3.4278   2.03457  -1.28235
627            -3.10464  2.22449  -1.06157
628            .501846   4.38985  .474617
629            -.99655   4.3133   1.47824
630            -3.29244  3.7836   -.200991
631            -2.38677  3.07926  -.225508
632            -1.72328  3.43231  -.804736
633            -2.91008  2.17166  2.25164
634            -2.44635  3.00078  2.0459
635            -2.06438  3.85844  1.77229
636            -3.36552  2.91903  -1.21988
637            -3.28338  2.35522  -.058334
638            -3.66246  2.29449  .164372
639            -3.33737  2.49675  .163022
640            -2.12319  3.21751  2.05631
641            -2.63686  3.82605  1.75166
642            -3.01729  2.70288  .876066
643            -3.86492  3.48052  1.10726
644            -3.58698  3.6516   .865372
645            -3.89687  3.60195  .833978
646            -1.12497  4.33393  .311107
647            -1.4059   4.58228  .519351
648            -3.43071  3.75917  .0336136
649            -3.59787  3.57577  .584909
650            -3.76986  3.95832  .0398105
651            -3.73689  3.65444  .278713
652            -3.66825  2.2781   -.107889
653            -4.20023  2.6728   -.221073
654            -3.94757  1.69374  1.62125
655            -3.35897  1.89728  1.4416
656            -3.84468  1.44878  1.30239
657            -.180464  4.35305  .145935
658            -3.99835  2.30683  -.243248
659            -4.27852  1.83828  -.040402
660            -1.62822  3.62706  -.409457
661            -1.90627  3.50616  -.254238
662            -3.62428  1.42815  1.51507
663            -3.44631  1.49525  1.73527
664            -3.56008  1.61306  1.99577
665            -3.17668  1.74374  2.01471
666            -3.5165   1.96419  1.97128
667            -3.16984  2.06257  1.76682
668            -3.75015  1.88435  1.75944
669            -3.37362  1.77792  1.64117
670            -3.47948  1.67457  1.47091
671            -3.76273  2.37721  1.82724
672            -3.93859  2.11467  1.75634
673            -3.68348  1.57527  .633114
674            -3.3983   2.1088   .35372
675            -3.57666  3.5453   1.44662
676            -3.30498  3.53624  1.62228
677            -2.56224  4.61468  .329232
678            -2.67195  4.52714  -.117723
679            -2.46024  4.45946  .116938
680            -3.7768   1.43182  .370302
681            -3.60847  1.63215  .368759
682            -3.90734  1.4752   .786212
683            -4.20872  1.53112  .527064
684            -2.85609  4.61602  .478666
685            -2.91086  4.45386  .0700831
686            -3.17502  4.34762  .150296
687            -2.67504  4.75447  .118095
688            -2.92377  4.40045  -.169591
689            -3.08227  4.62991  .119445
690            -2.60312  2.94216  -.046765
691            -2.93457  2.77846  -.024976
692            -2.60485  2.93503  -.297044
693            -2.7969   2.89415  -.519557
694            -1.84476  3.73079  -.864124
695            -1.87561  3.6178   -.557349
696            -2.38562  3.18261  -1.12539
697            -2.11435  3.54582  -1.09041
698            -2.11644  3.21462  -1.21178
699            -2.73688  3.03869  -1.03179
700            -3.79763  3.30331  1.31646
701            -3.78953  3.20883  .859291
702            -2.56355  3.04048  -1.26925
703            -2.79189  3.03452  -1.45222
704            -3.00514  3.36945  -1.20175
705            -2.98875  3.33455  -.965354
706            -3.06558  2.86362  -1.22634
707            -3.01787  3.21404  -1.41944
708            -3.18466  3.1452   -1.21081
709            -2.79054  3.20382  -1.22643
710            -4.19522  2.99924  .668207
711            -4.19271  2.69343  .659337
712            -4.22087  2.87024  .375122
713            -1.20827  3.49035  .640248
714            -1.1885   3.67217  1.02534
715            -1.06307  3.87772  1.2592
716            -3.44169  3.24373  1.66624
717            -2.35901  3.84186  1.76168
718            -1.85402  4.10081  1.26074
719            -2.43035  4.47623  -.248839
720            -2.58943  4.49744  -.500661
721            -2.82621  4.25005  -.344863
722            -3.92219  2.98459  1.48711
723            -3.68194  3.12766  1.51854
724            -3.61536  2.21301  -1.18771
725            -.566564  3.31546  1.77402
726            -.683026  3.45024  2.01852
727            -.64774   3.17085  2.03394
728            -3.60462  2.35831  .635428
729            -3.18369  2.06388  1.08373
730            -3.31115  2.19094  .623473
731            -3.19374  2.39507  .952372
732            .871652   4.57988  .650774
733            1.0573    4.40427  .720869
734            .832751   4.40946  .239754
735            1.04278   4.55934  .268082
736            -1.11608  4.07864  -.127465
737            -3.47003  2.70114  -1.30105
738            -3.59768  2.90071  -1.26654
739            -3.90456  2.8205   -.729413
740            -3.36938  2.73199  -1.00469
741            -4.23186  1.37551  -.150309
742            -4.02978  1.26098  .517423
743            -1.05647  4.8743   .692147
744            -4.04945  1.19079  .15878
745            -3.84121  1.57662  -.267157
746            -2.54122  3.097    1.15835
747            .392324   4.64649  .747263
748            -1.52642  3.69532  .843672
749            -1.0087   3.76261  .264444
750            -1.34788  3.62833  .012472
751            -1.2852   3.55051  .335016
752            -1.37278  3.68159  -.25022
753            -.720047  4.49262  -.102683
754            -1.36522  4.55799  .247091
755            -1.0569   4.70761  .357962
756            -1.00735  4.50458  .0976562
757            -1.20884  4.64148  -.023819
758            -.773651  4.10467  1.42579
759            .52749    4.53658  .0939926
760            .290902   4.74618  .215083
761            -.51161   3.94868  .875873
762            -.920579  3.83202  1.04825
763            -.610719  3.60816  .917715
764            -1.57154  3.22021  1.10861
765            .0494926  4.80171  .534198
766            -3.39194  3.26726  1.25823
767            -3.02271  2.44533  1.47012
768            -3.05084  4.28727  1.10938
769            -3.35096  2.31267  -.537221
770            -3.53057  2.07139  -.657615
771            -3.35295  2.10398  -.871702
772            -1.34902  3.57288  2.07328
773            -.870832  4.13398  1.83129
774            .164798   4.25854  .609205
775            -2.64667  2.79214  .254237
776            -2.88259  2.8948   .379551
777            -2.75718  2.92578  .720075
778            -4.1663   1.70658  1.41152
779            -4.20409  1.4752   1.29101
780            -3.65379  1.63485  .892455
781            -3.71279  1.37628  .995613
782            -3.58476  1.57199  1.30181
783            -1.39491  3.79924  1.9034
784            -1.75163  3.87618  1.78347
785            -1.85575  3.39567  .0695046
786            -2.04336  3.31835  .197922
787           0.0002643  3.50905  1.79812
788            -.111304  3.50182  2.13615
789            -4.1042   1.22584  1.40786
790            -4.22742  1.43586  1.00391
791            .158153   3.88069  1.35456
792            -.886506  4.63239  .966241
793            -.832654  4.46158  1.30297
794            -.628651  4.28881  1.16934
795            -.587388  4.58942  1.3101
796            -3.07302  2.36024  -.827874
797            -3.13578  2.58463  -1.14845
798            -3.39303  2.3432   -1.08477
799            -3.70893  2.70905  -1.05771
800            -2.52927  2.82416  1.26286
801            -2.34763  3.06171  1.38626
802            -2.34937  2.79234  1.79388
803            -2.62124  2.48904  1.89936
804            -3.04294  2.57292  1.94756
805            -3.34605  2.71888  2.07521
806            -3.30652  3.31585  -.527077
807            -3.88208  3.05072  .683247
808            -2.82756  3.03356  -.154937
809            -3.98216  3.91841  .297031
810            -3.69119  4.04374  .266373
811            -3.83349  3.80156  .648732
812            -3.5003   3.77167  .295488
813            -3.87893  3.81067  1.0272
814            -3.09842  3.08188  1.03236
815            -3.28627  3.46258  .997734
816            -2.43614  4.42089  1.29101
817            -1.66698  4.0125   -.568533
818            -2.16118  3.2285   -.151659
819            -2.34718  3.03651  .0576745
820            -2.43881  3.08953  .421463
821            -2.41724  3.4541   .294331
822            -2.27711  3.27821  .0923984
823            -2.53389  3.01952  .194115
824            -2.10507  4.60484  .748998
825            -3.38191  2.14158  -.325581
826            -3.91872  1.85081  -.042330
827            -3.43821  1.83461  .367024
828            -3.48256  1.88012  -.258673
829            -3.43571  1.93912  .0911003
830            -3.68425  1.62637  .0567786
831            -1.83608  3.52506  2.12669
832            -2.08983  4.58517  1.14852
833            -2.37829  4.61313  .936997
834            -1.76127  3.8594   -.305528
835            -2.21054  4.53581  -.040787
836            -2.12068  4.6247   .341958
837            -2.68371  3.24836  -.206998
838            -2.42032  3.48476  -.170555
839            -2.5096   3.25183  -.002224
840            -2.94286  3.16256  -.550794
841            -2.18239  4.32911  1.48441
842            -2.11818  3.85015  1.39224
843            -1.35481  3.45545  .997349
844            -4.20043  1.50528  .176326
845            -1.62597  3.75748  1.52228
846            -1.42846  3.37832  1.26035
847            -4.08343  1.99293  1.48607
848            -1.22939  4.11433  1.13245
849            -1.58146  3.96737  1.34194
850            -1.41629  3.78428  1.11099
851            -2.85536  3.82292  1.26806
852            -2.86651  4.03815  .995613
853            -2.78649  4.09503  1.29776
854            -2.77415  3.9265   1.57465
855            -2.5713   4.2194   1.47882
856            -2.60798  3.92223  1.25182
857            -2.63587  3.73743  1.41005
858            -2.49417  3.63987  1.53805
859            -2.34826  4.02269  1.24116
860            -2.42429  4.04741  1.62582
861            -.992124  3.1369   2.19135
862            -1.22774  3.31874  2.16159
863            -.843451  3.45853  2.22445
864            -1.08833  3.51387  2.15118
865            -1.48187  3.9641   -.358168
866            -1.65946  4.2435   -.205841
867            -.95895   4.30636  -.156865
868            -1.2368   4.31851  .0664195
869            -1.41632  4.4583   -.312277
870            -1.66537  4.2976   -.528859
871            -1.38839  4.13701  -.177909
872            -3.62987  2.31652  -.385084
873            -1.43868  4.01539  1.74124
874            -1.32087  4.19954  1.39938
875            -4.12716  2.62748  -.487549
876            -3.96037  2.80468  -.316326
877            -3.71321  2.91601  -.379882
878            -3.84506  2.53647  -.344092
879            -3.555    2.58412  -.072760
880            -1.4464   4.60638  .790069
881            -1.12645  4.37376  .754439
882            -1.17096  4.70429  .876438
883            -3.58076  3.5191   -.1141
884            -3.23383  3.56921  -.010515
885            -4.08546  2.17638  -.539794
886            -3.84577  2.48628  -.83969
887            -3.68398  2.44462  -1.11529
888            -3.67905  2.00121  -.989264
889            -3.96249  2.12731  -.970753
890            -.059257  4.57515  1.18072
891            -.016258  4.6544   .876837
892            -.32554   4.58228  1.24589
893            -2.96022  3.08022  1.95817
894            -2.71823  2.83534  2.01582
895            .782118   4.68769  .338824
896            .499532   4.8262   .0494514
897            -2.43556  2.80758  1.53917
898            -.4206    3.48244  2.16853
899            -2.54238  3.02122  1.8176
900            -3.11621  3.29792  1.56212
901            -2.83296  3.54762  1.48075
902            -2.74677  3.26379  1.84267
903            -2.54392  3.26494  1.49636
904            -3.32194  3.43964  -1.20079
905            -3.42722  3.23756  -1.01182
906            -3.51284  3.12862  -1.23761
907            -3.74508  2.99567  -1.0145
908            -3.79107  3.55514  -.567569
909            -3.64697  3.2412   -.802889
910            -3.63971  3.41071  -1.04518
911            -.453379  4.84895  .264252
912            -.207921  4.68255  .224145
913            -3.68194  2.17995  .442609
914            -3.6723   1.889    .5446
915            -3.9675   1.66185  .501997
916            -4.01436  3.38372  -.293959
917            -4.13055  3.00734  -.092809
918            -4.15243  2.07671  -.155434
919            -3.70778  2.01374  .215083
920            -3.9756   1.68942  .215661
921            -4.25615  1.74997  .368567
922            -2.3054   4.38098  -.485621
923            -2.72371  3.90938  -.833359
924            -1.98899  4.18334  -.605361
925            -1.88337  3.81046  1.02966
926            -2.21285  3.5937   .401153
927            -2.54199  3.57249  .531691
928            -3.95728  2.41577  .111925
929            -4.24902  2.55498  .333859
930            -4.35347  2.28726  -.08674
931            -3.99199  2.26016  .35989
932            -4.00105  1.89844  .411372
933            -4.1395   2.04286  .153766
934            -4.24651  2.32148  .619617
935            -4.27871  2.24512  .32846
936            .612331   4.64051  .589344
937            .554292   4.71803  .271579
938            .340456   4.69739  .475388
939            -.004882  4.41607  .354105
940            .250988   4.44904  .405781
941            .180995   4.37327  .0943782
942            .0466003  4.71494  .219518
943            -2.42823  4.07613  -.844457
944            -2.08225  3.90438  -.51786
945            -3.4897   3.96507  .785248
946            -3.72997  4.09302  .634854
947            -3.57261  4.36266  .716026
948            -1.39433  3.1015   2.22783
949            -1.47823  2.88353  2.28257
950            -2.52098  4.21554  -.358939
951            -1.61648  2.6509   2.31363
952            -2.00943  2.995    2.21288
953            -1.75398  2.9404   2.27171
954            -4.25885  1.75614  .766352
955            -4.14682  1.83596  1.17089
956            -2.65363  4.20185  -.589936
957            -2.37868  4.08076  -.559278
958            -4.13448  2.51064  .897661
959            -3.62679  1.77658  -.662436
960            -3.76331  1.66493  -.914836
961            -4.05967  1.46594  -.491791
962            -3.95111  1.39923  -.057948
963            -4.00452  1.14991  -.246911
964            -3.86704  1.24767  -.600348
965            -1.04803  3.96025  1.83341
966            -1.13114  4.1523   1.69979
967            .128163   4.10968  1.16491
968            .229976   4.46918  1.23113
969            -.150075  4.31677  1.34076
970            .130676   4.30213  1.45531
971            -1.20479  3.92303  1.46879
972            -1.28559  3.53624  1.41172
973            -1.31682  3.55417  1.7372
974            -.96377   3.76531  1.96916
975            -1.76108  4.59616  .833453
976            -1.93712  4.81791  .573726
977            -1.61935  4.83835  .643912
978            -2.71461  3.68007  -.627697
979            -2.53838  3.94814  -.361636
980            -1.53066  4.25854  .077603
981            -2.70529  4.1113   -.149903
982            -3.00908  3.98582  -.167201
983            -3.16865  3.67738  -.492562
984            -2.823    3.67505  -.340613
985            -2.90816  3.50886  -.641226
986            -3.6007   2.41246  -.699747
987            -3.72821  2.67685  -.558121
988            -3.40224  2.52784  -.311849
989            -2.96022  2.7131   -.364723
990            -3.05247  2.48919  -.562719
991            -3.37343  2.53975  -.783526
992            -3.154    2.77673  -.816112
993            -3.61252  2.81587  -.770029
994            -3.29052  3.00695  -.913871
995            .811626   4.54554  -.130977
996            -3.55506  3.12284  -.570461
997            -3.17251  3.00753  -.544816
998            -3.28802  2.93963  -.212735
999            -3.45325  2.84036  -.551565
1000           -3.48198  1.77349  1.20482
1001           -3.89847  1.73473  1.03071
1002           -3.40797  1.92807  .924019
1003           -1.80928  3.52872  1.23066
1004           -1.91456  3.30042  1.0712
1005           -1.99892  4.37702  -.221883
1006           -.84268   3.50038  1.14852
1007           -.782906  3.3922   1.59682
1008           -1.11186  3.34882  1.54843
1009           -1.05054  3.36463  1.2243
1010           -1.00985  3.58406  1.40709
1011           -.136192  4.19125  .487729
1012           -.030141  4.10023  .757097
1013           -4.18288  2.42175  1.36004
1014           -4.16765  2.30162  1.07853
1015           -.427061  4.43772  .380146
1016           -.812022  4.38541  .782163
1017           -.81665   4.50824  .494092
1018           -.982474  4.6006   .670714
1019           -.887607  4.78995  .522243
1020           -.669336  4.67638  .234943
1021           -.669261  4.73609  .764468
1022           -.208692  4.76257  .586452
1023           -.636295  4.69143  .526532
1024           -3.18254  3.22542  -.263879
1025           .535392   4.54308  -.182185
1026           .254385   4.64712  -.026488
1027           -3.02925  3.70823  -.113866
1028           -1.75414  4.47083  .097849
1029           -1.69745  4.63319  .425834
1030           -1.6504   4.32082  .490428
1031           -3.06106  3.13691  -.006080
1032           -2.79169  3.48881  -.1935
1033           -2.84819  3.22426  .176326
1034           -3.30112  3.48765  .325954
1035           -3.02809  3.72482  .200236
1036           -2.83662  3.51368  .274664
1037           -3.04082  3.39664  .0830019
1038           -2.65884  3.88756  .655867
1039           -.576012  3.78363  1.14351
1040           -.204643  3.78864  1.2216
1041           -1.89084  3.41573  .482908
1042           -1.52361  3.45089  .67158
1043           -1.61955  3.5158   .250369
1044           -2.18046  3.26957  1.09414
1045           -2.33857  3.05169  .841744
1046           -2.29041  3.64867  1.15235
1047           -2.50651  3.48129  .869703
1048           -2.32584  3.30794  .661844
1049           -2.03174  3.75445  .869481
1050           -1.83322  3.43321  .802007
1051           -2.2383   3.44966  .89824
1052           -2.29769  3.63419  .697516
1053           -3.57319  2.9626   1.70866
1054           -3.31944  2.93137  1.80565
1055           -3.34012  2.5902   1.19526
1056           -3.57738  2.91504  1.30191
1057           -3.39797  2.37606  1.85208
1058           -3.26444  2.5801   1.67584
1059           -3.82752  2.76361  1.79967
1060           -3.50936  2.72756  1.85212
1061           -3.5219   2.74067  1.5598
1062           -3.39059  2.63693  .382064
1063           -3.13117  2.43793  .379548
1064           -2.85036  2.65215  .637876
1065           -3.03757  2.60865  .199346
1066           -3.95651  3.44639  .590308
1067           -.203017  3.28647  2.02507
1068           -.361717  3.11523  1.93116
1069           -3.88729  2.87757  .0482945
1070           -3.64392  2.74943  .200396
1071           -3.85258  3.0004   .455721
1072           -3.72648  3.34631  .190788
1073           -3.67073  3.16575  -.208044
1074           -3.39425  3.24181  .09245
1075           -3.24049  2.86006  .0916859
1076           -3.66666  3.06769  .21874
1077           -2.69875  4.35649  .196572
1078           -3.25272  4.41549  .459963
1079           -3.08825  4.49783  .575076
1080           -3.22245  4.28168  .722775
1081           -2.62568  4.2275   .554251
1082           -2.77492  4.2005   .779078
1083           -2.65923  4.64032  .730873
1084           -2.92165  4.49224  .817449
1085           -2.70666  3.4005   1.26209
1086           -2.7566   3.52833  .778114
1087           -2.92085  3.21621  .658058
1088           -2.64843  3.30621  .347742
1089           -2.63288  3.21518  .802041
1090           -2.68173  3.10944  .52584
1091           -3.01011  3.59037  .683216
1092           -3.21127  3.70073  .841947
1093           -3.04606  3.64794  1.17609
1094           -2.68085  3.75623  .918876
1095           -.674349  4.18835  .944324
1096           -.620938  4.34492  .623859
1097           -.322648  4.07073  .680547
1098           -.548824  4.52309  1.06657
1099           -.496763  4.47951  .786983
1100           -.076803  4.42051  .680355
1101           -.282349  4.52636  .979995
1102           -.221996  3.94444  .902675
1103           -.417129  4.0393   1.19537
1104           -.141977  4.25449  1.03938
1105           -.410573  4.22113  .991371
1106           -3.48081  3.39128  .797376
1107           -3.65899  3.3172   .622509
1108           -3.57224  3.23773  1.03063
1109           -3.47678  3.09642  .406938
1110           -3.59536  2.968    .7731
1111           -3.6131   2.84421  .561193
1112           -3.09828  3.34419  .821305
1113           -.097628  3.75123  1.97899
1114           -.216983  4.00498  1.88798
1115           -.322455  3.81968  1.94197
1116           -.117141  3.65071  1.49264
1117           .254422   3.74035  1.55004
1118           .135683   3.84263  1.75744
1119           -.334024  4.20281  1.5517
1120           -.068612  3.93841  1.43255
1121           .0664607  4.07324  1.65621
1122           -.103798  3.81081  1.73006
1123           -1.80273  2.85069  2.01042
1124           -1.61183  3.26032  2.10644
1125           -1.54917  2.88845  1.93809
1126           -1.61781  3.17451  1.78251
1127           -3.88413  2.31316  .96962
1128           -4.03576  2.47689  .63832
1129           -.964349  3.51869  .921378
1130           -.728982  3.77685  .677812
1131           -1.02374  3.72443  .548659
1132           -1.07519  3.77756  .838908
1133           -4.01397  2.07467  1.07583
1134           -4.30069  2.06522  1.17301
1135           -4.02651  2.1061   .605541
1136           -3.84102  1.89662  .767087
1137           -4.2951   2.05809  .595707
1138           -4.13969  1.91116  .916943
1139           -4.09688  2.20348  .840973
1140           -1.17939  4.02395  .721489
1141           -1.20248  3.98512  .287583
1142           -1.40436  4.27339  .355455
1143           -1.80157  4.10428  .231665
1144           -1.42152  3.81563  .331353
1145           -1.4946   4.3295   .961099
1146           -1.51061  4.01019  .901904
1147           -1.48091  3.71595  .567941
1148           -1.70747  3.77746  .420628
1149           -1.7846   3.83453  .687875
1150           -1.45777  4.14092  .630415
1151           -3.18061  2.70673  .513181
1152           -3.36542  2.70109  .669143
1153           -3.28512  2.87834  .870281
1154           -3.24366  2.91401  .369916
1155           -3.09519  3.19399  .357576
1156           -3.29052  3.27381  .636585
1157           -3.09962  3.05535  .759796
1158           -3.34007  3.14964  .863918
1159           -3.38133  2.98786  .637549
1160           -2.61199  3.62686  .144126
1161           -2.79259  3.7932   -.017552
1162           -2.82158  3.87522  .235907
1163           -2.45619  3.98088  .317277
1164           -2.47643  4.25449  .329232
1165           -2.57747  4.0449   .0828091
1166           -2.2304   3.60334  .0228425
1167           -2.35091  3.70303  .214504
1168           -2.04181  3.75318  -.242892
1169           -1.69668  3.77283  -.009936
1170           -2.00527  3.73073  .118873
1171           -2.0339   4.07023  -.245037
1172           -1.93337  4.22926  .0124841
1173           -2.23258  4.20777  .0588453
1174           -2.39892  3.85664  -.147009
1175           -2.26839  3.96336  .148595
1176           -2.15721  3.86972  -.043989
1177           -2.39121  4.22884  -.133148
1178           -2.31971  3.26716  1.76284
1179           -2.11355  2.88644  1.94293
1180           -2.19593  3.66666  1.55328
1181           -2.4428   3.51763  1.88115
1182           -2.0638   3.59833  1.76072
1183           -2.21266  3.53337  1.95979
1184           -2.15751  3.02701  1.61032
1185           -1.99612  3.17297  1.30991
1186           -2.19588  3.35962  1.39648
1187           -2.04078  3.38012  1.65438
1188           -1.88602  3.40879  1.90109
1189           -1.85112  3.04397  1.70499
1190           -1.89316  3.67584  1.55595
1191           -1.64095  3.60643  1.74047
1192           -1.77785  3.28307  1.41075
1193           -1.53451  3.49208  1.49984
1194           -4.16973  2.98814  -.419557
1195           -3.75484  2.78459  .897464
1196           -4.12002  2.82493  .910002
1197           -3.82648  2.70974  1.22288
1198           -3.50488  2.51316  .91085
1199           -3.9974   2.53495  1.15441
1200           -2.91259  2.67492  1.23799
1201           -3.39078  3.02238  1.09684
1202           -3.19642  2.82088  1.16202
1203           -3.25735  2.87564  1.48094
1204           -2.8613   3.07752  1.68128
1205           -2.8237   2.69998  1.62401
1206           -2.75911  3.07482  1.39571
1207           -2.907    3.23641  1.15064
1208           -2.78065  2.9097   1.00392
1209           -2.97892  2.94718  1.27829
1210           -2.68102  3.49112  -.923898
1211           -2.82717  3.59196  -1.19269
1212           -2.77713  3.73588  -1.01871
1213           -2.61179  3.3922   -1.15991
1214           -2.48087  3.61934  -1.09994
1215           -2.14864  3.75567  -.748433
1216           -2.31732  3.04159  -.864402
1217           -1.95042  3.32684  -.921391
1218           -4.11964  3.2204   .693081
1219           -4.10556  3.17104  .388041
1220           -2.26838  3.19418  -.511073
1221           -2.08675  3.35075  -.38227
1222           -2.0181   3.33879  -.653952
1223           -2.64554  3.25762  -.470195
1224           -2.58171  3.22946  -.832502
1225           -2.28495  3.40491  -.690919
1226           -2.55882  3.57986  -.403947
1227           -2.45195  3.78035  -.633127
1228           -2.18537  3.64356  -.44172
1229           -2.50401  3.54395  -.747312
1230           -.506404  4.09619  1.74934
1231           -.346364  3.77842  1.70249
1232           -.540533  3.94289  1.45221
1233           -.783485  3.91204  1.74857
1234           -.742993  3.63053  1.40265
1235           -1.02894  3.77206  1.62015
1236           -.915373  3.5374   1.77537
1237           -.718119  3.72674  2.00328
1238           -.546125  3.88775  1.90514
1239           -.511996  3.60951  1.88046
1240           -.567913  3.42768  1.45645
1241           -.298738  3.48823  1.7532
1242           -.384157  3.61028  1.33767
1243           -.629808  3.62031  1.63674
1244           -1.37968  3.30775  1.86156
1245           -1.01641  3.23714  1.97559
1246           -.897441  3.183    1.49521
1247           -.823591  3.14983  1.79408
1248           -1.41575  3.03694  1.65113
1249           -1.24914  3.17316  1.38684
1250           -.468419  4.7591   .96322
1251           -1.28713  2.94911  1.90784
1252           -1.0267   3.01006  1.83589
1253           -1.13037  3.08871  1.6163
1254           -3.46984  2.51507  1.40844
1255           -3.21474  2.13127  1.49358
1256           -.157091  3.0759   2.03428
1257           -3.55911  2.13503  1.63269
1258           -3.7743   1.88243  1.34481
1259           -3.71202  1.96207  1.03225
1260           -3.5298   2.03225  1.29159
1261           -3.52672  2.20397  1.01279
1262           -3.2867   2.32861  1.34968
1263           -3.96847  1.80935  -.714111
1264           -3.81885  2.12103  -.602161
1265           -4.14059  1.90515  -.372375
1266           -3.69274  2.03862  -.280654
1267           -3.61638  2.27385  1.41596
1268           -3.91004  2.21659  1.35869
1269           -3.61542  2.44643  1.61668
1270           -3.67422  2.41403  1.1973
1271           -3.9274   2.66373  1.54245
1272           -1.82606  4.26278  .763652
1273           -2.32681  4.35688  .614603
1274           -1.98719  4.1796   1.05037
1275           -2.00036  3.73851  .512024
1276           -2.04163  4.20841  .390548
1277           -2.47489  4.21072  .964184
1278           -2.26806  3.94919  .941675
1279           -2.36094  3.96854  .611133
1280           -2.09639  4.11412  .686525
1281           -2.85378  3.73234  .481558
1282           -2.72459  4.04952  .39344
1283           -3.16325  3.89122  .431618
1284           -3.10175  3.93017  .722004
1285           -3.41238  4.17235  .436053
1286           -3.01247  4.48433  .317662
1287           -3.0279   4.09002  .20602
1288           -2.82177  4.35765  .434318
1289           -2.95964  4.14728  .575847
