# Supplementary material for: A multi-GPU accelerated virtual-reality interaction simulation framework
Source: PLoS One. 2019 Apr 11;14(4):e0214852. doi: 10.1371/journal.pone.0214852 (PMC6459549; doi:10.1371/journal.pone.0214852)
Supplement: S2 File — (ZIP) [file pone.0214852.s002.zip › Virtual Cutting Experiment code/cutting_simulation/polygen.h]

#ifndef POLYGEN_H
#define POLYGEN_H
#include "cvect3.h"

struct Polygen
{
	int indexX[4];
	CVect3 normal;                                    //±íÃæ·¨ÏòÁ¿
};


#endif
