# Supplementary material for: A multi-GPU accelerated virtual-reality interaction simulation framework
Source: PLoS One. 2019 Apr 11;14(4):e0214852. doi: 10.1371/journal.pone.0214852 (PMC6459549; doi:10.1371/journal.pone.0214852)
Supplement: S2 File — (ZIP) [file pone.0214852.s002.zip › Virtual Cutting Experiment code/cutting_simulation/ReadMe.txt]

	ret.x[0] = a.x[1]*b.x[2]-a.x[2]*b.x[1];
	ret.x[1] = a.x[2]*b.x[0]-a.x[0]*b.x[2];
	ret.x[2] = a.x[0]*b.x[1]-a.x[1]*b.x[0];
