# Supplementary material for: A multi-GPU accelerated virtual-reality interaction simulation framework
Source: PLoS One. 2019 Apr 11;14(4):e0214852. doi: 10.1371/journal.pone.0214852 (PMC6459549; doi:10.1371/journal.pone.0214852)
Supplement: S2 File — (ZIP) [file pone.0214852.s002.zip › Virtual Cutting Experiment code/cutting_simulation/reconstruct.h]

efine DEPTH 32
float ymax=-1000.0,ymin=1000.0,ymin_z,ymin_z_last,ymin_x_last,ymin_x;
float xmax=-1000.0,xmin=1000.0,xmin_y,xmin_y_last,xmin_z,xmin_z_last,xmax_y,xmax_z;
float zmax=-1000.0,zmin=1000.0,zmin_x,zmin_x_last,zmin_y,zmin_y_last;
SOCKET socketServer,sockConn1,sockConn2,sockConn3,sockConn4;
vector<CVect3> reconPoints;
struct voxelNode
{	
	double xMin,xMax;
	double yMin,yMax;
	double zMin,zMax;
};
struct projNode
{	
	int x[8];
	int y[8];
};
typedef struct MessageStruct
{
	int type;
	char content[10];
}messagestruct;

struct voxelNode voxels2[DEPTH*DEPTH*DEPTH];
struct myvector
{
	float x;
	float y;
	float z; 
	myvector(float fx,float fy,float fz)
	{
		x=fx;
		y=fy;
		z=fz;
	}
	myvector()
	{
	}
};
float   fStepSize2 = (float)600.0/DEPTH;
double matrix1[12]={-908.502,-86.673,-379.781,531916,102.617,647.538,-686.749,367999,-0.018258,-0.484288,-0.874718,1343.24},
matrix2[12]={-164.101,917.743,-298.989,450017,635.216,14.2195,-705.957,290741,-0.484651,0.051173,-0.87321,1208.72},
matrix3[12]={558.443,-713.872,-415.57,481786,-586.866,-210.014,-731.628,332211,0.443071,0.270723,-0.854633,1241.21},
matrix4[12]={-21.4089,-921.455,-364.618,515279,-912.95,-10.7079,-265.18,393800,-0.044104,-0.052332,-0.997655,1263.87};


struct projNode proj1[DEPTH*DEPTH*DEPTH];
struct projNode proj2[DEPTH*DEPTH*DEPTH];
struct projNode proj3[DEPTH*DEPTH*DEPTH];
struct projNode proj4[DEPTH*DEPTH*DEPTH];
//Í¼ÏñÊý¾Ý

unsigned char pixels1[800*600*3];
unsigned char pixels2[800*600*3];
unsigned char pixels3[800*600*3];
unsigned char pixels4[800*600*3];
unsigned char m_two1[800*600];
unsigned char m_two2[800*600];
unsigned char m_two3[800*600];
unsigned char m_two4[800*600];

int recdata=1;
unsigned char recvBuf1[1050];
unsigned char recvBuf2[1050];
unsigned char recvBuf3[1050];
unsigned char recvBuf4[1050];

unsigned char tep1[800*600*4];
unsigned char tep2[800*600*4];
unsigned char tep3[800*600*4];
unsigned char tep4[800*600*4];


HANDLE hRec1,hRec2,hRec3,hRec4;
HANDLE hRender1,hRender2,hRender3,hRender4;
HANDLE hThread1;
HANDLE hThread2;
HANDLE hThread3;
HANDLE hThread4;

void projectWtoI(GLdouble objx,GLdouble objy,GLdouble objz,const GLdouble projMatrix[12],GLdouble *imagex,GLdouble *imagey,GLdouble *imagez)
{
	double x,y,z;
	double temx,temy,temz;
	x=projMatrix[0*4+0] * objx +projMatrix[0*4+1] * objy +projMatrix[0*4+2] * objz +projMatrix[0*4+3] * 1;
	y=projMatrix[1*4+0] * objx +projMatrix[1*4+1] * objy +projMatrix[1*4+2] * objz +projMatrix[1*4+3] * 1;
	z=projMatrix[2*4+0] * objx +projMatrix[2*4+1] * objy +projMatrix[2*4+2] * objz +projMatrix[2*4+3] * 1;
	temx=(double)x/(double)z;
	temy=(double)y/(double)z;
	*imagez=(double)z/(double)z;
	*imagex=temx;
	*imagey=599-temy;
}

// ³õÊ¼»¯ÌåËØÊý¾Ý
void initVoxels2()                                       
{
	double xMin=-300.0,xMax=300.0;
	double yMin=-300.0,yMax=300.0;
	double zMin=-200.0,zMax=400.0;
	double step=(double)(xMax-xMin)/(double)DEPTH;
	for(int k=0;k<DEPTH;k++)
	{
		for(int j=0;j<DEPTH;j++)
		{
			for (int i=0;i<DEPTH;i++)
			{
				voxels2[k*DEPTH*DEPTH+j*DEPTH+i].xMin=xMin+(double)i*step;
				voxels2[k*DEPTH*DEPTH+j*DEPTH+i].xMax=xMin+(double)(i+1)*step;
				voxels2[k*DEPTH*DEPTH+j*DEPTH+i].yMin=yMin+(double)j*step;
				voxels2[k*DEPTH*DEPTH+j*DEPTH+i].yMax=yMin+(double)(j+1)*step;
				voxels2[k*DEPTH*DEPTH+j*DEPTH+i].zMin=zMin+(double)k*step;
				voxels2[k*DEPTH*DEPTH+j*DEPTH+i].zMax=zMin+(double)(k+1)*step;
			}
		}
	}

}
//¼ÆËãÌåËØµÄÍ¶Ó°
void Projection(GLdouble *M,struct voxelNode *pV,struct projNode *pJ)                
{	
	GLdouble winX[8], winY[8], winZ[8];
	for(int i=0;i<DEPTH*DEPTH*DEPTH;i++)
	{
		projectWtoI(pV[i].xMin, pV[i].yMin,pV[i].zMin, M,&winX[0],&winY[0],&winZ[0]);
		projectWtoI(pV[i].xMax, pV[i].yMin,pV[i].zMin, M,&winX[1],&winY[1],&winZ[1]);
		projectWtoI(pV[i].xMax, pV[i].yMax,pV[i].zMin, M,&winX[2],&winY[2],&winZ[2]);
		projectWtoI(pV[i].xMin, pV[i].yMax,pV[i].zMin, M,&winX[3],&winY[3],&winZ[3]);
		projectWtoI(pV[i].xMin, pV[i].yMin,pV[i].zMax, M,&winX[4],&winY[4],&winZ[4]);
		projectWtoI(pV[i].xMax, pV[i].yMin,pV[i].zMax, M,&winX[5],&winY[5],&winZ[5]);
		projectWtoI(pV[i].xMax, pV[i].yMax,pV[i].zMax, M,&winX[6],&winY[6],&winZ[6]);
		projectWtoI(pV[i].xMin, pV[i].yMax,pV[i].zMax, M,&winX[7],&winY[7],&winZ[7]);

		pJ[i].x[0]=(int)winX[0],pJ[i].y[0]=(int)winY[0];
		pJ[i].x[1]=(int)winX[1],pJ[i].y[1]=(int)winY[1];
		pJ[i].x[2]=(int)winX[2],pJ[i].y[2]=(int)winY[2];
		pJ[i].x[3]=(int)winX[3],pJ[i].y[3]=(int)winY[3];
		pJ[i].x[4]=(int)winX[4],pJ[i].y[4]=(int)winY[4];
		pJ[i].x[5]=(int)winX[5],pJ[i].y[5]=(int)winY[5];
		pJ[i].x[6]=(int)winX[6],pJ[i].y[6]=(int)winY[6];
		pJ[i].x[7]=(int)winX[7],pJ[i].y[7]=(int)winY[7];
	}
}
//½ÓÊÕÊý¾Ý
DWORD WINAPI recvImages1(LPVOID lpParameter)
{	
	int h[5];
	int xmin,xmax,ymin,ymax;
	int width,height;
	int num;
	int a;
	int e;
	int i;
	messagestruct msg;
	while(recdata)
	{
		WaitForSingleObject(hRec1,INFINITE);

		recv(sockConn1,(char *)&msg,sizeof(messagestruct),0);
		recv(sockConn1,(char *)h,sizeof(int)*5,0);
		xmin=h[1];
		xmax=h[3];
		ymin=599-h[2];
		ymax=599-h[0];
		width=h[3]-h[1]+1,height=h[2]-h[0]+1;	
		num=width*height*3;
		i=0;
		while(i<num)
		{
			e=num-i;
			if(e>=1024)
				a=recv(sockConn1,(char *)recvBuf1,1024,0);
			else
				a=recv(sockConn1,(char *)recvBuf1,e,0);
			if(a>0)
			{
				memcpy((unsigned char *)tep1+i,recvBuf1,a);
				i+=a;
			}
		}

		for(int m=0;m<600;m++)
			for(int n=0;n<800;n++)
			{
				pixels1[m*800*3+n*3+0]=0;
				pixels1[m*800*3+n*3+1]=0;
				pixels1[m*800*3+n*3+2]=255;
				m_two1[m*800+n]=0;
				if((m>=ymin)&&(m<=ymax)&&(n>=xmin)&&(n<=xmax))
				{
					pixels1[m*800*3+n*3+0]=tep1[(m-ymin)*width*3+(n-xmin)*3];
					pixels1[m*800*3+n*3+1]=tep1[(m-ymin)*width*3+(n-xmin)*3+1];
					pixels1[m*800*3+n*3+2]=tep1[(m-ymin)*width*3+(n-xmin)*3+2];
					if((pixels1[m*800*3+n*3+0]!=0)||(pixels1[m*800*3+n*3+1]!=0)||(pixels1[m*800*3+n*3+2]!=255))
						m_two1[m*800+n]=1;
				}
			}
			ReleaseMutex(hRender1); 

	}
	return 0;
}
DWORD WINAPI recvImages2(LPVOID lpParameter)
{	
	int h[5];
	int xmin,xmax,ymin,ymax;
	int width,height;
	int num;
	int a;
	int e;
	int i;
	messagestruct msg;
	while(recdata)
	{
		WaitForSingleObject(hRec2,INFINITE);

		recv(sockConn2,(char *)&msg,sizeof(messagestruct),0);
		recv(sockConn2,(char *)h,sizeof(int)*5,0);
		xmin=h[1];
		xmax=h[3];
		ymin=599-h[2];
		ymax=599-h[0];
		width=h[3]-h[1]+1,height=h[2]-h[0]+1;	

		num=width*height*3;
		i=0;
		while(i<num)
		{
			e=num-i;
			if(e>=1024)
				a=recv(sockConn2,(char *)recvBuf2,1024,0);
			else
				a=recv(sockConn2,(char *)recvBuf2,e,0);
			if(a>0)
			{
				memcpy((unsigned char *)tep2+i,recvBuf2,a);
				i+=a;
			}
		}

		for(int m=0;m<600;m++)
			for(int n=0;n<800;n++)
			{
				pixels2[m*800*3+n*3+0]=0;
				pixels2[m*800*3+n*3+1]=0;
				pixels2[m*800*3+n*3+2]=255;
				m_two2[m*800+n]=0;
				if((m>=ymin)&&(m<=ymax)&&(n>=xmin)&&(n<=xmax))
				{
					pixels2[m*800*3+n*3+0]=tep2[(m-ymin)*width*3+(n-xmin)*3];
					pixels2[m*800*3+n*3+1]=tep2[(m-ymin)*width*3+(n-xmin)*3+1];
					pixels2[m*800*3+n*3+2]=tep2[(m-ymin)*width*3+(n-xmin)*3+2];
					if((pixels2[m*800*3+n*3+0]!=0)||(pixels2[m*800*3+n*3+1]!=0)||(pixels2[m*800*3+n*3+2]!=255))
						m_two2[m*800+n]=1;
				}
			}
			ReleaseMutex(hRender2); 

	}
	return 0;
}
DWORD WINAPI recvImages3(LPVOID lpParameter)
{	
	int h[5];
	int xmin,xmax,ymin,ymax;
	int width,height;
	int num;
	int a;
	int e;
	int i;
	messagestruct msg;
	while(recdata)
	{
		WaitForSingleObject(hRec3,INFINITE);

		recv(sockConn3,(char *)&msg,sizeof(messagestruct),0);
		recv(sockConn3,(char *)h,sizeof(int)*5,0);
		xmin=h[1];
		xmax=h[3];
		ymin=599-h[2];
		ymax=599-h[0];
		width=h[3]-h[1]+1,height=h[2]-h[0]+1;	

		num=width*height*3;
		i=0;
		while(i<num)
		{
			e=num-i;
			if(e>=1024)
				a=recv(sockConn3,(char *)recvBuf3,1024,0);
			else
				a=recv(sockConn3,(char *)recvBuf3,e,0);
			if(a>0)
			{
				memcpy((unsigned char *)tep3+i,recvBuf3,a);
				i+=a;
			}
		}

		for(int m=0;m<600;m++)
			for(int n=0;n<800;n++)
			{
				pixels3[m*800*3+n*3+0]=0;
				pixels3[m*800*3+n*3+1]=0;
				pixels3[m*800*3+n*3+2]=255;
				m_two3[m*800+n]=0;
				if((m>=ymin)&&(m<=ymax)&&(n>=xmin)&&(n<=xmax))
				{
					pixels3[m*800*3+n*3+0]=tep3[(m-ymin)*width*3+(n-xmin)*3];
					pixels3[m*800*3+n*3+1]=tep3[(m-ymin)*width*3+(n-xmin)*3+1];
					pixels3[m*800*3+n*3+2]=tep3[(m-ymin)*width*3+(n-xmin)*3+2];
					if((pixels3[m*800*3+n*3+0]!=0)||(pixels3[m*800*3+n*3+1]!=0)||(pixels3[m*800*3+n*3+2]!=255))
						m_two3[m*800+n]=1;
				}
			}
			ReleaseMutex(hRender3); 

	}
	return 0;
}

DWORD WINAPI recvImages4(LPVOID lpParameter)
{	
	int h[5];
	int xmin,xmax,ymin,ymax;
	int width,height;
	int num;
	int a;
	int e;
	int i;
	messagestruct msg;
	while(recdata)
	{
		WaitForSingleObject(hRec4,INFINITE);

		recv(sockConn4,(char *)&msg,sizeof(messagestruct),0);
		recv(sockConn4,(char *)h,sizeof(int)*5,0);
		xmin=h[1];
		xmax=h[3];
		ymin=599-h[2];
		ymax=599-h[0];
		width=h[3]-h[1]+1,height=h[2]-h[0]+1;	

		num=width*height*3;
		i=0;
		while(i<num)
		{
			e=num-i;
			if(e>=1024)
				a=recv(sockConn4,(char *)recvBuf4,1024,0);
			else
				a=recv(sockConn4,(char *)recvBuf4,e,0);
			if(a>0)
			{
				memcpy((unsigned char *)tep4+i,recvBuf4,a);
				i+=a;
			}
		}

		for(int m=0;m<600;m++)
			for(int n=0;n<800;n++)
			{
				pixels4[m*800*3+n*3+0]=0;
				pixels4[m*800*3+n*3+1]=0;
				pixels4[m*800*3+n*3+2]=255;
				m_two4[m*800+n]=0;
				if((m>=ymin)&&(m<=ymax)&&(n>=xmin)&&(n<=xmax))
				{
					pixels4[m*800*3+n*3+0]=tep4[(m-ymin)*width*3+(n-xmin)*3];
					pixels4[m*800*3+n*3+1]=tep4[(m-ymin)*width*3+(n-xmin)*3+1];
					pixels4[m*800*3+n*3+2]=tep4[(m-ymin)*width*3+(n-xmin)*3+2];
					if((pixels4[m*800*3+n*3+0]!=0)||(pixels4[m*800*3+n*3+1]!=0)||(pixels4[m*800*3+n*3+2]!=255))
						m_two4[m*800+n]=1;
				}
			}
			ReleaseMutex(hRender4); 

	}
	return 0;
}
//¶ÔÍ¼Ïñ½øÐÐ¶þÖµ»¯
void imageTwo(unsigned char *a,unsigned char b[800*600])
{	
	int index;
	for(int i=0;i<600;i++)
		for(int j=0;j<800;j++)
		{
			index = i*800*3+j*3;
			if(a[index+0]==0&&a[index+1]==0&&a[index+2]==255)
				b[i*800+j]=0;
			else
				b[i*800+j]=1;
		}
}
myvector myvertexInterp(myvector p0, myvector p1)                   
{
	myvector tep(0.0,0.0,0.0);
	tep.x=p0.x*0.5+p1.x*0.5;
	tep.y=p0.y*0.5+p1.y*0.5;
	tep.z=p0.z*0.5+p1.z*0.5;
	return tep;
} 
void marchingCube(int k,int j,int l,const struct projNode *proj1,const struct projNode *proj2,const struct projNode *proj3)                   //x,y,z
{
	double x, y, z;
	int m;
	int total;
	m=l*DEPTH*DEPTH+j*DEPTH+k;
	x=-300.0+k*fStepSize2,y=-300.0+j*fStepSize2,z=-200.0+l*fStepSize2;
	int width,height;
	int iCorner, iVertex, iVertexTest, iFlagIndex, iEdgeFlags;
	myvector asEdgeVertex[12];
	iFlagIndex = 0;
	unsigned char t1,t2,t3,t4,t5,t;
	double imagex1,imagex2,imagex3;
	double imagey1,imagey2,imagey3;
	double imagez1,imagez2,imagez3;

	for (iVertexTest = 0; iVertexTest<8; iVertexTest ++)
	{
		width=proj1[m].x[iVertexTest],height=proj1[m].y[iVertexTest];
		t1=m_two1[height*800+width];
		width=proj2[m].x[iVertexTest],height=proj2[m].y[iVertexTest];
		t2=m_two2[height*800+width];
		width=proj3[m].x[iVertexTest],height=proj3[m].y[iVertexTest];
		t3=m_two3[height*800+width];
		width=proj4[m].x[iVertexTest],height=proj4[m].y[iVertexTest];
		t4=m_two4[height*800+width];
		t=t1+t2+t3+t4;
		if (t==4)		
			iFlagIndex += int(1<<iVertexTest);//×´Ì¬±í
	}
	iEdgeFlags = edgeTable[iFlagIndex];//Ïà½»µÄ±ß±í
	if(iEdgeFlags == 0) 
	{
		return;
	}
	// ¼ÆËãÌåËØ¸÷¸ö¶¥µãµÄ×ø±ê
	myvector v[8];
	v[0].x=x,v[0].y=y,v[0].z=z;
	v[1].x=(x+fStepSize2),v[1].y=y,v[1].z=z;
	v[2].x=(x+fStepSize2),v[2].y=y+fStepSize2,v[2].z=z;
	v[3].x=x,v[3].y=y+fStepSize2,v[3].z=z;
	v[4].x=x,v[4].y=y,v[4].z=z+fStepSize2;
	v[5].x=(x+fStepSize2),v[5].y=y,v[5].z=z+fStepSize2;
	v[6].x=(x+fStepSize2),v[6].y=y+fStepSize2,v[6].z=z+fStepSize2;
	v[7].x=x,v[7].y=y+fStepSize2,v[7].z=z+fStepSize2;

	myvector vertlist[12];
	vertlist[0] = myvertexInterp(v[0], v[1]);
	vertlist[1] = myvertexInterp(v[1], v[2]);
	vertlist[2] = myvertexInterp(v[2], v[3]);
	vertlist[3] = myvertexInterp(v[3], v[0]);
	vertlist[4] = myvertexInterp(v[4], v[5]);
	vertlist[5] = myvertexInterp(v[5], v[6]);
	vertlist[6] = myvertexInterp(v[6], v[7]);
	vertlist[7] = myvertexInterp(v[7], v[4]);
	vertlist[8] = myvertexInterp(v[0], v[4]);
	vertlist[9] = myvertexInterp(v[1], v[5]);
	vertlist[10]= myvertexInterp(v[2], v[6]);
	vertlist[11]= myvertexInterp(v[3], v[7]);


	// ÌáÈ¡Èý½ÇÐÎ
	int numVerts = numVertsTable[iFlagIndex];
	for(int i=0; i<numVerts; i+=3) 
	{
		myvector *v[3];
		unsigned int edge;
		edge = triTable[iFlagIndex*16 + i];
		v[0] = &vertlist[edge];
		CVect3 temp;
		temp.var[0]=v[0]->x;
		temp.var[1]=v[0]->y;
		temp.var[2]=v[0]->z;
		reconPoints.push_back(temp);
		if (v[0]->x>xmax)
		{
			xmax=v[0]->x;
			xmax_y=v[0]->y;
			xmax_z=v[0]->z;
		}
		if (v[0]->x<xmin)
		{
			xmin=v[0]->x;
			xmin_y=v[0]->y;
			xmin_z=v[0]->z;
		}

		if (v[0]->z<zmin)
		{
			zmin=v[0]->z;
			zmin_y=v[0]->y;
			zmin_x=v[0]->x;
		}

		edge = triTable[(iFlagIndex*16) + i + 1];
		v[1] = &vertlist[edge];
		temp.var[0]=v[1]->x;
		temp.var[1]=v[1]->y;
		temp.var[2]=v[1]->z;
		reconPoints.push_back(temp);
		if (v[1]->x>xmax)
		{
			xmax=v[1]->x;
			xmax_y=v[1]->y;
			xmax_z=v[1]->z;
		}
		if (v[1]->x<xmin)
		{
			xmin=v[1]->x;
			xmin_y=v[1]->y;
			xmin_z=v[1]->z;
		}
		if (v[1]->z<zmin)
		{
			zmin=v[1]->z;
			zmin_y=v[1]->y;
			zmin_x=v[1]->x;
		}

		edge = triTable[(iFlagIndex*16) + i + 2];
		v[2] = &vertlist[edge];
		temp.var[0]=v[2]->x;
		temp.var[1]=v[2]->y;
		temp.var[2]=v[2]->z;
		reconPoints.push_back(temp);
		if (v[2]->x>xmax)
		{
			xmax=v[2]->x;
			xmax_y=v[2]->y;
			xmax_z=v[2]->z;
		}
		if (v[2]->x<xmin)
		{
			xmin=v[2]->x;
			xmin_y=v[2]->y;
			xmin_z=v[2]->z;
		}
		if (v[2]->z<zmin)
		{
			zmin=v[2]->z;
			zmin_y=v[2]->y;
			zmin_x=v[2]->x;
		}


		projectWtoI(v[0]->x,v[0]->y,v[0]->z,matrix2,&imagex1,&imagey1,&imagez1);
		projectWtoI(v[1]->x,v[1]->y,v[1]->z,matrix2,&imagex2,&imagey2,&imagez2);
		projectWtoI(v[2]->x,v[2]->y,v[2]->z,matrix2,&imagex3,&imagey3,&imagez3);

		glTexCoord2d(imagex1/799,imagey1/599);
		glVertex3f(v[0]->x,v[0]->y,v[0]->z);

		glTexCoord2d(imagex2/799,imagey2/599);
		glVertex3f(v[1]->x,v[1]->y,v[1]->z);

		glTexCoord2d(imagex3/799,imagey3/599);
		glVertex3f(v[2]->x,v[2]->y,v[2]->z);
	}

}

GLvoid MarchingCubes()   //¶ÔÆÊ·Ö¿Õ¼äµÄËùÓÐÌåËØ½øÐÐÍø¸ñ»¯
{
	reconPoints.clear();
	GLint k, j, l;
	for(l = 0; l <DEPTH; l++)
		for(j = 0; j <DEPTH; j++)
			for(k = 0; k <DEPTH;k++)
			{	
				marchingCube(k,j,l,proj1,proj2,proj3);
			}
	int size=reconPoints.size();
	printf("the num of points is:%d\n", size);
}
