# Supplementary material for: A multi-GPU accelerated virtual-reality interaction simulation framework
Source: PLoS One. 2019 Apr 11;14(4):e0214852. doi: 10.1371/journal.pone.0214852 (PMC6459549; doi:10.1371/journal.pone.0214852)
Supplement: S2 File — (ZIP) [file pone.0214852.s002.zip › Virtual Cutting Experiment code/cutting_simulation/shell_smooth.txt]

1012
CTRIA3   1        120     369     1
CTRIA3   2        121     406     251
CTRIA3   3        2       4       252
CTRIA3   4        2       122     1
CTRIA3   5        7       398     125
CTRIA3   6        398     7       313
CTRIA3   7        253     127     21
CTRIA3   8        253     8       9
CTRIA3   9        370     121     129
CTRIA3   10       414     4       254
CTRIA3   11       414     134     135
CTRIA3   12       134     285     135
CTRIA3   13       135     13      123
CTRIA3   14       415     13      14
CTRIA3   15       256     15      5
CTRIA3   16       16      5       15
CTRIA3   17       17      300     137
CTRIA3   18       308     138     6
CTRIA3   19       138     307     139
CTRIA3   20       418     19      417
CTRIA3   21       7       125     19
CTRIA3   22       314     20      141
CTRIA3   23       21      8       253
CTRIA3   24       315     22      23
CTRIA3   25       23      142     8
CTRIA3   26       23      317     142
CTRIA3   27       399     25      318
CTRIA3   28       25      143     130
CTRIA3   29       143     25      160
CTRIA3   30       319     409     373
CTRIA3   31       26      320     319
CTRIA3   32       420     146     495
CTRIA3   33       495     11      420
CTRIA3   34       422     12      310
CTRIA3   35       136     286     260
CTRIA3   36       29      424     423
CTRIA3   37       424     29      509
CTRIA3   38       321     14      490
CTRIA3   39       149     461     256
CTRIA3   40       152     15      461
CTRIA3   41       426     15      152
CTRIA3   42       15      426     16
CTRIA3   43       34      497     33
CTRIA3   44       512     497     34
CTRIA3   45       35      499     137
CTRIA3   46       499     35      36
CTRIA3   47       262     17      36
CTRIA3   48       416     156     378
CTRIA3   49       378     18      416
CTRIA3   50       39      427     410
CTRIA3   51       19      418     159
CTRIA3   52       427     39      322
CTRIA3   53       40      41      323
CTRIA3   54       323     42      22
CTRIA3   55       22      42      429
CTRIA3   56       429     43      317
CTRIA3   57       317     23      429
CTRIA3   58       324     43      430
CTRIA3   59       24      263     45
CTRIA3   60       45      325     24
CTRIA3   61       45      326     325
CTRIA3   62       326     45      46
CTRIA3   63       327     161     47
CTRIA3   64       47      432     328
CTRIA3   65       432     47      195
CTRIA3   66       291     163     379
CTRIA3   67       421     27      508
CTRIA3   68       28      167     50
CTRIA3   69       259     28      50
CTRIA3   70       29      401     302
CTRIA3   71       329     29      302
CTRIA3   72       29      329     169
CTRIA3   73       169     509     29
CTRIA3   74       332     54      434
CTRIA3   75       173     31      150
CTRIA3   76       31      173     55
CTRIA3   77       55      175     153
CTRIA3   78       55      334     175
CTRIA3   79       333     56      352
CTRIA3   80       511     57      500
CTRIA3   81       32      435     335
CTRIA3   82       60      180     179
CTRIA3   83       182     61      180
CTRIA3   84       62      337     181
CTRIA3   85       337     62      33
CTRIA3   86       33      62      34
CTRIA3   87       63      34      62
CTRIA3   88       64      34      63
CTRIA3   89       64      183     34
CTRIA3   90       183     64      65
CTRIA3   91       35      184     36
CTRIA3   92       436     36      184
CTRIA3   93       501     293     341
CTRIA3   94       189     68      187
CTRIA3   95       265     157     188
CTRIA3   96       342     69      190
CTRIA3   97       69      343     190
CTRIA3   98       402     70      39
CTRIA3   99       266     39      70
CTRIA3   100      39      266     41
CTRIA3   101      322     39      41
CTRIA3   102      42      323     71
CTRIA3   103      72      191     71
CTRIA3   104      191     72      73
CTRIA3   105      437     73      472
CTRIA3   106      44      430     192
CTRIA3   107      44      192     74
CTRIA3   108      74      193     44
CTRIA3   109      431     44      75
CTRIA3   110      194     45      431
CTRIA3   111      194     75      76
CTRIA3   112      195     46      194
CTRIA3   113      195     76      164
CTRIA3   114      48      303     267
CTRIA3   115      438     196     345
CTRIA3   116      348     49      291
CTRIA3   117      384     199     473
CTRIA3   118      198     51      50
CTRIA3   119      268     52      199
CTRIA3   120      439     52      268
CTRIA3   121      440     439     474
CTRIA3   122      440     80      405
CTRIA3   123      54      332     270
CTRIA3   124      349     54      270
CTRIA3   125      350     349     475
CTRIA3   126      350     82      174
CTRIA3   127      334     55      381
CTRIA3   128      83      352     304
CTRIA3   129      441     57      352
CTRIA3   130      207     84      57
CTRIA3   131      500     57      84
CTRIA3   132      84      502     58
CTRIA3   133      336     58      272
CTRIA3   134      59      272     86
CTRIA3   135      87      451     208
CTRIA3   136      61      182     88
CTRIA3   137      88      209     61
CTRIA3   138      63      61      442
CTRIA3   139      62      338     63
CTRIA3   140      89      90      210
CTRIA3   141      210     273     89
CTRIA3   142      210     90      296
CTRIA3   145      93      212     92
CTRIA3   146      67      341     213
CTRIA3   147      214     67      213
CTRIA3   148      67      214     95
CTRIA3   150      96      443     189
CTRIA3   151      69      342     96
CTRIA3   152      218     97      69
CTRIA3   153      97      98      69
CTRIA3   154      343     69      98
CTRIA3   155      219     274     344
CTRIA3   156      71      344     274
CTRIA3   157      71      444     72
CTRIA3   158      220     72      444
CTRIA3   159      72      220     73
CTRIA3   160      221     100     487
CTRIA3   162      445     102     222
CTRIA3   163      102     223     222
CTRIA3   164      193     74      389
CTRIA3   165      224     76      75
CTRIA3   166      346     76      224
CTRIA3   167      491     275     391
CTRIA3   168      491     357     438
CTRIA3   169      438     77      491
CTRIA3   170      392     227     358
CTRIA3   171      269     79      358
CTRIA3   172      105     448     359
CTRIA3   173      503     106     107
CTRIA3   174      107     504     206
CTRIA3   175      504     107     360
CTRIA3   176      360     107     232
CTRIA3   177      109     361     231
CTRIA3   178      363     110     233
CTRIA3   179      364     84      207
CTRIA3   180      502     84      364
CTRIA3   181      85      505     449
CTRIA3   182      485     237     95
CTRIA3   183      85      506     278
CTRIA3   184      394     238     86
CTRIA3   185      86      238     87
CTRIA3   186      112     451     239
CTRIA3   187      113     365     112
CTRIA3   188      365     113     209
CTRIA3   189      452     89      209
CTRIA3   191      92      91      113
CTRIA3   192      113     112     92
CTRIA3   193      92      112     240
CTRIA3   194      240     93      92
CTRIA3   195      217     111     279
CTRIA3   196      279     96      217
CTRIA3   197      241     115     97
CTRIA3   198      115     280     97
CTRIA3   199      97      453     98
CTRIA3   200      99      219     116
CTRIA3   201      116     242     99
CTRIA3   202      242     116     453
CTRIA3   203      281     117     248
CTRIA3   204      395     118     244
CTRIA3   205      244     118     119
CTRIA3   206      119     454     366
CTRIA3   207      454     119     228
CTRIA3   208      223     102     104
CTRIA3   209      119     455     228
CTRIA3   210      455     119     246
CTRIA3   211      246     119     118
CTRIA3   212      118     368     247
CTRIA3   213      107     106     367
CTRIA3   214      248     108     368
CTRIA3   215      249     234     248
CTRIA3   216      249     117     115
CTRIA3   217      115     241     109
CTRIA3   218      114     250     235
CTRIA3   219      279     111     250
CTRIA3   220      280     115     117
CTRIA3   221      242     453     280
CTRIA3   222      369     120     457
CTRIA3   223      398     313     457
CTRIA3   224      121     411     406
CTRIA3   225      411     121     488
CTRIA3   226      122     282     1
CTRIA3   227      252     122     2
CTRIA3   228      282     122     123
CTRIA3   229      283     123     13
CTRIA3   230      1       312     124
CTRIA3   231      1       124     120
CTRIA3   232      417     19      125
CTRIA3   233      6       125     124
CTRIA3   234      371     126     313
CTRIA3   235      128     3       126
CTRIA3   236      7       496     127
CTRIA3   237      371     127     253
CTRIA3   238      413     10      129
CTRIA3   239      284     128     126
CTRIA3   240      129     3       128
CTRIA3   241      3       129     121
CTRIA3   242      318     130     284
CTRIA3   243      128     284     130
CTRIA3   244      507     131     133
CTRIA3   245      370     131     488
CTRIA3   246      495     132     372
CTRIA3   247      372     11      495
CTRIA3   248      419     133     131
CTRIA3   249      131     10      419
CTRIA3   250      285     134     306
CTRIA3   251      458     134     132
CTRIA3   252      135     4       414
CTRIA3   253      252     4       135
CTRIA3   254      136     306     258
CTRIA3   255      306     136     285
CTRIA3   256      498     35      137
CTRIA3   257      459     16      498
CTRIA3   258      307     138     140
CTRIA3   259      300     17      138
CTRIA3   260      139     6       138
CTRIA3   261      417     139     418
CTRIA3   262      17      262     140
CTRIA3   263      17      140     138
CTRIA3   264      141     21      127
CTRIA3   265      20      428     141
CTRIA3   266      142     9       8
CTRIA3   267      24      316     142
CTRIA3   268      10      413     143
CTRIA3   269      419     10      143
CTRIA3   270      144     287     255
CTRIA3   271      287     144     145
CTRIA3   272      288     147     374
CTRIA3   273      288     145     144
CTRIA3   274      400     12      495
CTRIA3   275      145     374     146
CTRIA3   276      374     145     288
CTRIA3   277      167     28      147
CTRIA3   278      13      148     14
CTRIA3   279      461     149     151
CTRIA3   280      150     31      149
CTRIA3   281      376     150     171
CTRIA3   282      149     289     150
CTRIA3   283      407     151     377
CTRIA3   284      31      151     149
CTRIA3   285      152     32      33
CTRIA3   286      151     407     152
CTRIA3   287      153     377     55
CTRIA3   288      377     153     407
CTRIA3   289      460     140     262
CTRIA3   290      340     37      154
CTRIA3   291      436     155     154
CTRIA3   292      154     36      436
CTRIA3   293      378     156     157
CTRIA3   294      140     460     156
CTRIA3   295      188     157     462
CTRIA3   296      156     462     157
CTRIA3   297      18      378     158
CTRIA3   298      159     18      158
CTRIA3   299      20      159     158
CTRIA3   300      160     26      489
CTRIA3   301      327     26      160
CTRIA3   302      161     46      47
CTRIA3   303      161     160     326
CTRIA3   304      320     26      328
CTRIA3   305      163     463     290
CTRIA3   306      163     508     463
CTRIA3   307      508     163     165
CTRIA3   308      290     162     432
CTRIA3   309      464     164     303
CTRIA3   310      165     49      147
CTRIA3   311      163     291     165
CTRIA3   312      465     166     347
CTRIA3   313      379     166     291
CTRIA3   314      49      167     147
CTRIA3   315      433     168     330
CTRIA3   316      330     52      433
CTRIA3   317      53      331     169
CTRIA3   318      53      169     329
CTRIA3   319      467     170     380
CTRIA3   320      434     170     332
CTRIA3   321      380     170     171
CTRIA3   322      150     375     171
CTRIA3   323      405     80      387
CTRIA3   324      331     53      172
CTRIA3   325      173     469     174
CTRIA3   326      150     376     173
CTRIA3   327      174     381     173
CTRIA3   328      381     174     271
CTRIA3   329      175     382     153
CTRIA3   330      333     175     334
CTRIA3   331      382     175     176
CTRIA3   332      511     176     333
CTRIA3   333      470     176     177
CTRIA3   334      470     177     435
CTRIA3   335      336     178     177
CTRIA3   336      177     58      336
CTRIA3   337      179     59      60
CTRIA3   338      59      179     178
CTRIA3   339      180     292     179
CTRIA3   340      292     180     181
CTRIA3   341      338     62      181
CTRIA3   342      208     88      182
CTRIA3   343      60      182     180
CTRIA3   344      32      337     33
CTRIA3   345      183     35      512
CTRIA3   346      184     35      183
CTRIA3   347      184     339     436
CTRIA3   348      185     66      155
CTRIA3   349      355     66      185
CTRIA3   350      212     93      186
CTRIA3   351      185     471     186
CTRIA3   352      293     187     37
CTRIA3   353      188     37      187
CTRIA3   354      188     68      265
CTRIA3   355      68      188     187
CTRIA3   357      294     189     187
CTRIA3   358      383     190     265
CTRIA3   359      402     190     343
CTRIA3   360      191     42      71
CTRIA3   361      73      437     191
CTRIA3   362      192     472     74
CTRIA3   363      472     192     404
CTRIA3   364      193     75      44
CTRIA3   365      356     75      193
CTRIA3   366      194     46      45
CTRIA3   367      194     76      195
CTRIA3   368      195     47      46
CTRIA3   369      195     164     432
CTRIA3   370      345     77      438
CTRIA3   371      166     379     196
CTRIA3   372      347     197     201
CTRIA3   373      201     78      347
CTRIA3   374      49      348     198
CTRIA3   375      473     198     384
CTRIA3   376      52      330     199
CTRIA3   377      200     385     269
CTRIA3   378      386     201     385
CTRIA3   379      385     200     386
CTRIA3   380      79      201     197
CTRIA3   381      474     200     269
CTRIA3   382      105     229     202
CTRIA3   383      203     387     205
CTRIA3   384      387     203     270
CTRIA3   385      295     204     203
CTRIA3   386      205     81      295
CTRIA3   387      206     81      107
CTRIA3   388      204     295     206
CTRIA3   389      362     207     441
CTRIA3   390      57      441     207
CTRIA3   391      208     60      87
CTRIA3   392      60      208     182
CTRIA3   393      89      442     209
CTRIA3   394      209     113     452
CTRIA3   395      63      273     64
CTRIA3   396      210     64      273
CTRIA3   397      64      210     65
CTRIA3   400      212     65      296
CTRIA3   401      212     186     471
CTRIA3   402      297     94      214
CTRIA3   403      297     213     66
CTRIA3   404      94      215     214
CTRIA3   405      214     213     297
CTRIA3   406      215     476     214
CTRIA3   407      476     215     278
CTRIA3   408      298     189     294
CTRIA3   409      477     298     294
CTRIA3   410      237     484     478
CTRIA3   411      477     217     298
CTRIA3   412      218     96      279
CTRIA3   413      96      218     69
CTRIA3   414      98      453     219
CTRIA3   415      98      219     70
CTRIA3   416      220     100     221
CTRIA3   417      220     99      486
CTRIA3   418      221     73      220
CTRIA3   420      222     74      101
CTRIA3   421      222     389     74
CTRIA3   422      389     222     223
CTRIA3   423      104     446     223
CTRIA3   424      479     275     480
CTRIA3   425      75      356     224
CTRIA3   426      358     225     446
CTRIA3   427      446     104     358
CTRIA3   428      390     223     226
CTRIA3   429      391     226     446
CTRIA3   430      227     105     202
CTRIA3   431      447     105     227
CTRIA3   432      228     104     454
CTRIA3   433      392     228     447
CTRIA3   434      229     80      202
CTRIA3   435      80      229     205
CTRIA3   436      230     408     304
CTRIA3   437      408     230     482
CTRIA3   438      234     109     231
CTRIA3   439      231     482     299
CTRIA3   440      483     232     299
CTRIA3   441      367     232     107
CTRIA3   442      83      277     233
CTRIA3   443      362     83      233
CTRIA3   444      108     248     234
CTRIA3   445      231     481     234
CTRIA3   446      456     114     235
CTRIA3   447      361     109     456
CTRIA3   448      309     236     364
CTRIA3   449      364     236     502
CTRIA3   450      484     237     305
CTRIA3   451      237     485     449
CTRIA3   452      239     87      238
CTRIA3   453      238     394     94
CTRIA3   454      240     112     239
CTRIA3   455      240     94      93
CTRIA3   456      114     456     241
CTRIA3   457      242     486     99
CTRIA3   458      117     281     242
CTRIA3   459      118     395     243
CTRIA3   460      368     118     243
CTRIA3   461      244     487     100
CTRIA3   462      119     366     244
CTRIA3   463      105     447     245
CTRIA3   464      448     105     245
CTRIA3   465      246     106     448
CTRIA3   466      118     247     246
CTRIA3   467      247     106     246
CTRIA3   468      367     106     247
CTRIA3   469      248     117     249
CTRIA3   470      248     243     281
CTRIA3   471      249     109     234
CTRIA3   472      109     249     115
CTRIA3   473      363     250     450
CTRIA3   474      111     450     250
CTRIA3   475      251     3       121
CTRIA3   476      457     251     369
CTRIA3   477      252     123     122
CTRIA3   478      123     252     135
CTRIA3   479      253     126     371
CTRIA3   480      253     9       284
CTRIA3   481      372     132     254
CTRIA3   482      488     254     411
CTRIA3   483      255     133     409
CTRIA3   484      133     255     507
CTRIA3   485      14      321     256
CTRIA3   486      256     5       415
CTRIA3   487      373     133     257
CTRIA3   488      489     257     143
CTRIA3   489      286     136     258
CTRIA3   490      258     310     259
CTRIA3   491      259     311     258
CTRIA3   492      311     259     264
CTRIA3   493      260     148     136
CTRIA3   494      260     490     148
CTRIA3   495      490     260     261
CTRIA3   496      30      301     261
CTRIA3   497      262     154     460
CTRIA3   498      154     262     36
CTRIA3   499      431     263     430
CTRIA3   500      430     44      431
CTRIA3   501      264     50      51
CTRIA3   502      50      264     259
CTRIA3   503      355     186     93
CTRIA3   504      186     355     185
CTRIA3   505      265     38      157
CTRIA3   506      38      265     190
CTRIA3   507      41      266     344
CTRIA3   508      344     71      41
CTRIA3   509      77      345     267
CTRIA3   510      480     267     346
CTRIA3   511      386     200     268
CTRIA3   512      78      268     199
CTRIA3   513      269     202     474
CTRIA3   514      202     269     227
CTRIA3   515      270     203     204
CTRIA3   516      270     172     387
CTRIA3   517      82      351     271
CTRIA3   518      82      271     174
CTRIA3   519      353     272     58
CTRIA3   520      58      85      353
CTRIA3   521      442     89      273
CTRIA3   522      444     71      274
CTRIA3   523      99      274     219
CTRIA3   524      480     224     479
CTRIA3   525      275     491     77
CTRIA3   526      475     276     393
CTRIA3   527      393     276     360
CTRIA3   528      277     231     361
CTRIA3   529      482     231     277
CTRIA3   530      353     85      278
CTRIA3   531      215     86      353
CTRIA3   532      279     114     218
CTRIA3   533      114     279     250
CTRIA3   534      280     453     97
CTRIA3   535      280     117     242
CTRIA3   536      486     242     281
CTRIA3   537      243     395     281
CTRIA3   538      312     1       282
CTRIA3   539      123     283     282
CTRIA3   540      283     5       510
CTRIA3   541      13      415     283
CTRIA3   542      284     9       318
CTRIA3   543      284     126     253
CTRIA3   544      285     13      135
CTRIA3   545      423     286     396
CTRIA3   546      258     396     286
CTRIA3   547      287     11      255
CTRIA3   548      420     11      287
CTRIA3   549      27      421     288
CTRIA3   550      144     412     288
CTRIA3   551      375     150     289
CTRIA3   552      492     289     301
CTRIA3   553      290     48      163
CTRIA3   554      164     464     290
CTRIA3   555      291     49      165
CTRIA3   556      291     166     348
CTRIA3   557      335     292     337
CTRIA3   558      337     32      335
CTRIA3   559      341     67      501
CTRIA3   560      37      340     293
CTRIA3   563      295     81      206
CTRIA3   564      295     203     205
CTRIA3   565      296     65      210
CTRIA3   566      296     92      212
CTRIA3   567      297     93      94
CTRIA3   568      355     93      297
CTRIA3   569      298     493     189
CTRIA3   570      493     298     217
CTRIA3   571      481     231     299
CTRIA3   572      232     108     481
CTRIA3   573      312     510     494
CTRIA3   574      510     312     282
CTRIA3   575      459     137     300
CTRIA3   576      138     308     300
CTRIA3   577      490     261     301
CTRIA3   578      301     289     321
CTRIA3   579      466     168     329
CTRIA3   580      51      302     264
CTRIA3   581      76      346     303
CTRIA3   582      76      303     164
CTRIA3   583      393     230     304
CTRIA3   584      351     82      304
CTRIA3   585      305     111     484
CTRIA3   586      236     309     305
CTRIA3   587      422     306     458
CTRIA3   588      134     458     306
CTRIA3   589      307     18      418
CTRIA3   590      416     18      307
CTRIA3   591      308     5       300
CTRIA3   592      494     5       308
CTRIA3   593      309     111     305
CTRIA3   594      450     111     309
CTRIA3   595      259     310     400
CTRIA3   596      12      400     310
CTRIA3   597      396     258     311
CTRIA3   598      401     29      396
CTRIA3   599      312     6       124
CTRIA3   600      457     120     398
CTRIA3   601      3       313     126
CTRIA3   602      314     7       19
CTRIA3   603      496     7       314
CTRIA3   604      315     8       21
CTRIA3   605      8       315     23
CTRIA3   606      316     9       142
CTRIA3   607      318     9       316
CTRIA3   608      317     24      142
CTRIA3   609      43      324     317
CTRIA3   610      318     25      130
CTRIA3   611      318     316     399
CTRIA3   612      409     319     412
CTRIA3   613      412     144     409
CTRIA3   614      320     27      412
CTRIA3   615      27      320     162
CTRIA3   616      321     149     256
CTRIA3   617      149     321     289
CTRIA3   618      340     155     66
CTRIA3   619      155     340     154
CTRIA3   620      378     38      158
CTRIA3   621      428     20      322
CTRIA3   622      40      322     41
CTRIA3   623      323     41      71
CTRIA3   624      323     22      40
CTRIA3   625      324     24      317
CTRIA3   626      24      324     263
CTRIA3   627      25      399     325
CTRIA3   628      25      325     160
CTRIA3   629      326     160     325
CTRIA3   630      326     46      161
CTRIA3   631      47      328     327
CTRIA3   632      161     327     160
CTRIA3   633      328     26      327
CTRIA3   634      328     162     320
CTRIA3   635      329     168     53
CTRIA3   636      329     302     466
CTRIA3   637      473     199     330
CTRIA3   638      168     466     330
CTRIA3   639      467     331     468
CTRIA3   640      172     468     331
CTRIA3   641      332     172     270
CTRIA3   642      468     172     332
CTRIA3   643      333     176     175
CTRIA3   644      333     57      511
CTRIA3   645      334     56      333
CTRIA3   646      56      334     271
CTRIA3   647      335     179     292
CTRIA3   648      179     335     178
CTRIA3   649      336     59      178
CTRIA3   650      59      336     272
CTRIA3   651      181     337     292
CTRIA3   652      338     61      63
CTRIA3   653      471     185     339
CTRIA3   654      340     66      293
CTRIA3   655      341     66      213
CTRIA3   656      66      341     293
CTRIA3   657      443     96      342
CTRIA3   658      190     383     342
CTRIA3   659      343     70      402
CTRIA3   660      70      343     98
CTRIA3   661      344     70      219
CTRIA3   662      70      344     266
CTRIA3   663      345     48      267
CTRIA3   664      345     196     379
CTRIA3   665      346     267     303
CTRIA3   666      346     224     480
CTRIA3   667      347     196     197
CTRIA3   668      196     347     166
CTRIA3   669      384     198     348
CTRIA3   670      166     465     348
CTRIA3   671      204     475     349
CTRIA3   672      204     349     270
CTRIA3   673      350     54      349
CTRIA3   674      350     174     469
CTRIA3   675      475     206     276
CTRIA3   676      206     475     204
CTRIA3   677      351     56      271
CTRIA3   678      304     397     351
CTRIA3   679      397     304     352
CTRIA3   680      352     57      333
CTRIA3   681      441     83      362
CTRIA3   682      83      441     352
CTRIA3   683      353     86      272
CTRIA3   684      353     278     215
CTRIA3   687      66      355     297
CTRIA3   688      479     224     356
CTRIA3   689      103     356     193
CTRIA3   690      357     79      197
CTRIA3   691      357     225     358
CTRIA3   692      358     79      357
CTRIA3   693      358     227     269
CTRIA3   694      359     81      205
CTRIA3   695      503     359     448
CTRIA3   696      360     230     393
CTRIA3   697      232     483     360
CTRIA3   698      361     233     277
CTRIA3   699      361     235     363
CTRIA3   700      362     110     364
CTRIA3   701      110     362     233
CTRIA3   702      363     235     250
CTRIA3   703      363     233     361
CTRIA3   704      364     110     309
CTRIA3   705      364     207     362
CTRIA3   706      365     88      451
CTRIA3   707      88      365     209
CTRIA3   708      100     395     244
CTRIA3   709      487     244     366
CTRIA3   710      102     445     366
CTRIA3   711      367     108     232
CTRIA3   712      367     247     368
CTRIA3   713      368     108     367
CTRIA3   714      368     243     248
CTRIA3   715      369     2       1
CTRIA3   716      2       369     251
CTRIA3   717      370     10      131
CTRIA3   718      371     7       127
CTRIA3   719      7       371     313
CTRIA3   720      507     372     488
CTRIA3   721      254     488     372
CTRIA3   722      319     373     489
CTRIA3   723      257     489     373
CTRIA3   724      374     28      146
CTRIA3   725      28      374     147
CTRIA3   726      375     30      171
CTRIA3   727      289     492     375
CTRIA3   728      469     173     376
CTRIA3   729      434     54      469
CTRIA3   730      377     31      55
CTRIA3   731      31      377     151
CTRIA3   732      38      378     157
CTRIA3   733      379     48      345
CTRIA3   734      48      379     163
CTRIA3   735      509     169     380
CTRIA3   736      30      380     171
CTRIA3   737      381     55      173
CTRIA3   738      381     271     334
CTRIA3   739      32      425     382
CTRIA3   740      176     470     382
CTRIA3   741      383     68      443
CTRIA3   742      68      383     265
CTRIA3   743      384     78      199
CTRIA3   744      384     348     465
CTRIA3   745      385     79      269
CTRIA3   746      79      385     201
CTRIA3   747      386     78      201
CTRIA3   748      78      386     268
CTRIA3   749      387     80      205
CTRIA3   750      387     172     405
CTRIA3   753      389     103     193
CTRIA3   754      223     390     389
CTRIA3   755      390     103     389
CTRIA3   756      103     390     226
CTRIA3   757      391     103     226
CTRIA3   758      391     275     479
CTRIA3   759      392     104     228
CTRIA3   760      104     392     358
CTRIA3   761      393     82      475
CTRIA3   762      82      393     304
CTRIA3   763      394     215     94
CTRIA3   764      215     394     86
CTRIA3   765      395     100     486
CTRIA3   766      396     29      423
CTRIA3   767      396     311     401
CTRIA3   768      490     14      148
CTRIA3   769      397     56      351
CTRIA3   770      56      397     352
CTRIA3   771      398     124     125
CTRIA3   772      124     398     120
CTRIA3   773      399     24      325
CTRIA3   774      24      399     316
CTRIA3   775      400     28      259
CTRIA3   776      28      400     146
CTRIA3   777      401     264     302
CTRIA3   778      264     401     311
CTRIA3   779      402     38      190
CTRIA3   780      39      410     402
CTRIA3   781      403     42      191
CTRIA3   782      43      429     403
CTRIA3   783      404     43      403
CTRIA3   784      43      404     192
CTRIA3   785      433     52      405
CTRIA3   786      53      405     172
CTRIA3   787      406     2       251
CTRIA3   788      2       406     4
CTRIA3   789      407     32      152
CTRIA3   790      425     32      407
CTRIA3   791      408     83      304
CTRIA3   792      83      408     277
CTRIA3   793      409     133     373
CTRIA3   794      409     144     255
CTRIA3   795      410     38      402
CTRIA3   796      38      410     158
CTRIA3   797      411     4       406
CTRIA3   798      4       411     254
CTRIA3   799      412     27      288
CTRIA3   800      412     319     320
CTRIA3   801      413     130     143
CTRIA3   802      130     413     128
CTRIA3   803      414     132     134
CTRIA3   804      132     414     254
CTRIA3   805      415     5       283
CTRIA3   806      415     14      256
CTRIA3   807      416     140     156
CTRIA3   808      140     416     307
CTRIA3   809      417     6       139
CTRIA3   810      6       417     125
CTRIA3   811      418     18      159
CTRIA3   812      418     139     307
CTRIA3   813      428     21      141
CTRIA3   814      21      428     40
CTRIA3   815      419     257     133
CTRIA3   816      257     419     143
CTRIA3   817      420     145     146
CTRIA3   818      145     420     287
CTRIA3   819      421     147     288
CTRIA3   820      147     421     165
CTRIA3   821      422     258     306
CTRIA3   822      258     422     310
CTRIA3   823      423     260     286
CTRIA3   824      260     423     261
CTRIA3   825      424     261     423
CTRIA3   826      261     424     30
CTRIA3   827      425     153     382
CTRIA3   828      153     425     407
CTRIA3   829      426     33      497
CTRIA3   830      33      426     152
CTRIA3   831      427     158     410
CTRIA3   832      158     427     20
CTRIA3   833      20      427     322
CTRIA3   834      40      428     322
CTRIA3   835      429     42      403
CTRIA3   836      429     23      22
CTRIA3   837      430     43      192
CTRIA3   838      430     263     324
CTRIA3   839      431     45      263
CTRIA3   840      431     75      194
CTRIA3   841      432     162     328
CTRIA3   842      432     164     290
CTRIA3   843      433     53      168
CTRIA3   844      53      433     405
CTRIA3   845      434     171     170
CTRIA3   846      171     434     376
CTRIA3   847      435     178     335
CTRIA3   848      178     435     177
CTRIA3   849      436     185     155
CTRIA3   850      185     436     339
CTRIA3   851      437     403     191
CTRIA3   852      403     437     404
CTRIA3   853      438     197     196
CTRIA3   854      197     438     357
CTRIA3   855      200     474     439
CTRIA3   856      200     439     268
CTRIA3   857      440     52      439
CTRIA3   858      52      440     405
CTRIA3   859      442     61      209
CTRIA3   860      442     273     63
CTRIA3   861      443     68      189
CTRIA3   862      443     342     383
CTRIA3   863      444     99      220
CTRIA3   864      99      444     274
CTRIA3   865      445     101     487
CTRIA3   866      101     445     222
CTRIA3   867      446     226     223
CTRIA3   868      446     225     391
CTRIA3   869      447     228     455
CTRIA3   870      447     227     392
CTRIA3   871      448     106     503
CTRIA3   872      448     245     246
CTRIA3   873      449     305     237
CTRIA3   874      305     449     236
CTRIA3   875      450     110     363
CTRIA3   876      110     450     309
CTRIA3   877      451     87      239
CTRIA3   879      91      452     113
CTRIA3   880      453     116     219
CTRIA3   881      454     102     366
CTRIA3   882      102     454     104
CTRIA3   883      455     245     447
CTRIA3   884      245     455     246
CTRIA3   885      456     109     241
CTRIA3   886      456     235     361
CTRIA3   887      457     3       251
CTRIA3   888      3       457     313
CTRIA3   889      458     12      422
CTRIA3   890      12      458     132
CTRIA3   891      459     5       16
CTRIA3   892      5       459     300
CTRIA3   893      462     156     460
CTRIA3   894      37      460     154
CTRIA3   895      461     15      256
CTRIA3   896      461     151     152
CTRIA3   897      462     37      188
CTRIA3   898      37      462     460
CTRIA3   899      463     162     290
CTRIA3   900      162     463     27
CTRIA3   901      464     48      290
CTRIA3   902      48      464     303
CTRIA3   903      465     78      384
CTRIA3   904      78      465     347
CTRIA3   905      466     51      473
CTRIA3   906      51      466     302
CTRIA3   907      467     169     331
CTRIA3   908      169     467     380
CTRIA3   909      468     170     467
CTRIA3   910      170     468     332
CTRIA3   911      469     54      350
CTRIA3   912      469     376     434
CTRIA3   913      470     32      382
CTRIA3   914      32      470     435
CTRIA3   915      471     65      212
CTRIA3   916      65      471     339
CTRIA3   917      472     73      74
CTRIA3   918      472     404     437
CTRIA3   919      473     51      198
CTRIA3   920      473     330     466
CTRIA3   921      474     80      440
CTRIA3   922      80      474     202
CTRIA3   923      475     82      350
CTRIA3   924      476     95      214
CTRIA3   925      476     278     506
CTRIA3   926      478     217     477
CTRIA3   927      95      477     67
CTRIA3   928      478     95      237
CTRIA3   929      95      478     477
CTRIA3   930      479     103     391
CTRIA3   931      103     479     356
CTRIA3   932      480     77      267
CTRIA3   933      77      480     275
CTRIA3   934      481     108     234
CTRIA3   935      481     299     232
CTRIA3   936      482     230     483
CTRIA3   937      482     277     408
CTRIA3   938      483     230     360
CTRIA3   939      483     299     482
CTRIA3   940      484     217     478
CTRIA3   941      217     484     111
CTRIA3   942      485     85      449
CTRIA3   943      506     85      485
CTRIA3   944      486     100     220
CTRIA3   945      486     281     395
CTRIA3   947      487     366     445
CTRIA3   948      488     131     507
CTRIA3   949      488     121     370
CTRIA3   950      489     26      319
CTRIA3   951      489     143     160
CTRIA3   952      490     301     321
CTRIA3   953      491     225     357
CTRIA3   954      225     491     391
CTRIA3   955      492     30      375
CTRIA3   956      30      492     301
CTRIA3   957      493     96      189
CTRIA3   958      96      493     217
CTRIA3   959      494     6       312
CTRIA3   960      6       494     308
CTRIA3   961      495     12      132
CTRIA3   962      495     146     400
CTRIA3   963      496     141     127
CTRIA3   964      141     496     314
CTRIA3   965      497     16      426
CTRIA3   966      497     512     498
CTRIA3   967      498     16      497
CTRIA3   968      498     137     459
CTRIA3   969      499     17      137
CTRIA3   970      17      499     36
CTRIA3   971      500     58      177
CTRIA3   972      58      500     84
CTRIA3   973      501     187     293
CTRIA3   974      187     501     294
CTRIA3   975      502     85      58
CTRIA3   976      505     85      502
CTRIA3   977      503     81      359
CTRIA3   978      81      503     107
CTRIA3   979      504     276     206
CTRIA3   980      276     504     360
CTRIA3   981      505     236     449
CTRIA3   982      236     505     502
CTRIA3   983      506     95      476
CTRIA3   984      95      506     485
CTRIA3   985      507     11      372
CTRIA3   986      11      507     255
CTRIA3   987      508     27      463
CTRIA3   988      508     165     421
CTRIA3   989      509     30      424
CTRIA3   990      30      509     380
CTRIA3   991      510     5       494
CTRIA3   992      510     282     283
CTRIA3   993      511     177     176
CTRIA3   994      177     511     500
CTRIA3   995      512     35      498
CTRIA3   996      512     34      183
CTRIA3   997      87      60      59
CTRIA3   998      198     50      167
CTRIA3   999      59      86      87
CTRIA3   1000     451     112     365
CTRIA3   1001     451     88      208
CTRIA3   1002     159     20      314
CTRIA3   1003     19      159     314
CTRIA3   1004     180     61      338
CTRIA3   1005     181     180     338
CTRIA3   1006     129     128     413
CTRIA3   1007     129     10      370
CTRIA3   1008     148     13      285
CTRIA3   1009     136     148     285
CTRIA3   1010     40      22      315
CTRIA3   1011     21      40      315
CTRIA3   1012     49      198     167
CTRIA3   1013     218     114     241
CTRIA3   1014     241     97      218
CTRIA3   1015     183     65      339
CTRIA3   1016     183     339     184
CTRIA3   1017     229     105     359
CTRIA3   1018     229     359     205
CTRIA3   1019     238     94      240
CTRIA3   1020     239     238     240
CTRIA3   1021     294     501     477
CTRIA3   1022     477     501     67
CTRIA3   1023     101     221     487
CTRIA3   1024     73      221     101
CTRIA3   1025     74      73      101
CTRIA3   1026     91      89      452
CTRIA3   1027     91      90      89
CTRIA3   1028     296     90      91
CTRIA3   1029     296     91      92
