# Supplementary material for: A multi-GPU accelerated virtual-reality interaction simulation framework
Source: PLoS One. 2019 Apr 11;14(4):e0214852. doi: 10.1371/journal.pone.0214852 (PMC6459549; doi:10.1371/journal.pone.0214852)
Supplement: S2 File — (ZIP) [file pone.0214852.s002.zip › Virtual Cutting Experiment code/cutting_simulation/shell_smooth2.txt]

1012
1         120     366     1
2         121     402     249
3         2       4       250
4         2       122     1
5         7       394     125
6         394     7       311
7         251     127     21
8         251     8       9
9         367     121     129
10        410     4       252
11        410     134     135
12        134     283     135
13        135     13      123
14        411     13      14
15        254     15      5
16        16      5       15
17        17      298     137
18        306     138     6
19        138     305     139
20        414     19      413
21        7       125     19
22        312     20      141
23        21      8       251
24        313     22      23
25        23      142     8
26        23      315     142
27        395     25      316
28        25      143     130
29        143     25      160
30        317     405     370
31        26      318     317
32        416     146     491
33        491     11      416
34        418     12      308
35        136     284     258
36        29      420     419
37        420     29      505
38        319     14      486
39        149     457     254
40        152     15      457
41        422     15      152
42        15      422     16
43        34      493     33
44        508     493     34
45        35      495     137
46        495     35      36
47        260     17      36
48        412     156     375
49        375     18      412
50        39      423     406
51        19      414     159
52        423     39      320
53        40      41      321
54        321     42      22
55        22      42      425
56        425     43      315
57        315     23      425
58        322     43      426
59        24      261     45
60        45      323     24
61        45      324     323
62        324     45      46
63        325     161     47
64        47      428     326
65        428     47      195
66        289     163     376
67        417     27      504
68        28      167     50
69        257     28      50
70        29      397     300
71        327     29      300
72        29      327     169
73        169     505     29
74        330     54      430
75        173     31      150
76        31      173     55
77        55      175     153
78        55      332     175
79        331     56      350
80        507     57      496
81        32      431     333
82        60      180     179
83        182     61      180
84        62      335     181
85        335     62      33
86        33      62      34
87        63      34      62
88        64      34      63
89        64      183     34
90        183     64      65
91        35      184     36
92        432     36      184
93        497     291     339
94        189     68      187
95        263     157     188
96        340     69      190
97        69      341     190
98        398     70      39
99        264     39      70
100       39      264     41
101       320     39      41
102       42      321     71
103       72      191     71
104       191     72      73
105       433     73      468
106       44      426     192
107       44      192     74
108       74      193     44
109       427     44      75
110       194     45      427
111       194     75      76
112       195     46      194
113       195     76      164
114       48      301     265
115       434     196     343
116       346     49      289
117       381     199     469
118       198     51      50
119       266     52      199
120       435     52      266
121       436     435     470
122       436     80      401
123       54      330     268
124       347     54      268
125       348     347     471
126       348     82      174
127       332     55      378
128       83      350     302
129       437     57      350
130       207     84      57
131       496     57      84
132       84      498     58
133       334     58      270
134       59      270     86
135       87      447     208
136       61      182     88
137       88      209     61
138       63      61      438
139       62      336     63
140       89      90      210
141       210     271     89
142       210     90      294
145       93      211     92
146       67      339     212
147       213     67      212
148       67      213     95
150       96      439     189
151       69      340     96
152       216     97      69
153       97      98      69
154       341     69      98
155       217     272     342
156       71      342     272
157       71      440     72
158       218     72      440
159       72      218     73
160       219     100     483
162       441     102     220
163       102     221     220
164       193     74      385
165       222     76      75
166       344     76      222
167       487     273     387
168       487     354     434
169       434     77      487
170       388     225     355
171       267     79      355
172       105     444     356
173       499     106     107
174       107     500     206
175       500     107     357
176       357     107     230
177       109     358     229
178       360     110     231
179       361     84      207
180       498     84      361
181       85      501     445
182       481     235     95
183       85      502     276
184       390     236     86
185       86      236     87
186       112     447     237
187       113     362     112
188       362     113     209
189       448     89      209
191       92      91      113
192       113     112     92
193       92      112     238
194       238     93      92
195       215     111     277
196       277     96      215
197       239     115     97
198       115     278     97
199       97      449     98
200       99      217     116
201       116     240     99
202       240     116     449
203       279     117     246
204       391     118     242
205       242     118     119
206       119     450     363
207       450     119     226
208       221     102     104
209       119     451     226
210       451     119     244
211       244     119     118
212       118     365     245
213       107     106     364
214       246     108     365
215       247     232     246
216       247     117     115
217       115     239     109
218       114     248     233
219       277     111     248
220       278     115     117
221       240     449     278
222       366     120     453
223       394     311     453
224       121     407     402
225       407     121     484
226       122     280     1
227       250     122     2
228       280     122     123
229       281     123     13
230       1       310     124
231       1       124     120
232       413     19      125
233       6       125     124
234       368     126     311
235       128     3       126
236       7       492     127
237       368     127     251
238       409     10      129
239       282     128     126
240       129     3       128
241       3       129     121
242       316     130     282
243       128     282     130
244       503     131     133
245       367     131     484
246       491     132     369
247       369     11      491
248       415     133     131
249       131     10      415
250       283     134     304
251       454     134     132
252       135     4       410
253       250     4       135
254       136     304     256
255       304     136     283
256       494     35      137
257       455     16      494
258       305     138     140
259       298     17      138
260       139     6       138
261       413     139     414
262       17      260     140
263       17      140     138
264       141     21      127
265       20      424     141
266       142     9       8
267       24      314     142
268       10      409     143
269       415     10      143
270       144     285     253
271       285     144     145
272       286     147     371
273       286     145     144
274       396     12      491
275       145     371     146
276       371     145     286
277       167     28      147
278       13      148     14
279       457     149     151
280       150     31      149
281       373     150     171
282       149     287     150
283       403     151     374
284       31      151     149
285       152     32      33
286       151     403     152
287       153     374     55
288       374     153     403
289       456     140     260
290       338     37      154
291       432     155     154
292       154     36      432
293       375     156     157
294       140     456     156
295       188     157     458
296       156     458     157
297       18      375     158
298       159     18      158
299       20      159     158
300       160     26      485
301       325     26      160
302       161     46      47
303       161     160     324
304       318     26      326
305       163     459     288
306       163     504     459
307       504     163     165
308       288     162     428
309       460     164     301
310       165     49      147
311       163     289     165
312       461     166     345
313       376     166     289
314       49      167     147
315       429     168     328
316       328     52      429
317       53      329     169
318       53      169     327
319       463     170     377
320       430     170     330
321       377     170     171
322       150     372     171
323       401     80      384
324       329     53      172
325       173     465     174
326       150     373     173
327       174     378     173
328       378     174     269
329       175     379     153
330       331     175     332
331       379     175     176
332       507     176     331
333       466     176     177
334       466     177     431
335       334     178     177
336       177     58      334
337       179     59      60
338       59      179     178
339       180     290     179
340       290     180     181
341       336     62      181
342       208     88      182
343       60      182     180
344       32      335     33
345       183     35      508
346       184     35      183
347       184     337     432
348       185     66      155
349       352     66      185
350       211     93      186
351       185     467     186
352       291     187     37
353       188     37      187
354       188     68      263
355       68      188     187
357       292     189     187
358       380     190     263
359       398     190     341
360       191     42      71
361       73      433     191
362       192     468     74
363       468     192     400
364       193     75      44
365       353     75      193
366       194     46      45
367       194     76      195
368       195     47      46
369       195     164     428
370       343     77      434
371       166     376     196
372       345     197     201
373       201     78      345
374       49      346     198
375       469     198     381
376       52      328     199
377       200     382     267
378       383     201     382
379       382     200     383
380       79      201     197
381       470     200     267
382       105     227     202
383       203     384     205
384       384     203     268
385       293     204     203
386       205     81      293
387       206     81      107
388       204     293     206
389       359     207     437
390       57      437     207
391       208     60      87
392       60      208     182
393       89      438     209
394       209     113     448
395       63      271     64
396       210     64      271
397       64      210     65
400       211     65      294
401       211     186     467
402       295     94      213
403       295     212     66
404       94      214     213
405       213     212     295
406       214     472     213
407       472     214     276
408       296     189     292
409       473     296     292
410       235     480     474
411       473     215     296
412       216     96      277
413       96      216     69
414       98      449     217
415       98      217     70
416       218     100     219
417       218     99      482
418       219     73      218
420       220     74      101
421       220     385     74
422       385     220     221
423       104     442     221
424       475     273     476
425       75      353     222
426       355     223     442
427       442     104     355
428       386     221     224
429       387     224     442
430       225     105     202
431       443     105     225
432       226     104     450
433       388     226     443
434       227     80      202
435       80      227     205
436       228     404     302
437       404     228     478
438       232     109     229
439       229     478     297
440       479     230     297
441       364     230     107
442       83      275     231
443       359     83      231
444       108     246     232
445       229     477     232
446       452     114     233
447       358     109     452
448       307     234     361
449       361     234     498
450       480     235     303
451       235     481     445
452       237     87      236
453       236     390     94
454       238     112     237
455       238     94      93
456       114     452     239
457       240     482     99
458       117     279     240
459       118     391     241
460       365     118     241
461       242     483     100
462       119     363     242
463       105     443     243
464       444     105     243
465       244     106     444
466       118     245     244
467       245     106     244
468       364     106     245
469       246     117     247
470       246     241     279
471       247     109     232
472       109     247     115
473       360     248     446
474       111     446     248
475       249     3       121
476       453     249     366
477       250     123     122
478       123     250     135
479       251     126     368
480       251     9       282
481       369     132     252
482       484     252     407
483       253     133     405
484       133     253     503
485       14      319     254
486       254     5       411
487       370     133     255
488       485     255     143
489       284     136     256
490       256     308     257
491       257     309     256
492       309     257     262
493       258     148     136
494       258     486     148
495       486     258     259
496       30      299     259
497       260     154     456
498       154     260     36
499       427     261     426
500       426     44      427
501       262     50      51
502       50      262     257
503       352     186     93
504       186     352     185
505       263     38      157
506       38      263     190
507       41      264     342
508       342     71      41
509       77      343     265
510       476     265     344
511       383     200     266
512       78      266     199
513       267     202     470
514       202     267     225
515       268     203     204
516       268     172     384
517       82      349     269
518       82      269     174
519       351     270     58
520       58      85      351
521       438     89      271
522       440     71      272
523       99      272     217
524       476     222     475
525       273     487     77
526       471     274     389
527       389     274     357
528       275     229     358
529       478     229     275
530       351     85      276
531       214     86      351
532       277     114     216
533       114     277     248
534       278     449     97
535       278     117     240
536       482     240     279
537       241     391     279
538       310     1       280
539       123     281     280
540       281     5       506
541       13      411     281
542       282     9       316
543       282     126     251
544       283     13      135
545       419     284     392
546       256     392     284
547       285     11      253
548       416     11      285
549       27      417     286
550       144     408     286
551       372     150     287
552       488     287     299
553       288     48      163
554       164     460     288
555       289     49      165
556       289     166     346
557       333     290     335
558       335     32      333
559       339     67      497
560       37      338     291
563       293     81      206
564       293     203     205
565       294     65      210
566       294     92      211
567       295     93      94
568       352     93      295
569       296     489     189
570       489     296     215
571       477     229     297
572       230     108     477
573       310     506     490
574       506     310     280
575       455     137     298
576       138     306     298
577       486     259     299
578       299     287     319
579       462     168     327
580       51      300     262
581       76      344     301
582       76      301     164
583       389     228     302
584       349     82      302
585       303     111     480
586       234     307     303
587       418     304     454
588       134     454     304
589       305     18      414
590       412     18      305
591       306     5       298
592       490     5       306
593       307     111     303
594       446     111     307
595       257     308     396
596       12      396     308
597       392     256     309
598       397     29      392
599       310     6       124
600       453     120     394
601       3       311     126
602       312     7       19
603       492     7       312
604       313     8       21
605       8       313     23
606       314     9       142
607       316     9       314
608       315     24      142
609       43      322     315
610       316     25      130
611       316     314     395
612       405     317     408
613       408     144     405
614       318     27      408
615       27      318     162
616       319     149     254
617       149     319     287
618       338     155     66
619       155     338     154
620       375     38      158
621       424     20      320
622       40      320     41
623       321     41      71
624       321     22      40
625       322     24      315
626       24      322     261
627       25      395     323
628       25      323     160
629       324     160     323
630       324     46      161
631       47      326     325
632       161     325     160
633       326     26      325
634       326     162     318
635       327     168     53
636       327     300     462
637       469     199     328
638       168     462     328
639       463     329     464
640       172     464     329
641       330     172     268
642       464     172     330
643       331     176     175
644       331     57      507
645       332     56      331
646       56      332     269
647       333     179     290
648       179     333     178
649       334     59      178
650       59      334     270
651       181     335     290
652       336     61      63
653       467     185     337
654       338     66      291
655       339     66      212
656       66      339     291
657       439     96      340
658       190     380     340
659       341     70      398
660       70      341     98
661       342     70      217
662       70      342     264
663       343     48      265
664       343     196     376
665       344     265     301
666       344     222     476
667       345     196     197
668       196     345     166
669       381     198     346
670       166     461     346
671       204     471     347
672       204     347     268
673       348     54      347
674       348     174     465
675       471     206     274
676       206     471     204
677       349     56      269
678       302     393     349
679       393     302     350
680       350     57      331
681       437     83      359
682       83      437     350
683       351     86      270
684       351     276     214
687       66      352     295
688       475     222     353
689       103     353     193
690       354     79      197
691       354     223     355
692       355     79      354
693       355     225     267
694       356     81      205
695       499     356     444
696       357     228     389
697       230     479     357
698       358     231     275
699       358     233     360
700       359     110     361
701       110     359     231
702       360     233     248
703       360     231     358
704       361     110     307
705       361     207     359
706       362     88      447
707       88      362     209
708       100     391     242
709       483     242     363
710       102     441     363
711       364     108     230
712       364     245     365
713       365     108     364
714       365     241     246
715       366     2       1
716       2       366     249
717       367     10      131
718       368     7       127
719       7       368     311
720       503     369     484
721       252     484     369
722       317     370     485
723       255     485     370
724       371     28      146
725       28      371     147
726       372     30      171
727       287     488     372
728       465     173     373
729       430     54      465
730       374     31      55
731       31      374     151
732       38      375     157
733       376     48      343
734       48      376     163
735       505     169     377
736       30      377     171
737       378     55      173
738       378     269     332
739       32      421     379
740       176     466     379
741       380     68      439
742       68      380     263
743       381     78      199
744       381     346     461
745       382     79      267
746       79      382     201
747       383     78      201
748       78      383     266
749       384     80      205
750       384     172     401
753       385     103     193
754       221     386     385
755       386     103     385
756       103     386     224
757       387     103     224
758       387     273     475
759       388     104     226
760       104     388     355
761       389     82      471
762       82      389     302
763       390     214     94
764       214     390     86
765       391     100     482
766       392     29      419
767       392     309     397
768       486     14      148
769       393     56      349
770       56      393     350
771       394     124     125
772       124     394     120
773       395     24      323
774       24      395     314
775       396     28      257
776       28      396     146
777       397     262     300
778       262     397     309
779       398     38      190
780       39      406     398
781       399     42      191
782       43      425     399
783       400     43      399
784       43      400     192
785       429     52      401
786       53      401     172
787       402     2       249
788       2       402     4
789       403     32      152
790       421     32      403
791       404     83      302
792       83      404     275
793       405     133     370
794       405     144     253
795       406     38      398
796       38      406     158
797       407     4       402
798       4       407     252
799       408     27      286
800       408     317     318
801       409     130     143
802       130     409     128
803       410     132     134
804       132     410     252
805       411     5       281
806       411     14      254
807       412     140     156
808       140     412     305
809       413     6       139
810       6       413     125
811       414     18      159
812       414     139     305
813       424     21      141
814       21      424     40
815       415     255     133
816       255     415     143
817       416     145     146
818       145     416     285
819       417     147     286
820       147     417     165
821       418     256     304
822       256     418     308
823       419     258     284
824       258     419     259
825       420     259     419
826       259     420     30
827       421     153     379
828       153     421     403
829       422     33      493
830       33      422     152
831       423     158     406
832       158     423     20
833       20      423     320
834       40      424     320
835       425     42      399
836       425     23      22
837       426     43      192
838       426     261     322
839       427     45      261
840       427     75      194
841       428     162     326
842       428     164     288
843       429     53      168
844       53      429     401
845       430     171     170
846       171     430     373
847       431     178     333
848       178     431     177
849       432     185     155
850       185     432     337
851       433     399     191
852       399     433     400
853       434     197     196
854       197     434     354
855       200     470     435
856       200     435     266
857       436     52      435
858       52      436     401
859       438     61      209
860       438     271     63
861       439     68      189
862       439     340     380
863       440     99      218
864       99      440     272
865       441     101     483
866       101     441     220
867       442     224     221
868       442     223     387
869       443     226     451
870       443     225     388
871       444     106     499
872       444     243     244
873       445     303     235
874       303     445     234
875       446     110     360
876       110     446     307
877       447     87      237
879       91      448     113
880       449     116     217
881       450     102     363
882       102     450     104
883       451     243     443
884       243     451     244
885       452     109     239
886       452     233     358
887       453     3       249
888       3       453     311
889       454     12      418
890       12      454     132
891       455     5       16
892       5       455     298
893       458     156     456
894       37      456     154
895       457     15      254
896       457     151     152
897       458     37      188
898       37      458     456
899       459     162     288
900       162     459     27
901       460     48      288
902       48      460     301
903       461     78      381
904       78      461     345
905       462     51      469
906       51      462     300
907       463     169     329
908       169     463     377
909       464     170     463
910       170     464     330
911       465     54      348
912       465     373     430
913       466     32      379
914       32      466     431
915       467     65      211
916       65      467     337
917       468     73      74
918       468     400     433
919       469     51      198
920       469     328     462
921       470     80      436
922       80      470     202
923       471     82      348
924       472     95      213
925       472     276     502
926       474     215     473
927       95      473     67
928       474     95      235
929       95      474     473
930       475     103     387
931       103     475     353
932       476     77      265
933       77      476     273
934       477     108     232
935       477     297     230
936       478     228     479
937       478     275     404
938       479     228     357
939       479     297     478
940       480     215     474
941       215     480     111
942       481     85      445
943       502     85      481
944       482     100     218
945       482     279     391
947       483     363     441
948       484     131     503
949       484     121     367
950       485     26      317
951       485     143     160
952       486     299     319
953       487     223     354
954       223     487     387
955       488     30      372
956       30      488     299
957       489     96      189
958       96      489     215
959       490     6       310
960       6       490     306
961       491     12      132
962       491     146     396
963       492     141     127
964       141     492     312
965       493     16      422
966       493     508     494
967       494     16      493
968       494     137     455
969       495     17      137
970       17      495     36
971       496     58      177
972       58      496     84
973       497     187     291
974       187     497     292
975       498     85      58
976       501     85      498
977       499     81      356
978       81      499     107
979       500     274     206
980       274     500     357
981       501     234     445
982       234     501     498
983       502     95      472
984       95      502     481
985       503     11      369
986       11      503     253
987       504     27      459
988       504     165     417
989       505     30      420
990       30      505     377
991       506     5       490
992       506     280     281
993       507     177     176
994       177     507     496
995       508     35      494
996       508     34      183
997       87      60      59
998       198     50      167
999       59      86      87
1000      447     112     362
1001      447     88      208
1002      159     20      312
1003      19      159     312
1004      180     61      336
1005      181     180     336
1006      129     128     409
1007      129     10      367
1008      148     13      283
1009      136     148     283
1010      40      22      313
1011      21      40      313
1012      49      198     167
1013      216     114     239
1014      239     97      216
1015      183     65      337
1016      183     337     184
1017      227     105     356
1018      227     356     205
1019      236     94      238
1020      237     236     238
1021      292     497     473
1022      473     497     67
1023      101     219     483
1024      73      219     101
1025      74      73      101
1026      91      89      448
1027      91      90      89
1028      294     90      91
1029      294     91      92
