# Supplementary material for: A multi-GPU accelerated virtual-reality interaction simulation framework
Source: PLoS One. 2019 Apr 11;14(4):e0214852. doi: 10.1371/journal.pone.0214852 (PMC6459549; doi:10.1371/journal.pone.0214852)
Supplement: S2 File — (ZIP) [file pone.0214852.s002.zip › Virtual Cutting Experiment code/cutting_simulation/simu_prototype.cpp]

// simu_prototype.cpp : Defines the entry point for the console application.
//

#include "stdafx.h"
#include <windows.h>		// WindowsµÄÍ·ÎÄ¼þ
//#include "glew.h"			// °üº¬×îÐÂµÄgl.h,glu.h¿â
//#include "glut.h"			// °üº¬OpenGLÊµÓÃ¿â
//#include "glaux.h"			// GLaux¿âµÄÍ·ÎÄ¼þ

typedef float ElemType;
//ÏÂÃæ¶¨ÒåÓëÎïÖÊÊôÐÔÓÐ¹ØµÄ³£Á¿
//ÍøÖ·£ºhttp://203.208.33.101/search?q=cache:rafYlDE2WGcJ:zh.wikipedia.org/wiki/%E6%9D%A8%E6%B0%8F%E6%A8%A1%E9%87%8F+%E6%A9%A1%E8%83%B6+%E6%9D%A8%E6%B0%8F%E6%A8%A1%E9%87%8F&hl=zh-CN&ct=clnk&cd=1&gl=cn&client=aff-cs-360se&st_usg=ALhdy2-y9twEeJf-FU33JNkSS0hjO5s-cA
//ÏðÄzµÄÑîÊÏÄ£Á¿ in GPa: 0.01
//double E = 10000000; //in Pa
const float E = 100000.0f; //in Pa
//Possion ratio
const float v = 0.249f;
//Lame constant
const float miu = E/(1.0f+v)/2.0f;
const float lambda = E*v/(1.0f+v)/(1.0f-2.0f*v);
	const ElemType r=0.0f,s=-1.0/3.0,t=-0.50f;

#include "cvect3.h"
#include "my_math.h"
#include "simu_prototype.h"

#include "temp.h"


/*
//¶¨ÒåËÄÃæÌåµÄËÄ¸ö¶¥µã
CVect3 X0(0.0f,0.0f,0.0f);
//CVect3 X1(0.0f,0.0f,1.0f);
CVect3 X1(0.5f,0.5f,1.0f);
CVect3 X2(1.0f,0.0f,0.0f);
CVect3 X3(0.5f,1.0f,0.0f);
//CVect3 X3(0.0f,1.0f,0.0f);

//¶ÔÓÚÃ¿¸öËÄÃæÌå£¬¼ÆËãXi	
CVect3 X[3];
CVect3 p[4];
CVect3 f[4];
CVect3 speed[4];
double Xi[3][3] = {0};
double P[3][3];
*/
//¶¨ÒåËÄÃæÌåµÄËÄ¸ö¶¥µã
CVect3 x0(0.0f,0.0f,0.0f);
CVect3 x1(0.5f,0.5f,1.0f);
CVect3 x2(1.0f,0.0f,0.0f);
CVect3 x3(0.5f,1.0f,0.0f);
//±äÐÎºóµÄËÄÃæÌå¶¥µãÎ»ÖÃ
CVect3 p0=x0*2.0f;
CVect3 p1=x1*2.0f;
CVect3 p2=x2*2.0f;
CVect3 p3=x3*2.0f;
//CVect3 p0(0.0f,0.0f,0.0f);
//CVect3 p1(0.5f,0.5f,1.0f);
//CVect3 p2(1.0f,0.0f,0.0f);
//CVect3 p3(0.5f,1.0f,0.0f);

//¼ÆËãrst´¦µÄÎ»ÒÆÓ¦±ä¾ØÕóB
ElemType zBl0[6][12]={0};
ElemType Bl[6][12]={0};
ElemType X[3][3]={0};

//¸÷¸öÐÎº¯Êý¶Ô³õÊ¼Ê±¿ÌµÄx0,x1,x2µÄÆ«µ¼Êý,Ô¤¼ÆËãµÄ!!!
ElemType pHp0X[3][4]={0};//Ò»ÐÐÒ»¸öXi
//¸÷¸öµÈ²Î¶Ô³õÊ¼Ê±¿ÌµÄx0,x1,x2µÄÆ«µ¼Êý,Ô¤¼ÆËãµÄ!!!
ElemType pRp0X[3][3]={0};//Ò»ÐÐÒ»¸ö0Xi

ElemType dispU[12]={0};
ElemType vertexF[12]={0};
ElemType V0=0.0f;

//ÉèÖÃÐÎº¯Êý¶ÔÐÎ²ÎÇóÆ«µ¼µÄº¯ÊýµÄº¯ÊýÖ¸Õë
ElemType (*pHpR[3][4])(ElemType r,ElemType s,ElemType t)={0};//Ò»ÐÐÒ»¸öÐÎ²Î


void initTetra2()
{
	Set_pHpR(pHpR);
	Cal_pRp0X(x0,x1,x2,x3,r,s,t,pRp0X,pHpR);
	Cal_pHp0X(r,s,t,pRp0X,pHp0X,pHpR);
	CVect3 axb = CrossPro(x1-x0,x2-x0);
	CVect3 t30 = x3-x0;
	V0 = DotPro(axb,t30)/6.0f;
}

void BS(ElemType V0,ElemType r,ElemType s,ElemType t,ElemType vertexF[12])
{
	Cal_zBl0(pHp0X,zBl0);
	Cal_X(p0,p1,p2,p3,r,s,t,X,pRp0X,pHpR);
	Cal_Bl(zBl0,X,Bl);
	
	//¼ÆËãrst´¦µÄsecond Piola-Kirchhoff Ó¦Á¦ÏòÁ¿S
	ElemType C[3][3] = {0};
	Cal_C(X,C);
	ElemType S[6] = {0};
	Cal_S(C,X,S);

	//ÊýÖµ»ý·Ö
	Cal_F(V0,Bl,S,vertexF);
	return;
}

void IterateFem()
{
	//ÊýÖµ»ý·Ö,¶ÔÓ¦ÏßÐÔËÄÃæÌå,²ÉÓÃÒ»¸ö»ý·Öµã,×ø±êÎª0.25,0.25,0.25,0.25
	//¶ÔÓ¦µÄµÈ²ÎÎª r=0.0f,s=-1.0/3.0,t=-0.50f;,´ËÊ±h0=h1=h2=h3=0.25
//	const ElemType r=0.0f,s=-1.0/3.0,t=-0.50f;
	//³õÊ¼Ê±¿ÌÌå»ýÎª

	//ÊµÊ±ÔËÐÐµÄÊ±ºò£¬¸Ã²¿·ÖÎªÑ­»·ÌåÖØµÄÄÚÈÝ¡£
//	BS(V0,r,s,t,vertexF);

//	showF(vertexF);
	//draw tetrahedral in form of lines
/*	glColor3f(1.0f,0.5f,0.7f);
	glBegin(GL_POINTS);
		glVertex3f(p1.var[0], p1.var[1], p1.var[2]);
	glEnd();

	glColor3f(0.5f,0.5f,0.7f);
	glBegin(GL_LINES);
		glVertex3f(p0.var[0], p0.var[1], p0.var[2]);
		glVertex3f(p1.var[0], p1.var[1], p1.var[2]);

		glVertex3f(p0.var[0], p0.var[1], p0.var[2]);
		glVertex3f(p2.var[0], p2.var[1], p2.var[2]);

		glVertex3f(p0.var[0], p0.var[1], p0.var[2]);
		glVertex3f(p3.var[0], p3.var[1], p3.var[2]);

		glVertex3f(p1.var[0], p1.var[1], p1.var[2]);
		glVertex3f(p2.var[0], p2.var[1], p2.var[2]);

		glVertex3f(p3.var[0], p3.var[1], p3.var[2]);
		glVertex3f(p1.var[0], p1.var[1], p1.var[2]);

		glVertex3f(p2.var[0], p2.var[1], p2.var[2]);
		glVertex3f(p3.var[0], p3.var[1], p3.var[2]);
	glEnd();

	glColor3f(0.0f,0.5f,0.999f);
	glBegin(GL_LINES);
			glVertex3f(p0.var[0], p0.var[1], p0.var[2]);
			glVertex3f(p0.var[0]+vertexF[0], p0.var[1]+vertexF[1], p0.var[2]+vertexF[2]);
			glVertex3f(p1.var[0], p1.var[1], p1.var[2]);
			glVertex3f(p1.var[0]+vertexF[3], p1.var[1]+vertexF[4], p1.var[2]+vertexF[5]);
			glVertex3f(p2.var[0], p2.var[1], p2.var[2]);
			glVertex3f(p2.var[0]+vertexF[6], p2.var[1]+vertexF[7], p2.var[2]+vertexF[8]);
			glVertex3f(p3.var[0], p3.var[1], p3.var[2]);
			glVertex3f(p3.var[0]+vertexF[9], p3.var[1]+vertexF[11], p3.var[2]+vertexF[12]);
	glEnd();
*/
	for(int i=0;i<12;i++)
	{
		vertexF[i] = 0.0f;
	}

}


void manipulateElement()
{
}

/*
int main(int argc, char* argv[])
{
	int i=0,j=0;


	p[0] = X0;
	p[1] = X1;
	p[2] = X2;
	p[3] = X3+CVect3(1.0f,-1.0f,0.10f);
	X[0] = X1 - X0;
	X[1] = X2 - X0;
	X[2] = X3 - X0;
	for(i=0;i<3;i++)
	{
		for(j=0;j<3;j++)
		{
			Xi[i][j] = X[j].var[i];
		}
	}
	//ÇóXiµÄÄæ¾ØÕó
	if(!rinv(3, *Xi))//Èô¾ØÕóÆæÒì£¬²»ÄÜÇóÄæ
	{
		printf("mat can not be inverted! please check...\n");
		exit(1);
	}

	CalcP(p[1]-p[0],p[2]-p[0],p[3]-p[0],Xi,P);
	double deltaU[3][3] = {0};
	CalcDeltaU(P,deltaU);
	double Strain[3][3] = {0};
	CalcStrain(deltaU,Strain);
	double Stress[3][3] = {0};
	CalcStress(Strain,Stress);

	return 0;
//	initPointX5();//¶ÔinitX½øÐÐ³õÊ¼»¯
//	assignU5(dispU);
//	calcuj();
//	caculateJaccobi(r,s,t);
//	calcu_invJ();
//	calcuStrain(dispU,n,r,s,t);	

	
}
*/
