# Supplementary material for: A multi-GPU accelerated virtual-reality interaction simulation framework
Source: PLoS One. 2019 Apr 11;14(4):e0214852. doi: 10.1371/journal.pone.0214852 (PMC6459549; doi:10.1371/journal.pone.0214852)
Supplement: S2 File — (ZIP) [file pone.0214852.s002.zip › Virtual Cutting Experiment code/cutting_simulation/simu_prototype.h]

/*
  ¸ÃÎÄ¼þÖÐ¶¨ÒåÇó½âÐÎº¯Êý¶ÔµÈ²ÎµÄÆ«µ¼Êý,
  Î»ÖÃ¶ÔµÈ²ÎµÄÆ«µ¼Êý,µÈ²Î¶ÔÎ»ÖÃµÄÆ«µ¼Êý,
  ±äÐÎÌÝ¶È,Î»ÒÆÓ¦±ä¾ØÕó,ÐÎº¯Êý¶Ô
  ³õÊ¼×ø±êµÄÆ«µ¼Êý,Right Cauchy-Green±äÐÎÕÅÁ¿£¬Ìå»ý±ä»¯ÂÊ£¬¼°
  Piola-KirchhoffÓ¦Á¦·ÖÁ¿£¬×îÖÕÍ¨¹ýÊýÖµ»ý·Ö£¬ÇóµÃËÄÃæÌå¸÷¸ö¶¥µãÉÏµÄÓ¦Á¦¡£
  
*/

// LARGE_INTEGER BegainTime3 ;     
// LARGE_INTEGER  EndTime3 ;     
//extern LARGE_INTEGER  Frequency ;     
//extern GLuint  itVal; //Ã¿µü´ú5´Î£¬¸üÐÂÒ»´ÎFPS
//double myfps9;
//double myfps10;

ElemType pH0pR(ElemType r,ElemType s,ElemType t)
{
	return -(1.0f-s)*(1.0f-t)/8.0f;
}
ElemType pH1pR(ElemType r,ElemType s,ElemType t)
{
	return (1.0f-s)*(1.0f-t)/8.0f;
}
ElemType pH2pR(ElemType r,ElemType s,ElemType t)
{
	return 0.0f;
}
ElemType pH3pR(ElemType r,ElemType s,ElemType t)
{
	return 0.0f;
}

ElemType pH0pS(ElemType r,ElemType s,ElemType t)
{
	return -(1.0f-r)*(1.0f-t)/8.0f;
}
ElemType pH1pS(ElemType r,ElemType s,ElemType t)
{
	return -(1.0f+r)*(1.0f-t)/8.0f;
}
ElemType pH2pS(ElemType r,ElemType s,ElemType t)
{
	return (1.0f-t)/4.0f;
}
ElemType pH3pS(ElemType r,ElemType s,ElemType t)
{
	return 0.0f;
}

ElemType pH0pT(ElemType r,ElemType s,ElemType t)
{
	return -(1.0f-r)*(1.0f-s)/8.0f;
}
ElemType pH1pT(ElemType r,ElemType s,ElemType t)
{
	return -(1.0f+r)*(1.0f-s)/8.0f;
}
ElemType pH2pT(ElemType r,ElemType s,ElemType t)
{
	return -(1.0f+s)/4.0f;
}
ElemType pH3pT(ElemType r,ElemType s,ElemType t)
{
	return 0.5f;
}

void Cal_pXpR(const CVect3& p0, const CVect3& p1, const CVect3& p2, const CVect3& p3, 
			   ElemType r,ElemType s,ElemType t,ElemType pXpR[3][3],
			   ElemType (*pHpR[3][4])(ElemType r,ElemType s,ElemType t))
{
	for(int i=0;i<3;i++)
	{
		for(int j=0;j<3;j++)
		{
			pXpR[i][j] =   p0.var[j] * pHpR[i][0](r,s,t)
						  +p1.var[j] * pHpR[i][1](r,s,t)
						  +p2.var[j] * pHpR[i][2](r,s,t)
						  +p3.var[j] * pHpR[i][3](r,s,t);
		}
	}
}

void Cal_pRp0X(const CVect3& p0, const CVect3& p1, const CVect3& p2, const CVect3& p3, 
			   ElemType r,ElemType s,ElemType t,ElemType pRp0X[3][3],
			   ElemType (*pHpR[3][4])(ElemType r,ElemType s,ElemType t))
{
	//³õÊ¼×ø±ê¶ÔµÈ²ÎÇóÆ«µ¼¡£
	ElemType p0XpR[3][3]={0};//Ã¿ÐÐÒ»¸öµÈ²Î !!!
	//       pRp0X[3][3]     //Ã¿ÐÐÊÇÒ»¸öXi !!!
	Cal_pXpR(p0 ,p1, p2, p3, r, s, t, p0XpR, pHpR);
	for(int i=0;i<3;i++)
	{
		for(int j=0;j<3;j++)
		{
//			p0XpR[i][j] =  p0.var[j] * pHpR[i][0](r,s,t)
//						  +p1.var[j] * pHpR[i][1](r,s,t)
//						  +p2.var[j] * pHpR[i][2](r,s,t)
//						  +p3.va	r[j] * pHpR[i][3](r,s,t);
			pRp0X[i][j] = p0XpR[i][j];
		}
	}
	if(!rinv(3, *pRp0X ))//Èô¾ØÕóÆæÒì£¬²»ÄÜÇóÄæ
	{
//		MessageBox(NULL,"mat can not be inverted! please check...","´íÎó",MB_OK|MB_ICONEXCLAMATION);
		printf("mat pRp0X can not be inverted! please check...");
		exit(1);
	}
}

void Cal_X(const CVect3& p0, const CVect3& p1, const CVect3& p2, 
			    const CVect3& p3, ElemType X[3][3],ElemType pRp0X[3][3],
			   ElemType (*pHpR[3][4])(ElemType r,ElemType s,ElemType t) )
{
	//±äÐÎºó×ø±ê¶ÔµÈ²ÎÇóÆ«µ¼¡£
	ElemType pTXpR[3][3]={0};//Ã¿ÐÐÒ»¸öµÈ²Î !!!
	Cal_pXpR(p0 ,p1, p2, p3, r, s, t, pTXpR, pHpR);
	for(int i=0;i<3;i++)
	{
		//Ã¿Ò»ÐÐÊÇÒ»¸öTXi
		for(int j=0;j<3;j++)
		{
			X[i][j] = pTXpR[0][i] * pRp0X[j][0]
					 +pTXpR[1][i] * pRp0X[j][1]
					 +pTXpR[2][i] * pRp0X[j][2] ;
		}
	}
}

void Cal_pHp0X(ElemType r,ElemType s,ElemType t,ElemType pRp0X[3][3],ElemType pHp0X[3][4],
			   ElemType (*pHpR[3][4])(ElemType r,ElemType s,ElemType t))
{
	for(int i=0;i<3;i++)
	{
		//Ã¿ÐÐÊÇÄ³0Xi
		for(int j=0;j<4;j++)
		{
			pHp0X[i][j] = pRp0X[i][0] * pHpR[0][j](r,s,t)
						 +pRp0X[i][1] * pHpR[1][j](r,s,t)
						 +pRp0X[i][2] * pHpR[2][j](r,s,t);
		}
	}
}

void Cal_zBl0(ElemType pHp0X[3][4],ElemType zBl0[6][12],int index)
{
	for(int i=0; i<4; i++)
	{
		zBl0[0][i*3]   = tetra_pHp0X[index].pHp0X[0][i];
		zBl0[1][i*3+1] = tetra_pHp0X[index].pHp0X[1][i];
		zBl0[2][i*3+2] = tetra_pHp0X[index].pHp0X[2][i];
		zBl0[3][i*3]   = tetra_pHp0X[index].pHp0X[1][i];
		zBl0[3][i*3+1] = tetra_pHp0X[index].pHp0X[0][i];
		zBl0[4][i*3+1] = tetra_pHp0X[index].pHp0X[2][i];
		zBl0[4][i*3+2] = tetra_pHp0X[index].pHp0X[1][i];
		zBl0[5][i*3]   = tetra_pHp0X[index].pHp0X[2][i];
		zBl0[5][i*3+2] = tetra_pHp0X[index].pHp0X[0][i];
	}
}


void Set_pHpR(ElemType (*pHpR[3][4])(ElemType r,ElemType s,ElemType t))
{
	//Ò»ÐÐÒ»¸öÐÎ²Î
	pHpR[0][0]=pH0pR;
	pHpR[0][1]=pH1pR;
	pHpR[0][2]=pH2pR;
	pHpR[0][3]=pH3pR;

	pHpR[1][0]=pH0pS;
	pHpR[1][1]=pH1pS;
	pHpR[1][2]=pH2pS;
	pHpR[1][3]=pH3pS;

	pHpR[2][0]=pH0pT;
	pHpR[2][1]=pH1pT;
	pHpR[2][2]=pH2pT;
	pHpR[2][3]=pH3pT;
}

void Cal_Bl(ElemType zBl0[6][12], ElemType X[][3],ElemType Bl[6][12])
{
	for(int i=0; i<4; i++)
	{
		//¼ÆËãÃ¿¸öBl(i)
		for(int j=0;j<6;j++)
		{
			//¼ÆËãBl(i)µÄÃ¿Ò»ÐÐ
			for(int k=0;k<3;k++)
			{
				//¼ÆËãBl(i)µÄÃ¿Ò»ÐÐµÄÃ¿¸öÔªËØ
//				Bl[j][i*3+k]= zBl0[j][i*3  ] * X[0][k] 
//					        + zBl0[j][i*3+1] * X[1][k] 
//							+ zBl0[j][i*3+2] * X[2][k] ;
				Bl[j][i*3+k]= zBl0[j][i*3  ] * X[k][0] 
					        + zBl0[j][i*3+1] * X[k][1] 
							+ zBl0[j][i*3+2] * X[k][2] ;
			}
		}
	}
}

void Cal_C( ElemType X[3][3],ElemType C[3][3])
{
	for(int i=0;i<3;i++)
	{
		for(int j=0;j<3;j++)
		{
			C[i][j] = X[0][i]*X[0][j] + X[1][i]*X[1][j] + X[2][i]*X[2][j];
		}
	}
}

void Cal_S(ElemType C[3][3], ElemType X[][3],ElemType S[6])
{
//	const float miu = E/(1.0f+v)/2.0f;
//  const float lambda = E*v/(1.0f+v)/(1.0f-2.0f*v);
//    QueryPerformanceCounter(&BegainTime3) ;     
	ElemType invC[3][3] = {0};
	for(int i=0;i<3;i++)
	{
		for(int j=0;j<3;j++)
		{
			invC[i][j] = C[i][j];
		}
	}
//	if(!rinv(3, *invC ))//Èô¾ØÕóÆæÒì£¬²»ÄÜÇóÄæ
	if(!rinvM3x3(invC))
	{
//		MessageBox(NULL,"mat can not be inverted! please check...","´íÎó",MB_OK|MB_ICONEXCLAMATION);
		printf("mat C can not be inverted! please check...\n");
		exit(1);
	}
 //   QueryPerformanceCounter(&EndTime3);    
//	myfps9 = (double)( EndTime3.QuadPart - BegainTime3.QuadPart )/ Frequency.QuadPart;
//	printf("invC:%7fs ",(myfps9));
  //  QueryPerformanceCounter(&BegainTime3) ;     

	ElemType tJ=  X[0][0]*X[1][1]*X[2][2] + X[1][0]*X[2][1]*X[0][2] + X[0][1]*X[1][2]*X[2][0]
		        -(X[2][0]*X[1][1]*X[0][2] + X[1][0]*X[0][1]*X[2][2] + X[0][0]*X[2][1]*X[1][2]);

	S[0] = miu * (1.0f - invC[0][0]) + lambda* tJ * (tJ - 1.0f) * invC[0][0];
	S[1] = miu * (1.0f - invC[1][1]) + lambda* tJ * (tJ - 1.0f) * invC[1][1];
	S[2] = miu * (1.0f - invC[2][2]) + lambda* tJ * (tJ - 1.0f) * invC[2][2];
	S[3] = miu * (0.0f - invC[0][1]) + lambda* tJ * (tJ - 1.0f) * invC[0][1];
	S[4] = miu * (0.0f - invC[1][2]) + lambda* tJ * (tJ - 1.0f) * invC[1][2];
	S[5] = miu * (0.0f - invC[0][2]) + lambda* tJ * (tJ - 1.0f) * invC[0][2];
//    QueryPerformanceCounter(&EndTime3);    
//	myfps9 = (double)( EndTime3.QuadPart - BegainTime3.QuadPart )/ Frequency.QuadPart;
//	printf("S:%7fs\n",(myfps9));
}

void Cal_F(ElemType V0,ElemType Bl[6][12],ElemType S[6],int index)
{
	CVect3 tempF[4];
	for(int i=0;i<4;i++)
	{
		tempF[i]= CVect3(0.0f,0.0f,0.0f);
	}
	for(int i=0;i<12;i++)
	{
		for(int j=0;j<6;j++)
		{
//			pointForce[ tetrahedra[index].indexX[i/3] ].var[i%3] += Bl[j][i]*S[j];
//			tempF[i/3].var[i%3] += Bl[j][i]*S[j];
			tempF[i/3].var[i%3] -= Bl[j][i]*S[j];
		}
//		pointForce[ tetrahedra[index].indexX[i/3] ].var[i%3] *= tetra_V0[index];
	}
	for(int i=0;i<4;i++)
	{
		tempF[i] = tempF[i] * tetra_V0[index];
//		pointForce[ tetrahedra[index].indexX[i/3] ].var[i%3] *= tetra_V0[index];
		pointForce[ tetrahedra[index].indexX[i] ] = pointForce[ tetrahedra[index].indexX[i] ] + tempF[i];

	}
}

ElemType DotPro(CVect3 a,CVect3 b)
{
	return a.var[0]*b.var[0]+a.var[1]*b.var[1]+a.var[2]*b.var[2];
}
CVect3 CrossPro(CVect3 a,CVect3 b)
{
	CVect3 axb;
	axb.var[0] = a.var[1] * b.var[2] - a.var[2] * b.var[1];
	axb.var[1] = a.var[2] * b.var[0] - a.var[0] * b.var[2];
	axb.var[2] = a.var[0] * b.var[1] - a.var[1] * b.var[0];
	return axb;
}
