# Supplementary material for: A multi-GPU accelerated virtual-reality interaction simulation framework
Source: PLoS One. 2019 Apr 11;14(4):e0214852. doi: 10.1371/journal.pone.0214852 (PMC6459549; doi:10.1371/journal.pone.0214852)
Supplement: S2 File — (ZIP) [file pone.0214852.s002.zip › Virtual Cutting Experiment code/cutting_simulation/simu_test.cpp]

// simu_test.cpp : Defines the entry point for the application.
//

#include "stdafx.h"
/*
 *		ÕâÐ©´úÂëÊÇÓÉJeff Molofee Óë2000ÄêÐ´µÄ£¬ÔÙ´ÎÎÒ±ØÐë¸ÐÐ»Fredric Echols£¬ÒòÎªËûÊ¹ÕâÐ©´úÂë¿´ÆðÀ´¸ü¼ò½àºÍ¸ßÐ§£¬²¢Ê¹ËûÒ×ÓÚÊ¹ÓÃ¡£
 *		Èç¹ûÄã·¢ÏÖÕâÐ©´úÂë¶ÔÄãÓÐËù°ïÖú£¬Çë·ÃÎÊÎÒµÄÕ¾µã http://nehe.gamedev.net/default.asp £¬²¢ÈÃÎÒÖªµÀ¡£
 *********************************************************************************************************************************
 *		Õâ·ÝÎÄµµÊÇÓÉDancingWind·­ÒëµÄ£¬Èç¹ûÓÐÊ²Ã´´íÎóÇëe-mail:zhouwei02@mails.tsinghua.edu.cn
 */

/*********************°üº¬Á´½ÓµÄ¿âÎÄ¼þ*******************************************************************************************/
#pragma comment( lib, "opengl32.lib" )				
#pragma comment( lib, "glu32.lib" )	
#pragma comment( lib, "glut32.lib")
#pragma comment( lib, "glew32.lib")
#pragma comment( lib, "glaux.lib")
#pragma comment( lib, "vfw32.lib" )	
/********************************************************************************************************************************/

#include <windows.h>		// WindowsµÄÍ·ÎÄ¼þ
//#include "glew.h"			// °üº¬×îÐÂµÄgl.h,glu.h¿â
//#include "glut.h"			// °üº¬OpenGLÊµÓÃ¿â
//#include "glaux.h"			// GLaux¿âµÄÍ·ÎÄ¼þ


int texture[6];		// ´æ´¢Ò»¸öÎÆÀí
bool	pause=false;

#include "viewer.h"
#include "simu_test.h"
#include "cut.h"

CViewer viewer;

void initTetra();
void manipulateElement();
void IterateFem();


HDC			hDC=NULL;		// ´°¿Ú×ÅÉ«ÃèÊö±í¾ä±ú
HGLRC		hRC=NULL;		// OpenGLäÖÈ¾ÃèÊö±í¾ä±ú
HWND		hWnd=NULL;		// ±£´æÎÒÃÇµÄ´°¿Ú¾ä±ú
HINSTANCE	hInstance;		// ±£´æ³ÌÐòµÄÊµÀý

bool	keys[256];			// ±£´æ¼üÅÌ°´¼üµÄÊý×é
bool	active=TRUE;		// ´°¿ÚµÄ»î¶¯±êÖ¾£¬È±Ê¡ÎªTRUE
bool	fullscreen=TRUE;	// È«ÆÁ±êÖ¾È±Ê¡£¬È±Ê¡Éè¶¨³ÉÈ«ÆÁÄ£Ê½
LRESULT	CALLBACK WndProc(HWND, UINT, WPARAM, LPARAM);	// WndProcµÄ¶¨Òå


GLvoid ReSizeGLScene(GLsizei width, GLsizei height)		// ÖØÖÃOpenGL´°¿Ú´óÐ¡
{
	if (height==0)										// ·ÀÖ¹±»Áã³ý
	{
		height=1;										// ½«HeightÉèÎª1
	}

	glViewport(0,0,width,height);						// ÖØÖÃµ±Ç°µÄÊÓ¿Ú

	glMatrixMode(GL_PROJECTION);						// Ñ¡ÔñÍ¶Ó°¾ØÕó
	glLoadIdentity();									// ÖØÖÃÍ¶Ó°¾ØÕó

	// ÉèÖÃÊÓ¿ÚµÄ´óÐ¡
	gluPerspective(60.0f,(GLfloat)width/(GLfloat)height,0.1f,1000.0f);

	glMatrixMode(GL_MODELVIEW);							// Ñ¡ÔñÄ£ÐÍ¹Û²ì¾ØÕó
	glLoadIdentity();									// ÖØÖÃÄ£ÐÍ¹Û²ì¾ØÕó
}


int InitGL(GLvoid)										// ´Ë´¦¿ªÊ¼¶ÔOpenGL½øÐÐËùÓÐÉèÖÃ
{
int screen_width=640;
int screen_height=480;
	glShadeModel(GL_SMOOTH);							// ÆôÓÃÒõÓ°Æ½»¬
	glClearColor(1.0f, 1.0f, 1.0f, 0.5f);				// ºÚÉ«±³¾°
	glClearDepth(1.0f);									// ÉèÖÃÉî¶È»º´æ
	glEnable(GL_DEPTH_TEST);							// ÆôÓÃÉî¶È²âÊÔ
	glDepthFunc(GL_LEQUAL);								// Ëù×÷Éî¶È²âÊÔµÄÀàÐÍ
	glHint(GL_PERSPECTIVE_CORRECTION_HINT, GL_NICEST);	// ¸æËßÏµÍ³¶ÔÍ¸ÊÓ½øÐÐÐÞÕý
 //   glEnable(GL_TEXTURE_2D); // This Enable the Texture mapping
	glColor4f(1.0f,1.0f,1.0f,0.5f);


	glBlendFunc(GL_SRC_ALPHA,GL_ONE);		// »ùÓÚÔ´ÏóËØalphaÍ¨µÀÖµµÄ°ëÍ¸Ã÷»ìºÏº¯Êý
	
	glEnable(GL_BLEND);
	glDisable(GL_DEPTH_TEST);

	initTetra();

	return TRUE;										// ³õÊ¼»¯ OK
}

int curE = 1;

int DrawGLScene(GLvoid)									// ´ÓÕâÀï¿ªÊ¼½øÐÐËùÓÐµÄ»æÖÆ
{

	glClear(GL_COLOR_BUFFER_BIT | GL_DEPTH_BUFFER_BIT);	// Çå³ýÆÁÄ»ºÍÉî¶È»º´æ
	glLoadIdentity();									// ÖØÖÃµ±Ç°µÄÄ£ÐÍ¹Û²ì¾ØÕó

	//-----------------------------------------------------------------------//
	//-----------------------------------------------------------------------//
	//********************¿ÉÌí¼ÓopenGLµÄÓÐ¹Ø´úÂë*****************************

	viewer.Look();

	glEnable(GL_DEPTH_TEST);
	glDisable(GL_BLEND);

	if( knifeMoved() )
	{
		cutMesh();
	}

	IterateFem();

	displayKnife();
	displayCutting();

//	displayFem();
//	dispSpec();
//	displayPoints();
// 	dispLines();
//	dispShellLines();
//	dispElemWise(curE++);
//	dispElemWise(curE++);
//	dispElemWise(977);
//	dispElemPoints(3);
//	dispElemPoints(4);
//	dispElemPoints(5);

	glColor3f(1.0f,0.0f,0.0f);

	glFlush(); // This force the execution of OpenGL commands
 //   glutSwapBuffers(); // In double buffered mode we invert the positions of the visible 
	//-----------------------------------------------------------------------//
	//-----------------------------------------------------------------------//

	return TRUE;										// Ò»ÇÐ OK
}

GLvoid KillGLWindow(GLvoid)								// Õý³£Ïú»Ù´°¿Ú
{
	if (fullscreen)										// ÎÒÃÇ´¦ÓÚÈ«ÆÁÄ£Ê½Âð?
	{
		ChangeDisplaySettings(NULL,0);					// ÊÇµÄ»°£¬ÇÐ»»»Ø×ÀÃæ
		ShowCursor(TRUE);								// ÏÔÊ¾Êó±êÖ¸Õë
	}

	if (hRC)											//ÎÒÃÇÓµÓÐOpenGLÃèÊö±íÂð?
	{
		if (!wglMakeCurrent(NULL,NULL))					// ÎÒÃÇÄÜ·ñÊÍ·ÅDCºÍRCÃèÊö±í?
		{
			MessageBox(NULL,"ÊÍ·ÅDC»òRCÊ§°Ü¡£","¹Ø±Õ´íÎó",MB_OK | MB_ICONINFORMATION);
		}

		if (!wglDeleteContext(hRC))						// ÎÒÃÇÄÜ·ñÉ¾³ýRC?
		{
			MessageBox(NULL,"ÊÍ·ÅRCÊ§°Ü¡£","¹Ø±Õ´íÎó",MB_OK | MB_ICONINFORMATION);
		}
		hRC=NULL;										// ½«RCÉèÎª NULL
	}

	if (hDC && !ReleaseDC(hWnd,hDC))					// ÎÒÃÇÄÜ·ñÊÍ·Å DC?
	{
		MessageBox(NULL,"ÊÍ·ÅDCÊ§°Ü¡£","¹Ø±Õ´íÎó",MB_OK | MB_ICONINFORMATION);
		hDC=NULL;										// ½« DC ÉèÎª NULL
	}

	if (hWnd && !DestroyWindow(hWnd))					// ÄÜ·ñÏú»Ù´°¿Ú?
	{
		MessageBox(NULL,"ÊÍ·Å´°¿Ú¾ä±úÊ§°Ü¡£","¹Ø±Õ´íÎó",MB_OK | MB_ICONINFORMATION);
		hWnd=NULL;										// ½« hWnd ÉèÎª NULL
	}

	if (!UnregisterClass("OpenG",hInstance))			// ÄÜ·ñ×¢ÏúÀà?
	{
		MessageBox(NULL,"²»ÄÜ×¢Ïú´°¿ÚÀà¡£","¹Ø±Õ´íÎó",MB_OK | MB_ICONINFORMATION);
		hInstance=NULL;									// ½« hInstance ÉèÎª NULL
	}
}

/*	Õâ¸öº¯Êý´´½¨ÎÒÃÇOpenGL´°¿Ú£¬²ÎÊýÎª£º									*
 *	title			- ´°¿Ú±êÌâ												*
 *	width			- ´°¿Ú¿í¶È												*
 *	height			- ´°¿Ú¸ß¶È												*
 *	bits			- ÑÕÉ«µÄÎ»Éî£¨8/16/32£©									*
 *	fullscreenflag	- ÊÇ·ñÊ¹ÓÃÈ«ÆÁÄ£Ê½£¬È«ÆÁÄ£Ê½(TRUE)£¬´°¿ÚÄ£Ê½(FALSE)		*/
 
BOOL CreateGLWindow(char* title, int width, int height, int bits, bool fullscreenflag)
{
	GLuint		PixelFormat;			// ±£´æ²éÕÒÆ¥ÅäµÄ½á¹û
	WNDCLASS	wc;						// ´°¿ÚÀà½á¹¹
	DWORD		dwExStyle;				// À©Õ¹´°¿Ú·ç¸ñ
	DWORD		dwStyle;				// ´°¿Ú·ç¸ñ
	RECT		WindowRect;				// È¡µÃ¾ØÐÎµÄ×óÉÏ½ÇºÍÓÒÏÂ½ÇµÄ×ø±êÖµ
	WindowRect.left=(long)0;			// ½«Left   ÉèÎª 0
	WindowRect.right=(long)width;		// ½«Right  ÉèÎªÒªÇóµÄ¿í¶È
	WindowRect.top=(long)0;				// ½«Top    ÉèÎª 0
	WindowRect.bottom=(long)height;		// ½«Bottom ÉèÎªÒªÇóµÄ¸ß¶È

	fullscreen=fullscreenflag;			// ÉèÖÃÈ«¾ÖÈ«ÆÁ±êÖ¾

	hInstance			= GetModuleHandle(NULL);				// È¡µÃÎÒÃÇ´°¿ÚµÄÊµÀý
	wc.style			= CS_HREDRAW | CS_VREDRAW | CS_OWNDC;	// ÒÆ¶¯Ê±ÖØ»­£¬²¢Îª´°¿ÚÈ¡µÃDC
	wc.lpfnWndProc		= (WNDPROC) WndProc;					// WndProc´¦ÀíÏûÏ¢
	wc.cbClsExtra		= 0;									// ÎÞ¶îÍâ´°¿ÚÊý¾Ý
	wc.cbWndExtra		= 0;									// ÎÞ¶îÍâ´°¿ÚÊý¾Ý
	wc.hInstance		= hInstance;							// ÉèÖÃÊµÀý
	wc.hIcon			= LoadIcon(NULL, IDI_WINLOGO);			// ×°ÈëÈ±Ê¡Í¼±ê
	wc.hCursor			= LoadCursor(NULL, IDC_ARROW);			// ×°ÈëÊó±êÖ¸Õë
	wc.hbrBackground	= NULL;									// GL²»ÐèÒª±³¾°
	wc.lpszMenuName		= NULL;									// ²»ÐèÒª²Ëµ¥
	wc.lpszClassName	= "OpenG";								// Éè¶¨ÀàÃû×Ö

	if (!RegisterClass(&wc))									// ³¢ÊÔ×¢²á´°¿ÚÀà
	{
		MessageBox(NULL,"×¢²á´°¿ÚÊ§°Ü","´íÎó",MB_OK|MB_ICONEXCLAMATION);
		return FALSE;											// ÍË³ö²¢·µ»ØFALSE
	}
	
	if (fullscreen)												// Òª³¢ÊÔÈ«ÆÁÄ£Ê½Âð?
	{
		DEVMODE dmScreenSettings;								// Éè±¸Ä£Ê½
		memset(&dmScreenSettings,0,sizeof(dmScreenSettings));	// È·±£ÄÚ´æÇå¿ÕÎªÁã
		dmScreenSettings.dmSize=sizeof(dmScreenSettings);		// Devmode ½á¹¹µÄ´óÐ¡
		dmScreenSettings.dmPelsWidth	= width;				// ËùÑ¡ÆÁÄ»¿í¶È
		dmScreenSettings.dmPelsHeight	= height;				// ËùÑ¡ÆÁÄ»¸ß¶È
		dmScreenSettings.dmBitsPerPel	= bits;					// Ã¿ÏóËØËùÑ¡µÄÉ«²ÊÉî¶È
		dmScreenSettings.dmFields=DM_BITSPERPEL|DM_PELSWIDTH|DM_PELSHEIGHT;

		// ³¢ÊÔÉèÖÃÏÔÊ¾Ä£Ê½²¢·µ»Ø½á¹û¡£×¢: CDS_FULLSCREEN ÒÆÈ¥ÁË×´Ì¬Ìõ
		if (ChangeDisplaySettings(&dmScreenSettings,CDS_FULLSCREEN)!=DISP_CHANGE_SUCCESSFUL)
		{
			// ÈôÄ£Ê½Ê§°Ü£¬Ìá¹©Á½¸öÑ¡Ïî£ºÍË³ö»òÔÚ´°¿ÚÄÚÔËÐÐ¡£
			if (MessageBox(NULL,"È«ÆÁÄ£Ê½ÔÚµ±Ç°ÏÔ¿¨ÉÏÉèÖÃÊ§°Ü£¡\nÊ¹ÓÃ´°¿ÚÄ£Ê½£¿","NeHe G",MB_YESNO|MB_ICONEXCLAMATION)==IDYES)
			{
				//Èç¹ûÓÃ»§Ñ¡Ôñ´°¿ÚÄ£Ê½£¬±äÁ¿fullscreen µÄÖµ±äÎªFALSE,³ÌÐò¼ÌÐøÔËÐÐ
				fullscreen=FALSE;		// Ñ¡Ôñ´°¿ÚÄ£Ê½(Fullscreen=FALSE)
			}
			else
			{
				//Èç¹ûÓÃ»§Ñ¡ÔñÍË³ö£¬µ¯³öÏûÏ¢´°¿Ú¸æÖªÓÃ»§³ÌÐò½«½áÊø¡£²¢·µ»ØFALSE¸æËß³ÌÐò´°¿ÚÎ´ÄÜ³É¹¦´´½¨¡£³ÌÐòÍË³ö¡£
				MessageBox(NULL,"³ÌÐò½«±»¹Ø±Õ","´íÎó",MB_OK|MB_ICONSTOP);
				return FALSE;									// ÍË³ö²¢·µ»Ø FALSE
			}
		}
	}

	if (fullscreen)												// ÈÔ´¦ÓÚÈ«ÆÁÄ£Ê½Âð?
	{
		dwExStyle=WS_EX_APPWINDOW;								// À©Õ¹´°Ìå·ç¸ñ
		dwStyle=WS_POPUP;										// ´°Ìå·ç¸ñ
		ShowCursor(FALSE);										// Òþ²ØÊó±êÖ¸Õë
	}
	else
	{
		dwExStyle=WS_EX_APPWINDOW | WS_EX_WINDOWEDGE;			// À©Õ¹´°Ìå·ç¸ñ
		dwStyle=WS_OVERLAPPEDWINDOW;							// ´°Ìå·ç¸ñ
	}

	AdjustWindowRectEx(&WindowRect, dwStyle, FALSE, dwExStyle);		// µ÷Õû´°¿Ú´ïµ½ÕæÕýÒªÇóµÄ´óÐ¡

	// ´´½¨´°¿Ú
	if (!(hWnd=CreateWindowEx(	dwExStyle,							// À©Õ¹´°Ìå·ç¸ñ
								"OpenG",							// ÀàÃû×Ö
								title,								// ´°¿Ú±êÌâ
								dwStyle |							// ±ØÐëµÄ´°Ìå·ç¸ñÊôÐÔ
								WS_CLIPSIBLINGS |					// ±ØÐëµÄ´°Ìå·ç¸ñÊôÐÔ
								WS_CLIPCHILDREN,					// ±ØÐëµÄ´°Ìå·ç¸ñÊôÐÔ
								0, 0,								// ´°¿ÚÎ»ÖÃ
								WindowRect.right-WindowRect.left,	// ¼ÆËãµ÷ÕûºÃµÄ´°¿Ú¿í¶È
								WindowRect.bottom-WindowRect.top,	// ¼ÆËãµ÷ÕûºÃµÄ´°¿Ú¸ß¶È
								NULL,								// ÎÞ¸¸´°¿Ú
								NULL,								// ÎÞ²Ëµ¥
								hInstance,							// ÊµÀý
								NULL)))								// ²»ÏòWM_CREATE´«µÝÈÎºÎ¶«¶«
	{
		KillGLWindow();								// ÖØÖÃÏÔÊ¾Çø
		MessageBox(NULL,"´°¿Ú´´½¨´íÎó","´íÎó",MB_OK|MB_ICONEXCLAMATION);
		return FALSE;								// ·µ»Ø FALSE
	}

	static	PIXELFORMATDESCRIPTOR pfd=				//pfd ¸æËß´°¿ÚÎÒÃÇËùÏ£ÍûµÄ¶«¶«£¬¼´´°¿ÚÊ¹ÓÃµÄÏñËØ¸ñÊ½
	{
		sizeof(PIXELFORMATDESCRIPTOR),				// ÉÏÊö¸ñÊ½ÃèÊö·ûµÄ´óÐ¡
		1,											// °æ±¾ºÅ
		PFD_DRAW_TO_WINDOW |						// ¸ñÊ½Ö§³Ö´°¿Ú
		PFD_SUPPORT_OPENGL |						// ¸ñÊ½±ØÐëÖ§³ÖOpenGL
		PFD_DOUBLEBUFFER,							// ±ØÐëÖ§³ÖË«»º³å
		PFD_TYPE_RGBA,								// ÉêÇë RGBA ¸ñÊ½
		bits,										// Ñ¡¶¨É«²ÊÉî¶È
		0, 0, 0, 0, 0, 0,							// ºöÂÔµÄÉ«²ÊÎ»
		0,											// ÎÞAlpha»º´æ
		0,											// ºöÂÔShift Bit
		0,											// ÎÞÀÛ¼Ó»º´æ
		0, 0, 0, 0,									// ºöÂÔ¾Û¼¯Î»
		16,											// 16Î» Z-»º´æ (Éî¶È»º´æ) 
		0,											// ÎÞÃÉ°å»º´æ
		0,											// ÎÞ¸¨Öú»º´æ
		PFD_MAIN_PLANE,								// Ö÷»æÍ¼²ã
		0,											// ²»Ê¹ÓÃÖØµþ²ã
		0, 0, 0										// ºöÂÔ²ãÕÚÕÖ
	};
	
	if (!(hDC=GetDC(hWnd)))							// È¡µÃÉè±¸ÃèÊö±íÁËÃ´?
	{
		KillGLWindow();								// ÖØÖÃÏÔÊ¾Çø
		MessageBox(NULL,"²»ÄÜ´´½¨Ò»¸ö´°¿ÚÉè±¸ÃèÊö±í","´íÎó",MB_OK|MB_ICONEXCLAMATION);
		return FALSE;								// ·µ»Ø FALSE
	}

	if (!(PixelFormat=ChoosePixelFormat(hDC,&pfd)))	// Windows ÕÒµ½ÏàÓ¦µÄÏóËØ¸ñÊ½ÁËÂð?
	{
		KillGLWindow();								// ÖØÖÃÏÔÊ¾Çø
		MessageBox(NULL,"²»ÄÜ´´½¨Ò»ÖÖÏàÆ¥ÅäµÄÏñËØ¸ñÊ½","´íÎó",MB_OK|MB_ICONEXCLAMATION);
		return FALSE;								// ·µ»Ø FALSE
	}

	if(!SetPixelFormat(hDC,PixelFormat,&pfd))		// ÄÜ¹»ÉèÖÃÏóËØ¸ñÊ½Ã´?
	{
		KillGLWindow();								// ÖØÖÃÏÔÊ¾Çø
		MessageBox(NULL,"²»ÄÜÉèÖÃÏñËØ¸ñÊ½","´íÎó",MB_OK|MB_ICONEXCLAMATION);
		return FALSE;								// ·µ»Ø FALSE
	}

	if (!(hRC=wglCreateContext(hDC)))				// ÄÜ·ñÈ¡µÃOpenGLäÖÈ¾ÃèÊö±í?
	{
		KillGLWindow();								// ÖØÖÃÏÔÊ¾Çø
		MessageBox(NULL,"²»ÄÜ´´½¨OpenGLäÖÈ¾ÃèÊö±í","´íÎó",MB_OK|MB_ICONEXCLAMATION);
		return FALSE;								// ·µ»Ø FALSE
	}

	if(!wglMakeCurrent(hDC,hRC))					// ³¢ÊÔ¼¤»î×ÅÉ«ÃèÊö±í
	{
		KillGLWindow();								// ÖØÖÃÏÔÊ¾Çø
		MessageBox(NULL,"²»ÄÜ¼¤»îµ±Ç°µÄOpenGLäÖÈ»ÃèÊö±í","´íÎó",MB_OK|MB_ICONEXCLAMATION);
		return FALSE;								// ·µ»Ø FALSE
	}

//	ShowWindow(hWnd,SW_SHOWMAXIMIZED);						// ÏÔÊ¾´°¿Ú
	ShowWindow(hWnd,SW_SHOW);						// ÏÔÊ¾´°¿Ú
	SetForegroundWindow(hWnd);						// ÂÔÂÔÌá¸ßÓÅÏÈ¼¶
	SetFocus(hWnd);									// ÉèÖÃ¼üÅÌµÄ½¹µãÖÁ´Ë´°¿Ú
	ReSizeGLScene(width, height);					// ÉèÖÃÍ¸ÊÓ GL ÆÁÄ»

	if (!InitGL())									// ³õÊ¼»¯ÐÂ½¨µÄGL´°¿Ú
	{
		KillGLWindow();								// ÖØÖÃÏÔÊ¾Çø
		MessageBox(NULL,"³õÊ¼»¯Ê§°Ü","´íÎó",MB_OK|MB_ICONEXCLAMATION);
		return FALSE;								// ·µ»Ø FALSE
	}

	return TRUE;									// ³É¹¦
}

LRESULT CALLBACK WndProc(	HWND	hWnd,			// ´°¿ÚµÄ¾ä±ú	
							UINT	uMsg,			// ´°¿ÚµÄÏûÏ¢
							WPARAM	wParam,			// ¸½¼ÓµÄÏûÏ¢ÄÚÈÝ
							LPARAM	lParam)			// ¸½¼ÓµÄÏûÏ¢ÄÚÈÝ
{
	switch (uMsg)									// ¼ì²éWindowsÏûÏ¢
	{
		case WM_ACTIVATE:							// ¼àÊÓ´°¿Ú¼¤»îÏûÏ¢
		{
			if (!HIWORD(wParam))					// ¼ì²é×îÐ¡»¯×´Ì¬
			{
				active=TRUE;						// ³ÌÐò´¦ÓÚ¼¤»î×´Ì¬
			}
			else
			{
				active=FALSE;						// ³ÌÐò²»ÔÙ¼¤»î
			}

			return 0;								// ·µ»ØÏûÏ¢Ñ­»·
		}

		case WM_SYSCOMMAND:							// ÏµÍ³ÖÐ¶ÏÃüÁî
		{
			switch (wParam)							// ¼ì²éÏµÍ³µ÷ÓÃ
			{
				case SC_SCREENSAVE:					// ÆÁ±£ÒªÔËÐÐ?
				case SC_MONITORPOWER:				// ÏÔÊ¾Æ÷Òª½øÈë½ÚµçÄ£Ê½?
				return 0;							// ×èÖ¹·¢Éú
			}
			break;									// ÍË³ö
		}

		case WM_CLOSE:								// ÊÕµ½CloseÏûÏ¢?
		{
			PostQuitMessage(0);						// ·¢³öÍË³öÏûÏ¢
			return 0;								// ·µ»Ø
		}

		case WM_KEYDOWN:							// ÓÐ¼ü°´ÏÂÃ´?
		{
			keys[wParam] = TRUE;					// Èç¹ûÊÇ£¬ÉèÎªTRUE
			return 0;								// ·µ»Ø
		}

		case WM_KEYUP:								// ÓÐ¼ü·Å¿ªÃ´?
		{
			keys[wParam] = FALSE;					// Èç¹ûÊÇ£¬ÉèÎªFALSE
			return 0;								// ·µ»Ø
		}

		case WM_SIZE:								// µ÷ÕûOpenGL´°¿Ú´óÐ¡
		{
			ReSizeGLScene(LOWORD(lParam),HIWORD(lParam));  // LoWord=Width,HiWord=Height
			return 0;								// ·µ»Ø
		}
	}

	// Ïò DefWindowProc´«µÝËùÓÐÎ´´¦ÀíµÄÏûÏ¢¡£
	return DefWindowProc(hWnd,uMsg,wParam,lParam);
}

int WINAPI WinMain(HINSTANCE	hInstance,			// µ±Ç°´°¿ÚÊµÀý
					HINSTANCE	hPrevInstance,		// Ç°Ò»¸ö´°¿ÚÊµÀý
					LPSTR		lpCmdLine,			// ÃüÁîÐÐ²ÎÊý
					int			nCmdShow)			// ´°¿ÚÏÔÊ¾×´Ì¬
{
	MSG		msg;									// WindowsxÏûÏ¢½á¹¹
	BOOL	done=FALSE;								// ÓÃÀ´ÍË³öÑ­»·µÄBool ±äÁ¿

	// ÌáÊ¾ÓÃ»§Ñ¡ÔñÔËÐÐÄ£Ê½
//	if (MessageBox(NULL,"ÄãÏëÔÚÈ«ÆÁÄ£Ê½ÏÂÔËÐÐÃ´£¿", "ÉèÖÃÈ«ÆÁÄ£Ê½",MB_YESNO|MB_ICONQUESTION)==IDNO)
	{
		fullscreen=FALSE;							// FALSEÎª´°¿ÚÄ£Ê½
	}

	// ´´½¨OpenGL´°¿Ú
	if (!CreateGLWindow("Cutting with Virtual Node Algorithm",640,480,16,fullscreen))
//	if (!CreateGLWindow("total Lagrangian Dynamic Explict Algorithm",640,480,16,fullscreen))
	{
		return 0;									// Ê§°ÜÍË³ö
	}

	while(!done)									// ±£³ÖÑ­»·Ö±µ½ done=TRUE
	{
		if (PeekMessage(&msg,NULL,0,0,PM_REMOVE))	// ÓÐÏûÏ¢ÔÚµÈ´ýÂð?
		{
			if (msg.message==WM_QUIT)				// ÊÕµ½ÍË³öÏûÏ¢?
			{
				done=TRUE;							// ÊÇ£¬Ôòdone=TRUE
			}
			else									// ²»ÊÇ£¬´¦Àí´°¿ÚÏûÏ¢
			{
				TranslateMessage(&msg);				// ·­ÒëÏûÏ¢
				DispatchMessage(&msg);				// ·¢ËÍÏûÏ¢
			}
		}
		else										// Èç¹ûÃ»ÓÐÏûÏ¢
		{
			// »æÖÆ³¡¾°¡£¼àÊÓESC¼üºÍÀ´×ÔDrawGLScene()µÄÍË³öÏûÏ¢
			if (active)								// ³ÌÐò¼¤»îµÄÃ´?
			{
				if (keys[VK_ESCAPE])				// ESC °´ÏÂÁËÃ´?
				{
					done=TRUE;						// ESC ·¢³öÍË³öÐÅºÅ
				}
				else								// ²»ÊÇÍË³öµÄÊ±ºò£¬Ë¢ÐÂÆÁÄ»
				{
					DrawGLScene();					// »æÖÆ³¡¾°
					SwapBuffers(hDC);				// ½»»»»º´æ (Ë«»º´æ)
						if (keys['W'])
						{
							viewer.KeyW();
						}

						if (keys['S'])
						{
							viewer.KeyS();
						}

						if (keys['A'])
						{
							viewer.KeyA();
						}

						if (keys['D'])
						{
							viewer.KeyD();
						}

						if (keys['Q'])//ÓÃÓÚÏÂ½µ
						{
							viewer.KeyQ();
						}

						if (keys['E'])//ÓÃÓÚÉÏÉý
						{
							viewer.KeyE();
						}

						if (keys[VK_UP])					// Up·½Ïò¼ü°´ÏÂÁËÃ´?
						{
							viewer.Up();					
						}

						if (keys[VK_DOWN])					// Down·½Ïò¼ü°´ÏÂÁËÃ´?
						{
							viewer.Down();
						}

						if (keys[VK_RIGHT])					// Right·½Ïò¼ü°´ÏÂÁËÃ´?
						{	
							viewer.Right();
						}

						if (keys[VK_LEFT])					// Left·½Ïò¼ü°´ÏÂÁËÃ´?
						{
							viewer.Left();
						}

						if (keys[VK_SPACE])
						{
							manipulateElement();
						}
//						if (keys['B'])
//						{
//								myDebug = 1;
//								keys['B'] = 0;

//						}

				}
			}

			if (keys[VK_F1])						// F1¼ü°´ÏÂÁËÃ´?
			{
				keys[VK_F1]=FALSE;					// ÈôÊÇ£¬Ê¹¶ÔÓ¦µÄKeyÊý×éÖÐµÄÖµÎª FALSE
				KillGLWindow();						// Ïú»Ùµ±Ç°µÄ´°¿Ú
				fullscreen=!fullscreen;				// ÇÐ»» È«ÆÁ / ´°¿Ú Ä£Ê½
				// ÖØ½¨ OpenGL ´°¿Ú
				if (!CreateGLWindow("total Lagrangian Dynamic Explict Algorithm",640,480,16,fullscreen))
				{
					return 0;						// Èç¹û´°¿ÚÎ´ÄÜ´´½¨£¬³ÌÐòÍË³ö
				}
			}
		}
	}

	// ¹Ø±Õ³ÌÐò
	KillGLWindow();									// Ïú»Ù´°¿Ú
	return (msg.wParam);							// ÍË³ö³ÌÐò
}
