# Supplementary material for: A multi-GPU accelerated virtual-reality interaction simulation framework
Source: PLoS One. 2019 Apr 11;14(4):e0214852. doi: 10.1371/journal.pone.0214852 (PMC6459549; doi:10.1371/journal.pone.0214852)
Supplement: S2 File — (ZIP) [file pone.0214852.s002.zip › Virtual Cutting Experiment code/cutting_simulation/solid_smooth.txt]

6097
CTETRA   1030       1293    1292    1291    1290
CTETRA   1031       1289    1293    1288    1287
CTETRA   1032       1293    1287    1289    1291
CTETRA   1033       1293    1286    1285    1287
CTETRA   1034       1293    1292    1286    1291
CTETRA   1035       1284    1283    1282    1281
CTETRA   1036       1284    1283    1280    1279
CTETRA   1037       1278    1284    1277    1276
CTETRA   1038       1276    1284    1277    1280
CTETRA   1039       1275    1274    1273    1272
CTETRA   1040       1274    1273    1272    1271
CTETRA   1041       1270    1269    1268    1267
CTETRA   1042       1271    1274    1266    1265
CTETRA   1043       1264    1265    1263    1271
CTETRA   1044       1271    1262    1264    1261
CTETRA   1045       294     1260    298     477
CTETRA   1046       1261    1266    1264    1271
CTETRA   1047       1259    1261    1266    1264
CTETRA   1048       1271    1274    1273    1258
CTETRA   1049       1257    190     1256    1255
CTETRA   1050       1254    435     177     178
CTETRA   1051       1257    1253    190     1252
CTETRA   1052       1257    1251    383     1250
CTETRA   1053       1249    1257    1255    1248
CTETRA   1054       1257    1255    1248    1252
CTETRA   1055       1247    1246    1245    1244
CTETRA   1056       1247    1243    1242    1241
CTETRA   1057       1247    1243    1241    1240
CTETRA   1058       1247    1239    1238    1240
CTETRA   1059       1247    1237    1239    1240
CTETRA   1060       1247    1246    1236    1235
CTETRA   1061       1247    1242    1243    1235
CTETRA   1062       1236    1234    1237    1247
CTETRA   1063       1233    1232    1231    1230
CTETRA   1064       1229    1233    1228    1227
CTETRA   1065       1229    1226    1232    1225
CTETRA   1066       1229    1224    1226    1225
CTETRA   1067       1223    1222    78      201
CTETRA   1068       1229    1221    1226    1220
CTETRA   1069       1219    1232    1231    1233
CTETRA   1070       1229    1221    1219    1226
CTETRA   1071       1218    4       1217    414
CTETRA   1072       1218    1216    285     134
CTETRA   1073       1218    1216    134     1215
CTETRA   1074       1218    1217    134     414
CTETRA   1075       1218    1214    1216    1215
CTETRA   1076       1213    1212    1211    1210
CTETRA   1077       1213    1209    1208    1207
CTETRA   1078       1213    1206    1207    1205
CTETRA   1079       1213    1212    1204    1206
CTETRA   1080       1213    1209    1207    1204
CTETRA   1081       1203    1274    1202    1201
CTETRA   1082       1203    1200    1201    1199
CTETRA   1083       1198    291     348     49
CTETRA   1084       1197    1196    1195    1194
CTETRA   1085       1193    1192    1196    1191
CTETRA   1086       1191    1190    1189    1188
CTETRA   1087       1191    1189    1196    1193
CTETRA   1088       1191    1187    1186    1185
CTETRA   1089       1186    1185    1184    1191
CTETRA   1090       1191    1188    1183    1182
CTETRA   1091       1181    1180    1179    1178
CTETRA   1092       1180    1177    1176    1175
CTETRA   1093       1180    1174    1176    1179
CTETRA   1094       1180    1173    1174    1172
CTETRA   1095       1180    1173    1176    1174
CTETRA   1096       1180    1171    1170    1174
CTETRA   1097       1180    1178    1171    1179
CTETRA   1098       1169    1168    1286    1167
CTETRA   1099       1169    1178    1181    1179
CTETRA   1100       1169    1166    1165    1164
CTETRA   1101       1163    1162    1161    1160
CTETRA   1102       1163    1159    1161    1158
CTETRA   1103       1163    1161    1159    1160
CTETRA   1104       1157    1163    1158    1156
CTETRA   1105       1158    1157    1155    1161
CTETRA   1106       1154    1153    1152    1151
CTETRA   1107       1154    1150    1149    1276
CTETRA   1108       1154    1148    1147    1146
CTETRA   1109       1145    1154    1144    1146
CTETRA   1110       1154    1145    1144    1148
CTETRA   1111       1143    1142    491     1141
CTETRA   1112       1143    1140    1142    1139
CTETRA   1113       1143    1138    1142    1137
CTETRA   1114       1136    1135    1134    1133
CTETRA   1115       1143    1132    1131    1139
CTETRA   1116       1143    1142    1141    1139
CTETRA   1117       1130    1193    1192    1196
CTETRA   1118       1252    1129    1255    1130
CTETRA   1119       1255    1130    1248    1252
CTETRA   1120       1130    1129    402     1252
CTETRA   1121       1130    1248    1195    1128
CTETRA   1122       1129    1193    1128    1130
CTETRA   1123       1127    1129    1193    1128
CTETRA   1124       1126    1125    1124    1123
CTETRA   1125       1126    1124    1122    1121
CTETRA   1126       1126    1120    1124    1121
CTETRA   1127       1126    1119    1118    1235
CTETRA   1128       1126    1119    1245    1117
CTETRA   1129       1126    1124    1235    1123
CTETRA   1130       1126    1124    1125    1122
CTETRA   1131       1162    1116    1161    1160
CTETRA   1132       1163    1115    1114    1113
CTETRA   1133       1163    1162    1114    1157
CTETRA   1134       1162    1112    1114    1205
CTETRA   1135       1114    1163    1111    1110
CTETRA   1136       1160    1162    1110    1163
CTETRA   1137       1109    1108    1107    1106
CTETRA   1138       1109    1105    1108    1104
CTETRA   1139       1109    1105    1103    1102
CTETRA   1140       1109    1108    1106    1101
CTETRA   1141       1109    1108    1101    1104
CTETRA   1142       1109    1100    1103    1101
CTETRA   1143       1109    1099    1100    1101
CTETRA   1144       1098    1097    1096    1095
CTETRA   1145       1095    1097    1096    1116
CTETRA   1146       1094    1093    1092    1091
CTETRA   1147       1090    1211    1093    1089
CTETRA   1148       1090    1095    1091    1116
CTETRA   1149       1088    1087    1086    1292
CTETRA   1150       1293    1292    1085    1286
CTETRA   1151       1293    1086    1088    1084
CTETRA   1152       1293    1088    1292    1083
CTETRA   1153       1293    1290    1291    1082
CTETRA   1154       1292    1286    1291    1081
CTETRA   1155       1080    1079    1078    1113
CTETRA   1156       1080    1078    1077    1076
CTETRA   1157       1080    1113    1111    1075
CTETRA   1158       1080    1113    1076    1111
CTETRA   1159       1080    1115    1113    1075
CTETRA   1160       1080    1113    1115    1074
CTETRA   1161       1073    1076    1223    1080
CTETRA   1162       1260    1072    1071    294
CTETRA   1163       1080    1070    1076    1223
CTETRA   1164       1155    1069    1068    1067
CTETRA   1165       1155    1158    1069    1066
CTETRA   1166       1155    1158    1066    1156
CTETRA   1167       1065    1273    1064    1063
CTETRA   1168       1065    1062    1061    1258
CTETRA   1169       1258    1207    1060    1065
CTETRA   1170       1059    1258    1207    1060
CTETRA   1171       1065    1207    1058    1062
CTETRA   1172       1065    1058    1207    1057
CTETRA   1173       1056    1055    1054    1053
CTETRA   1174       1052    1055    1054    1056
CTETRA   1175       1055    1056    1051    1050
CTETRA   1176       1055    1049    1048    1051
CTETRA   1177       1152    1148    1047    1173
CTETRA   1178       1154    1152    1148    1151
CTETRA   1179       1152    1047    1151    1046
CTETRA   1180       1152    1174    1047    1045
CTETRA   1181       1246    340     1044    293
CTETRA   1182       1246    340     1043    1044
CTETRA   1183       1246    1244    187     1245
CTETRA   1184       1246    1244    37      187
CTETRA   1185       1247    1236    1246    1238
CTETRA   1186       1247    1245    1246    1235
CTETRA   1187       1293    1288    1285    1042
CTETRA   1188       217     1072    1071    1260
CTETRA   1189       1169    1286    1166    1167
CTETRA   1190       1286    1166    1167    1285
CTETRA   1191       1283    1167    1042    1085
CTETRA   1192       477     1260    298     217
CTETRA   1193       1041    1040    1039    1038
CTETRA   1194       1041    1038    1078    1159
CTETRA   1195       1037    1036    1035    1041
CTETRA   1196       1034    1280    1033    1032
CTETRA   1197       1041    1165    1036    1031
CTETRA   1198       1030    64      1029    65
CTETRA   1199       1041    1031    1036    1028
CTETRA   1200       1027    435     1026    335
CTETRA   1201       1027    1026    435     1025
CTETRA   1202       1027    1024    1023    32
CTETRA   1203       1027    1022    1023    1021
CTETRA   1204       1022    1020    1021    1027
CTETRA   1205       1027    1100    1021    1019
CTETRA   1206       1027    1020    1021    1100
CTETRA   1207       1027    1026    1025    1103
CTETRA   1208       1274    1271    1272    1263
CTETRA   1209       1274    1131    1263    1272
CTETRA   1210       1274    1059    1258    1266
CTETRA   1211       1201    1059    1060    1258
CTETRA   1212       1258    1274    1201    1059
CTETRA   1213       1203    1018    1017    357
CTETRA   1214       1203    1274    1272    1131
CTETRA   1215       1131    1274    1202    1203
CTETRA   1216       1201    1203    1199    1202
CTETRA   1217       1016    1108    1104    1101
CTETRA   1218       1016    1015    185     436
CTETRA   1219       1016    1015    1101    1104
CTETRA   1220       1250    1014    1013    1012
CTETRA   1221       1012    1011    1250    1014
CTETRA   1222       1250    1010    1011    188
CTETRA   1223       1010    1014    1013    1250
CTETRA   1224       1250    1253    1012    1013
CTETRA   1225       157     1013    265     188
CTETRA   1226       1013    265     188     1250
CTETRA   1227       1250    1011    68      188
CTETRA   1228       1175    1177    1009    1181
CTETRA   1229       1055    1008    1053    1050
CTETRA   1230       1055    1008    1048    20
CTETRA   1231       1190    1048    1008    1189
CTETRA   1232       1176    1147    1179    1174
CTETRA   1233       1008    1007    1054    1053
CTETRA   1234       1008    1189    427     410
CTETRA   1235       1008    1054    158     20
CTETRA   1236       1263    1131    1137    1272
CTETRA   1237       1263    1265    1264    1006
CTETRA   1238       1263    1137    1262    1272
CTETRA   1239       1263    1005    1004    1262
CTETRA   1240       1003    1002    1001    1000
CTETRA   1241       999     210     89      90
CTETRA   1242       1003    1000    998     997
CTETRA   1243       1003    998     1001    996
CTETRA   1244       1003    995     996     994
CTETRA   1245       1003    993     992     994
CTETRA   1246       1003    991     990     992
CTETRA   1247       1003    993     1002    992
CTETRA   1248       989     1036    1230    988
CTETRA   1249       988     1036    987     989
CTETRA   1250       988     986     1165    985
CTETRA   1251       1176    1147    984     1032
CTETRA   1252       1230    1165    983     988
CTETRA   1253       988     1165    983     985
CTETRA   1254       988     983     1230    982
CTETRA   1255       981     980     31      1033
CTETRA   1256       981     381     979     334
CTETRA   1257       981     381     980     979
CTETRA   1258       1239    1014    1238    1240
CTETRA   1259       1239    978     1240    1237
CTETRA   1260       1012    1014    1239    1240
CTETRA   1261       1240    1012    977     1239
CTETRA   1262       1239    1012    977     976
CTETRA   1263       1239    975     1014    976
CTETRA   1264       974     973     972     971
CTETRA   1265       1239    970     969     1237
CTETRA   1266       968     967     966     965
CTETRA   1267       968     964     963     160
CTETRA   1268       968     967     47      46
CTETRA   1269       968     965     328     47
CTETRA   1270       968     964     328     965
CTETRA   1271       968     327     964     160
CTETRA   1272       1143    1018    962     491
CTETRA   1273       961     1231    983     960
CTETRA   1274       1142    1138    391     959
CTETRA   1275       1143    1137    1142    1140
CTETRA   1276       1143    1137    1018    1138
CTETRA   1277       1141    491     275     958
CTETRA   1278       957     956     249     109
CTETRA   1279       957     955     241     115
CTETRA   1280       954     961     983     960
CTETRA   1281       953     952     1129    1127
CTETRA   1282       952     957     1127    953
CTETRA   1283       957     456     953     952
CTETRA   1284       957     953     241     955
CTETRA   1285       456     957     241     109
CTETRA   1286       951     950     1289    949
CTETRA   1287       13      1219    948     947
CTETRA   1288       433     53      405     950
CTETRA   1289       951     1082    1289    53
CTETRA   1290       946     945     944     943
CTETRA   1291       331     172     53      1082
CTETRA   1292       942     941     182     940
CTETRA   1293       939     938     1141    1139
CTETRA   1294       939     438     1141    938
CTETRA   1295       937     1139    936     935
CTETRA   1296       939     48      345     934
CTETRA   1297       942     182     941     180
CTETRA   1298       939     934     379     933
CTETRA   1299       939     934     345     379
CTETRA   1300       939     937     934     932
CTETRA   1301       939     438     938     933
CTETRA   1302       939     937     932     935
CTETRA   1303       1283    1168    1085    1277
CTETRA   1304       1283    931     1056    1042
CTETRA   1305       1283    1167    1168    1280
CTETRA   1306       1284    1283    1277    1280
CTETRA   1307       1283    1056    930     1279
CTETRA   1308       1282    1284    1053    1056
CTETRA   1309       1056    1284    1053    1279
CTETRA   1310       1053    1276    929     1153
CTETRA   1311       1167    1279    1179    1280
CTETRA   1312       1280    1283    1167    1279
CTETRA   1313       1284    1281    1282    1278
CTETRA   1314       947     13      928     948
CTETRA   1315       1218    947     927     1231
CTETRA   1316       947     13      1219    135
CTETRA   1317       947     961     928     926
CTETRA   1318       926     947     960     148
CTETRA   1319       947     136     960     148
CTETRA   1320       947     927     136     285
CTETRA   1321       1141    1139    936     937
CTETRA   1322       937     936     925     924
CTETRA   1323       937     924     923     936
CTETRA   1324       937     934     922     48
CTETRA   1325       1198    921     348     291
CTETRA   1326       1104    1019    1026    943
CTETRA   1327       1198    348     920     49
CTETRA   1328       937     936     1141    925
CTETRA   1329       936     1140    919     918
CTETRA   1330       936     918     917     1139
CTETRA   1331       937     936     923     935
CTETRA   1332       936     935     917     923
CTETRA   1333       936     919     924     918
CTETRA   1334       62      337     33      916
CTETRA   1335       915     33      916     1019
CTETRA   1336       1027    915     1019    1024
CTETRA   1337       1027    915     1024    32
CTETRA   1338       915     33      1024    32
CTETRA   1339       337     1026    335     915
CTETRA   1340       335     915     32      337
CTETRA   1341       914     913     912     28
CTETRA   1342       914     913     374     911
CTETRA   1343       914     910     909     911
CTETRA   1344       914     374     913     28
CTETRA   1345       914     910     400     908
CTETRA   1346       907     906     905     1208
CTETRA   1347       1208    905     1210    904
CTETRA   1348       1208    903     907     906
CTETRA   1349       1208    1207    1058    904
CTETRA   1350       903     1210    1209    1208
CTETRA   1351       1029    210     65      64
CTETRA   1352       902     1071    484     217
CTETRA   1353       901     903     1210    1209
CTETRA   1354       900     61      899     209
CTETRA   1355       898     1209    897     903
CTETRA   1356       1208    1058    1207    1209
CTETRA   1357       1109    896     1105    1102
CTETRA   1358       1105    1104    1026    895
CTETRA   1359       1105    1102    896     1254
CTETRA   1360       1105    1026    1254    895
CTETRA   1361       1105    1108    1104    895
CTETRA   1362       1105    894     1108    895
CTETRA   1363       893     1267    162     320
CTETRA   1364       1267    892     320     893
CTETRA   1365       964     1267    892     320
CTETRA   1366       412     893     892     891
CTETRA   1367       893     892     320     319
CTETRA   1368       893     891     890     892
CTETRA   1369       1268    890     892     893
CTETRA   1370       990     1268    890     892
CTETRA   1371       893     1268    890     889
CTETRA   1372       1002    1080    1077    1074
CTETRA   1373       1080    1074    1073    1077
CTETRA   1374       1041    888     1078    1038
CTETRA   1375       1078    1002    1028    1035
CTETRA   1376       1078    1028    887     888
CTETRA   1377       1078    888     887     1038
CTETRA   1378       1149    886     885     884
CTETRA   1379       1003    990     997     995
CTETRA   1380       883     992     882     881
CTETRA   1381       992     882     881     991
CTETRA   1382       991     880     879     882
CTETRA   1383       878     877     975     970
CTETRA   1384       991     876     990     992
CTETRA   1385       876     890     882     991
CTETRA   1386       991     882     879     890
CTETRA   1387       991     881     880     882
CTETRA   1388       991     990     890     997
CTETRA   1389       875     5       874     873
CTETRA   1390       875     873     872     871
CTETRA   1391       875     873     870     984
CTETRA   1392       875     870     874     869
CTETRA   1393       1240    868     867     978
CTETRA   1394       868     866     865     250
CTETRA   1395       868     250     867     450
CTETRA   1396       868     1248    1249    866
CTETRA   1397       868     865     1249    867
CTETRA   1398       864     863     862     861
CTETRA   1399       860     864     859     858
CTETRA   1400       860     857     1281    856
CTETRA   1401       860     856     1098    855
CTETRA   1402       860     855     861     858
CTETRA   1403       1108    894     973     972
CTETRA   1404       1108    1107    1106    1044
CTETRA   1405       1108    973     1124    971
CTETRA   1406       1090    931     1098    1051
CTETRA   1407       1095    1039    1040    1038
CTETRA   1408       1095    1038    1287    1039
CTETRA   1409       1095    1160    1116    1096
CTETRA   1410       1090    1285    1095    1042
CTETRA   1411       1095    1288    1098    1042
CTETRA   1412       1095    1285    1287    1288
CTETRA   1413       854     1150    853     852
CTETRA   1414       1116    1090    1095    1097
CTETRA   1415       1137    1272    851     1262
CTETRA   1416       1143    1131    1140    1139
CTETRA   1417       1142    1005    958     1140
CTETRA   1418       1263    1137    1140    1005
CTETRA   1419       1197    850     1007    854
CTETRA   1420       1197    854     1007    849
CTETRA   1421       1197    1248    1252    1012
CTETRA   1422       848     303     76      346
CTETRA   1423       850     1007    854     847
CTETRA   1424       850     1253    1013    976
CTETRA   1425       1197    850     1253    1196
CTETRA   1426       846     863     864     845
CTETRA   1427       1197    1253    850     976
CTETRA   1428       1036    1028    989     844
CTETRA   1429       1036    1227    844     989
CTETRA   1430       1036    1164    843     842
CTETRA   1431       1036    1230    841     1227
CTETRA   1432       1036    1165    1040    1164
CTETRA   1433       1165    1230    842     1036
CTETRA   1434       1178    1165    1230    842
CTETRA   1435       988     1031    1036    1165
CTETRA   1436       1176    1177    1280    840
CTETRA   1437       1176    1177    840     839
CTETRA   1438       870     1175    1173    1176
CTETRA   1439       838     870     1175    1173
CTETRA   1440       1281    837     836     1277
CTETRA   1441       1280    1176    1179    1177
CTETRA   1442       1176    1177    839     1009
CTETRA   1443       984     1176    1173    1147
CTETRA   1444       1176    1032    984     870
CTETRA   1445       835     231     277     482
CTETRA   1446       834     833     316     832
CTETRA   1447       1013    1133    157     378
CTETRA   1448       832     834     399     316
CTETRA   1449       831     24      316     142
CTETRA   1450       833     832     834     830
CTETRA   1451       833     832     829     316
CTETRA   1452       1280    1276    1034    828
CTETRA   1453       827     826     825     824
CTETRA   1454       843     826     825     827
CTETRA   1455       1176    1175    1009    870
CTETRA   1456       826     823     827     843
CTETRA   1457       826     1170    822     842
CTETRA   1458       826     1170    842     825
CTETRA   1459       875     869     874     5
CTETRA   1460       874     869     821     5
CTETRA   1461       874     873     5       256
CTETRA   1462       874     415     928     14
CTETRA   1463       874     928     1009    321
CTETRA   1464       874     1175    870     1009
CTETRA   1465       859     864     276     858
CTETRA   1466       859     1281    820     863
CTETRA   1467       1153    1279    1280    1147
CTETRA   1468       859     860     1281    863
CTETRA   1469       859     864     393     276
CTETRA   1470       859     845     864     863
CTETRA   1471       859     393     864     845
CTETRA   1472       1162    1110    1116    1160
CTETRA   1473       1090    1092    1040    931
CTETRA   1474       1095    1038    1159    1160
CTETRA   1475       1090    1116    1211    1097
CTETRA   1476       1116    1110    1096    1160
CTETRA   1477       1116    1211    1097    819
CTETRA   1478       818     1211    1093    1116
CTETRA   1479       950     949     405     817
CTETRA   1480       950     816     949     815
CTETRA   1481       950     814     813     433
CTETRA   1482       950     815     440     52
CTETRA   1483       950     813     815     52
CTETRA   1484       1036    987     1028    1031
CTETRA   1485       1041    1037    1040    1159
CTETRA   1486       1036    1040    1037    1164
CTETRA   1487       1037    841     812     1035
CTETRA   1488       1037    1040    1092    1164
CTETRA   1489       1114    1115    1199    811
CTETRA   1490       1163    1156    1114    1115
CTETRA   1491       1156    1199    1157    1114
CTETRA   1492       1202    1156    1199    1157
CTETRA   1493       1114    1205    1112    1199
CTETRA   1494       828     1033    1280    840
CTETRA   1495       1028    812     1002    1001
CTETRA   1496       1078    887     1028    1077
CTETRA   1497       810     1002    1000    1001
CTETRA   1498       1002    1028    810     1077
CTETRA   1499       809     1058    246     247
CTETRA   1500       809     1064    119     455
CTETRA   1501       809     246     1064    455
CTETRA   1502       809     1058    1062    1064
CTETRA   1503       809     119     1061    244
CTETRA   1504       809     1062    1061    1064
CTETRA   1505       809     244     808     118
CTETRA   1506       901     807     344     806
CTETRA   1507       901     1188    805     903
CTETRA   1508       901     266     1188    806
CTETRA   1509       901     804     39      41
CTETRA   1510       901     266     806     344
CTETRA   1511       995     990     997     803
CTETRA   1512       995     802     801     800
CTETRA   1513       995     800     996     994
CTETRA   1514       995     996     800     801
CTETRA   1515       1102    896     1254    177
CTETRA   1516       1102    799     896     177
CTETRA   1517       1109    1103    1099    798
CTETRA   1518       798     1103    1099    1020
CTETRA   1519       1102    797     798     799
CTETRA   1520       1102    798     797     796
CTETRA   1521       1056    1052    930     1045
CTETRA   1522       177     796     470     1254
CTETRA   1523       1102    1025    1020    796
CTETRA   1524       1102    1103    1025    1254
CTETRA   1525       1124    1236    1123    1107
CTETRA   1526       1124    1236    1235    1123
CTETRA   1527       1126    1123    1235    1118
CTETRA   1528       1124    795     974     1125
CTETRA   1529       103     193     794     793
CTETRA   1530       952     866     361     235
CTETRA   1531       1124    1120    795     1121
CTETRA   1532       792     902     484     305
CTETRA   1533       791     294     477     1071
CTETRA   1534       792     1245    1117    791
CTETRA   1535       792     791     1117    95
CTETRA   1536       792     95      1117    237
CTETRA   1537       1230    1232    1225    1229
CTETRA   1538       1229    1224    1230    1227
CTETRA   1539       1248    1249    866     1255
CTETRA   1540       1233    1216    989     982
CTETRA   1541       1214    1233    1216    989
CTETRA   1542       1180    1171    1174    1179
CTETRA   1543       1171    1170    1174    930
CTETRA   1544       1171    1170    825     1164
CTETRA   1545       1171    1170    1164    1178
CTETRA   1546       1180    1170    1171    1178
CTETRA   1547       1169    1171    1167    1164
CTETRA   1548       1170    1174    790     789
CTETRA   1549       826     843     842     822
CTETRA   1550       1170    930     790     1174
CTETRA   1551       826     825     842     843
CTETRA   1552       1130    402     1129    1193
CTETRA   1553       1129    1252    343     402
CTETRA   1554       788     277     835     787
CTETRA   1555       343     1255    1252    1129
CTETRA   1556       1129    953     1255    952
CTETRA   1557       1128    957     1127    952
CTETRA   1558       1197    850     854     976
CTETRA   1559       1128    1130    1248    1255
CTETRA   1560       1005    786     785     784
CTETRA   1561       1005    783     782     959
CTETRA   1562       1263    1140    1137    1131
CTETRA   1563       1137    959     1005    1262
CTETRA   1564       1262    1272    1271    1263
CTETRA   1565       1005    1262    786     1004
CTETRA   1566       1142    1005    1137    959
CTETRA   1567       1005    1262    959     782
CTETRA   1568       1094    1052    824     1092
CTETRA   1569       1049    1052    824     1094
CTETRA   1570       1094    428     1049    781
CTETRA   1571       1094    1159    780     1091
CTETRA   1572       1094    1092    1159    1091
CTETRA   1573       1094    827     779     780
CTETRA   1574       1094    779     428     781
CTETRA   1575       1094    827     1092    824
CTETRA   1576       778     471     186     185
CTETRA   1577       777     969     362     970
CTETRA   1578       1242    1237    364     1234
CTETRA   1579       835     361     776     277
CTETRA   1580       777     364     1234    84
CTETRA   1581       969     364     1237    777
CTETRA   1582       978     969     364     1237
CTETRA   1583       777     969     364     362
CTETRA   1584       890     990     876     1268
CTETRA   1585       868     978     110     867
CTETRA   1586       995     802     800     775
CTETRA   1587       775     990     891     892
CTETRA   1588       894     973     972     272
CTETRA   1589       990     1268    774     876
CTETRA   1590       995     990     775     773
CTETRA   1591       1271    1265    1263    1274
CTETRA   1592       1273    1261    1272    1271
CTETRA   1593       270     772     203     387
CTETRA   1594       1271    1258    1261    1266
CTETRA   1595       1274    1059    1265    1202
CTETRA   1596       1064    1062    1061    1065
CTETRA   1597       1201    1060    1275    1258
CTETRA   1598       1065    1258    1273    1275
CTETRA   1599       1274    1275    1258    1201
CTETRA   1600       1062    1059    771     1266
CTETRA   1601       1059    1258    1062    1207
CTETRA   1602       1065    1057    1207    1060
CTETRA   1603       946     916     337     62
CTETRA   1604       1261    1272    1271    1262
CTETRA   1605       1140    1265    1131    1263
CTETRA   1606       1203    1275    1274    1201
CTETRA   1607       1274    1258    1275    1273
CTETRA   1608       804     1204    1210    1212
CTETRA   1609       1204    1210    1212    1213
CTETRA   1610       1207    1205    1060    770
CTETRA   1611       946     944     769     943
CTETRA   1612       1207    1204    1209    771
CTETRA   1613       899     182     88      61
CTETRA   1614       1213    1204    1210    1209
CTETRA   1615       1213    904     1208    1210
CTETRA   1616       1208    904     1058    897
CTETRA   1617       850     1196    1007    768
CTETRA   1618       1197    1007    1194    849
CTETRA   1619       1007    853     849     854
CTETRA   1620       1007    929     853     854
CTETRA   1621       767     766     1043    765
CTETRA   1622       767     1010    462     37
CTETRA   1623       767     1010    766     1133
CTETRA   1624       767     1010    1133    462
CTETRA   1625       900     764     338     63
CTETRA   1626       900     764     61      338
CTETRA   1627       900     763     764     1030
CTETRA   1628       900     273     442     999
CTETRA   1629       999     763     900     1029
CTETRA   1630       900     1029    763     1030
CTETRA   1631       63      273     442     900
CTETRA   1632       273     1029    900     63
CTETRA   1633       900     899     941     763
CTETRA   1634       1242    1235    1247    1234
CTETRA   1635       1234    1235    1247    1236
CTETRA   1636       1247    1246    1244    1238
CTETRA   1637       1236    1107    1043    762
CTETRA   1638       1247    1237    1236    1238
CTETRA   1639       761     873     871     872
CTETRA   1640       761     426     871     15
CTETRA   1641       761     760     759     758
CTETRA   1642       761     461     758     151
CTETRA   1643       761     760     757     152
CTETRA   1644       756     138     6       308
CTETRA   1645       964     1267    320     328
CTETRA   1646       755     754     1148    753
CTETRA   1647       968     963     964     965
CTETRA   1648       964     892     319     320
CTETRA   1649       964     489     892     143
CTETRA   1650       964     319     892     489
CTETRA   1651       964     963     143     892
CTETRA   1652       1150    752     1151    1144
CTETRA   1653       1090    1051    1098    1089
CTETRA   1654       1090    1095    1285    1040
CTETRA   1655       751     180     60      182
CTETRA   1656       1212    1211    1093    818
CTETRA   1657       1213    1210    1211    904
CTETRA   1658       1106    971     66      1016
CTETRA   1659       1211    1089    1210    750
CTETRA   1660       1211    1093    1089    750
CTETRA   1661       965     968     749     966
CTETRA   1662       966     968     749     326
CTETRA   1663       968     967     46      326
CTETRA   1664       967     748     194     45
CTETRA   1665       968     967     965     47
CTETRA   1666       967     748     195     194
CTETRA   1667       967     965     47      195
CTETRA   1668       1130    1128    1192    1193
CTETRA   1669       1257    1248    1249    1012
CTETRA   1670       1256    1249    1257    1255
CTETRA   1671       1248    977     1195    776
CTETRA   1672       747     425     407     153
CTETRA   1673       868     1248    977     1249
CTETRA   1674       1248    952     1255    866
CTETRA   1675       1248    1128    952     866
CTETRA   1676       748     746     75      431
CTETRA   1677       746     848     924     748
CTETRA   1678       748     848     966     745
CTETRA   1679       748     746     76      75
CTETRA   1680       995     891     803     744
CTETRA   1681       803     743     288     890
CTETRA   1682       803     742     287     145
CTETRA   1683       803     891     741     744
CTETRA   1684       803     891     288     144
CTETRA   1685       1293    1288    1086    1084
CTETRA   1686       1293    1286    1042    1285
CTETRA   1687       1286    1287    1166    1285
CTETRA   1688       931     1164    1285    1167
CTETRA   1689       1164    1285    1167    1166
CTETRA   1690       1165    1169    1291    1166
CTETRA   1691       1169    1081    985     1291
CTETRA   1692       1166    1285    1287    1039
CTETRA   1693       873     256     870     1032
CTETRA   1694       895     972     751     59
CTETRA   1695       874     928     321     14
CTETRA   1696       761     461     873     984
CTETRA   1697       182     941     899     940
CTETRA   1698       875     873     874     870
CTETRA   1699       875     871     872     740
CTETRA   1700       761     760     872     871
CTETRA   1701       1026    1019    916     943
CTETRA   1702       16      15      5       871
CTETRA   1703       415     821     5       874
CTETRA   1704       739     209     899     365
CTETRA   1705       739     91      999     452
CTETRA   1706       739     738     737     736
CTETRA   1707       739     92      738     91
CTETRA   1708       739     737     738     92
CTETRA   1709       1142    1140    1137    1005
CTETRA   1710       1137    851     1272    1138
CTETRA   1711       958     491     275     391
CTETRA   1712       391     1142    958     491
CTETRA   1713       1138    1018    225     1017
CTETRA   1714       1138    391     959     226
CTETRA   1715       1138    225     1018    491
CTETRA   1716       1271    1274    1258    1266
CTETRA   1717       735     734     733     1265
CTETRA   1718       942     941     764     180
CTETRA   1719       1263    1137    1005    1262
CTETRA   1720       1140    918     732     1265
CTETRA   1721       1265    918     732     734
CTETRA   1722       1271    1258    1273    1261
CTETRA   1723       946     942     769     944
CTETRA   1724       1078    1113    1038    1076
CTETRA   1725       867     902     731     730
CTETRA   1726       730     1251    729     731
CTETRA   1727       867     1240    730     1249
CTETRA   1728       728     409     319     412
CTETRA   1729       730     1243    902     729
CTETRA   1730       1204    1209    771     41
CTETRA   1731       1204    1209    804     1210
CTETRA   1732       1213    1211    818     770
CTETRA   1733       1213    1207    770     1205
CTETRA   1734       1204    1059    1207    1206
CTETRA   1735       1207    1062    771     1209
CTETRA   1736       727     1060    1057    726
CTETRA   1737       954     983     985     725
CTETRA   1738       954     961     960     926
CTETRA   1739       954     926     724     723
CTETRA   1740       846     863     845     722
CTETRA   1741       864     846     721     862
CTETRA   1742       904     1058    106     720
CTETRA   1743       1007    1190    1184    1050
CTETRA   1744       1007    1191    1194    1184
CTETRA   1745       846     1050    1282    929
CTETRA   1746       1007    846     929     1050
CTETRA   1747       846     1050    1184    862
CTETRA   1748       719     766     1014    718
CTETRA   1749       718     1136    717     752
CTETRA   1750       718     719     854     976
CTETRA   1751       718     1136    1133    717
CTETRA   1752       718     854     1136    752
CTETRA   1753       1247    1243    1245    1235
CTETRA   1754       1247    1243    729     1245
CTETRA   1755       1246    1120    187     293
CTETRA   1756       1244    729     1011    68
CTETRA   1757       1244    1246    37      1010
CTETRA   1758       1244    1011    1238    1010
CTETRA   1759       1244    68      1011    188
CTETRA   1760       1075    716     715     714
CTETRA   1761       713     712     711     710
CTETRA   1762       1215    713     709     708
CTETRA   1763       713     132     708     1215
CTETRA   1764       713     707     254     706
CTETRA   1765       705     1112    704     1199
CTETRA   1766       713     712     703     709
CTETRA   1767       713     710     711     707
CTETRA   1768       713     706     703     707
CTETRA   1769       702     2       1221    369
CTETRA   1770       702     701     2       252
CTETRA   1771       702     4       701     252
CTETRA   1772       702     4       700     701
CTETRA   1773       702     700     406     251
CTETRA   1774       1218    1233    1219    1231
CTETRA   1775       701     1219    13      135
CTETRA   1776       947     961     948     928
CTETRA   1777       961     947     948     1231
CTETRA   1778       1219    948     1232    699
CTETRA   1779       698     1219    13      701
CTETRA   1780       948     13      928     698
CTETRA   1781       1159    1037    1092    780
CTETRA   1782       841     697     1227    696
CTETRA   1783       812     993     696     695
CTETRA   1784       1037    843     812     841
CTETRA   1785       1037    1035    695     780
CTETRA   1786       696     694     843     812
CTETRA   1787       509     693     692     30
CTETRA   1788       693     380     691     30
CTETRA   1789       1213    1211    770     904
CTETRA   1790       693     1290    690     689
CTETRA   1791       693     1290    688     467
CTETRA   1792       693     1290    467     169
CTETRA   1793       936     918     924     923
CTETRA   1794       936     919     1140    958
CTETRA   1795       746     919     924     687
CTETRA   1796       919     746     686     687
CTETRA   1797       919     918     685     924
CTETRA   1798       919     686     1140    958
CTETRA   1799       919     685     684     924
CTETRA   1800       687     746     848     924
CTETRA   1801       1243    1119    1242    902
CTETRA   1802       1119    1243    1235    1245
CTETRA   1803       1242    902     1241    1243
CTETRA   1804       1119    1117    449     305
CTETRA   1805       1119    449     1118    236
CTETRA   1806       1126    1118    1119    1117
CTETRA   1807       1177    1168    683     1181
CTETRA   1808       683     1181    723     839
CTETRA   1809       683     682     1081    691
CTETRA   1810       683     375     681     840
CTETRA   1811       683     1081    681     691
CTETRA   1812       1162    1157    1161    818
CTETRA   1813       1205    1202    1060    1199
CTETRA   1814       893     412     319     320
CTETRA   1815       1205    1060    1202    1059
CTETRA   1816       1162    1205    1114    1157
CTETRA   1817       1205    1060    1112    1199
CTETRA   1818       1205    1059    1207    1060
CTETRA   1819       1162    770     1205    818
CTETRA   1820       1162    818     819     770
CTETRA   1821       1205    1060    770     1112
CTETRA   1822       1239    1014    719     1238
CTETRA   1823       1014    719     1238    766
CTETRA   1824       766     1014    718     1010
CTETRA   1825       787     877     969     1239
CTETRA   1826       1059    1157    735     1202
CTETRA   1827       1014    1011    1010    1238
CTETRA   1828       1014    1240    1011    1238
CTETRA   1829       720     359     680     679
CTETRA   1830       1060    720     727     1057
CTETRA   1831       720     727     679     770
CTETRA   1832       720     106     904     680
CTETRA   1833       918     678     923     917
CTETRA   1834       936     918     1139    1140
CTETRA   1835       919     918     1140    677
CTETRA   1836       918     1006    1265    1140
CTETRA   1837       1139    918     732     1140
CTETRA   1838       918     831     685     923
CTETRA   1839       896     1254    177     178
CTETRA   1840       1109    1107    973     798
CTETRA   1841       1016    1108    1101    1106
CTETRA   1842       896     1123    58      799
CTETRA   1843       1109    1108    973     1107
CTETRA   1844       1109    1105    896     1108
CTETRA   1845       896     1123    799     798
CTETRA   1846       1191    1192    1186    1187
CTETRA   1847       1182    805     1190    1188
CTETRA   1848       1191    1196    1189    1007
CTETRA   1849       1261    1272    676     1273
CTETRA   1850       1261    1061    1273    675
CTETRA   1851       1261    674     673     672
CTETRA   1852       1261    673     671     670
CTETRA   1853       794     479     687     224
CTETRA   1854       669     73      668     673
CTETRA   1855       667     673     73      437
CTETRA   1856       667     74      666     472
CTETRA   1857       667     668     101     73
CTETRA   1858       838     948     699     1172
CTETRA   1859       838     821     1175    870
CTETRA   1860       794     75      746     44
CTETRA   1861       838     665     699     664
CTETRA   1862       756     869     664     1173
CTETRA   1863       869     664     1173    838
CTETRA   1864       838     1172    665     1173
CTETRA   1865       925     663     303     267
CTETRA   1866       902     1119    1242    305
CTETRA   1867       662     1268    922     889
CTETRA   1868       1268    882     662     876
CTETRA   1869       893     1268    889     1267
CTETRA   1870       1268    892     963     1267
CTETRA   1871       1268    889     882     890
CTETRA   1872       990     773     876     774
CTETRA   1873       1003    991     992     881
CTETRA   1874       893     27      889     890
CTETRA   1875       946     764     942     944
CTETRA   1876       34      916     946     62
CTETRA   1877       62      34      1030    946
CTETRA   1878       958     925     687     480
CTETRA   1879       946     943     661     945
CTETRA   1880       946     34      1030    661
CTETRA   1881       946     945     764     944
CTETRA   1882       1087    1086    1292    1085
CTETRA   1883       1167    1042    1085    1286
CTETRA   1884       1283    1042    1282    1281
CTETRA   1885       1085    1168    681     1277
CTETRA   1886       1085    1087    1086    1281
CTETRA   1887       1263    784     1005    1140
CTETRA   1888       1263    784     1006    1004
CTETRA   1889       732     1140    1265    1131
CTETRA   1890       1005    958     1140    686
CTETRA   1891       1005    783     794     660
CTETRA   1892       1143    1137    1140    1131
CTETRA   1893       812     696     841     843
CTETRA   1894       1143    1018    1137    1131
CTETRA   1895       674     1004    659     403
CTETRA   1896       674     659     437     403
CTETRA   1897       674     1262    786     658
CTETRA   1898       1261    1262    674     672
CTETRA   1899       667     674     472     666
CTETRA   1900       674     472     786     404
CTETRA   1901       1203    1274    1275    1272
CTETRA   1902       1203    1018    357     962
CTETRA   1903       1137    1138    959     851
CTETRA   1904       1138    446     1017    225
CTETRA   1905       1143    1018    1131    962
CTETRA   1906       1018    962     491     357
CTETRA   1907       959     226     851     1138
CTETRA   1908       1143    491     1142    1138
CTETRA   1909       1268    889     662     882
CTETRA   1910       934     879     163     657
CTETRA   1911       889     879     163     934
CTETRA   1912       662     932     922     656
CTETRA   1913       662     934     922     932
CTETRA   1914       662     889     879     882
CTETRA   1915       1098    1042    1288    856
CTETRA   1916       861     863     862     1050
CTETRA   1917       860     855     857     856
CTETRA   1918       1098    931     1056    1051
CTETRA   1919       860     1282    1281    863
CTETRA   1920       1098    1056    1042    1282
CTETRA   1921       1098    1042    1281    1282
CTETRA   1922       655     816     654     814
CTETRA   1923       655     816     814     815
CTETRA   1924       653     1076    1070    655
CTETRA   1925       1111    653     1076    1070
CTETRA   1926       655     653     815     1070
CTETRA   1927       655     652     1038    887
CTETRA   1928       816     655     652     1038
CTETRA   1929       655     653     1038    816
CTETRA   1930       1245    1072    902     729
CTETRA   1931       937     663     924     925
CTETRA   1932       729     1072    731     189
CTETRA   1933       729     1251    1240    1011
CTETRA   1934       651     650     758     759
CTETRA   1935       1247    1244    729     1011
CTETRA   1936       730     1243    1241    902
CTETRA   1937       1243    902     729     1245
CTETRA   1938       729     1245    1072    187
CTETRA   1939       1169    1181    1178    985
CTETRA   1940       1181    1178    983     1175
CTETRA   1941       1175    1178    983     948
CTETRA   1942       1169    1171    1164    1178
CTETRA   1943       1178    1230    1165    983
CTETRA   1944       1178    1232    948     1172
CTETRA   1945       1178    1230    983     1232
CTETRA   1946       1170    1174    789     665
CTETRA   1947       1180    1170    1172    1174
CTETRA   1948       1110    653     1160    1111
CTETRA   1949       649     1110    653     648
CTETRA   1950       649     1110    1112    705
CTETRA   1951       1112    649     647     648
CTETRA   1952       1143    1139    1141    938
CTETRA   1953       1110    1163    1111    1160
CTETRA   1954       1162    1116    819     818
CTETRA   1955       1037    812     695     1035
CTETRA   1956       1041    888     1039    1031
CTETRA   1957       1040    931     1164    1285
CTETRA   1958       1041    1159    1040    1038
CTETRA   1959       1095    1038    1040    1159
CTETRA   1960       1090    1095    1040    1091
CTETRA   1961       1161    1158    1159    780
CTETRA   1962       1161    818     646     1212
CTETRA   1963       1158    1115    1156    1163
CTETRA   1964       794     746     687     686
CTETRA   1965       1161    1159    1160    1091
CTETRA   1966       1161    1091    818     1212
CTETRA   1967       1162    1161    1116    818
CTETRA   1968       1116    1161    1160    1091
CTETRA   1969       905     858     645     861
CTETRA   1970       860     858     861     864
CTETRA   1971       861     645     905     862
CTETRA   1972       1240    978     1241    1237
CTETRA   1973       860     1098    1281    1282
CTETRA   1974       861     905     855     1089
CTETRA   1975       1098    1089    861     855
CTETRA   1976       1098    1089    1051    1050
CTETRA   1977       1050    860     861     863
CTETRA   1978       1119    1118    1235    1242
CTETRA   1979       1191    1192    1187    644
CTETRA   1980       1192    1186    1187    835
CTETRA   1981       1191    1193    1192    644
CTETRA   1982       1191    1182    644     1187
CTETRA   1983       1195    1186    1191    1192
CTETRA   1984       1245    187     1120    501
CTETRA   1985       1197    1130    1196    1252
CTETRA   1986       1130    1192    1128    1195
CTETRA   1987       788     1186    1195    835
CTETRA   1988       1186    1195    835     1192
CTETRA   1989       643     1074    642     1066
CTETRA   1990       643     678     1066    642
CTETRA   1991       643     1066    1067    1069
CTETRA   1992       643     642     641     678
CTETRA   1993       910     640     909     911
CTETRA   1994       998     709     909     810
CTETRA   1995       998     710     996     744
CTETRA   1996       998     913     909     911
CTETRA   1997       1120    341     791     501
CTETRA   1998       998     1000    913     997
CTETRA   1999       1003    1001    998     1000
CTETRA   2000       1140    1131    732     1139
CTETRA   2001       917     1139    918     732
CTETRA   2002       1006    733     1004    403
CTETRA   2003       1274    1265    1263    1131
CTETRA   2004       1263    1004    1005    784
CTETRA   2005       1113    1038    1160    1159
CTETRA   2006       1163    1162    1110    1114
CTETRA   2007       1113    1038    1111    1160
CTETRA   2008       1080    1075    1074    1115
CTETRA   2009       1075    811     1115    1113
CTETRA   2010       1191    862     1182    1185
CTETRA   2011       1186    835     482     1187
CTETRA   2012       1186    639     788     1194
CTETRA   2013       1128    1193    644     1192
CTETRA   2014       1191    1186    1194    1184
CTETRA   2015       1188    903     638     1182
CTETRA   2016       637     244     100     395
CTETRA   2017       1191    1195    1196    1194
CTETRA   2018       1124    1120    1236    1044
CTETRA   2019       1126    1235    1120    1245
CTETRA   2020       1236    1234    1123    762
CTETRA   2021       1126    1123    1118    1125
CTETRA   2022       1124    1107    1123    973
CTETRA   2023       636     698     282     122
CTETRA   2024       636     1221    1       120
CTETRA   2025       636     698     122     1221
CTETRA   2026       636     282     698     312
CTETRA   2027       636     698     1226    699
CTETRA   2028       1179    1167    1280    1168
CTETRA   2029       1109    973     1108    896
CTETRA   2030       1147    1179    1279    1280
CTETRA   2031       1169    1167    1179    1168
CTETRA   2032       1169    1171    1179    1167
CTETRA   2033       1170    1164    1178    842
CTETRA   2034       842     1170    1232    1178
CTETRA   2035       1180    1179    1176    1177
CTETRA   2036       635     7       823     371
CTETRA   2037       1028    888     1031    987
CTETRA   2038       1031    888     652     634
CTETRA   2039       1041    1078    1028    1035
CTETRA   2040       1079    1113    1159    1078
CTETRA   2041       1041    888     1038    1039
CTETRA   2042       1041    1078    1035    1159
CTETRA   2043       1078    1002    1035    1079
CTETRA   2044       1093    1049    750     1212
CTETRA   2045       1093    1051    1089    750
CTETRA   2046       777     762     970     633
CTETRA   2047       1092    1093    1094    1052
CTETRA   2048       1094    1049    1093    781
CTETRA   2049       1090    1093    931     1051
CTETRA   2050       942     941     632     944
CTETRA   2051       942     179     769     751
CTETRA   2052       942     632     751     944
CTETRA   2053       942     181     764     946
CTETRA   2054       888     887     1038    652
CTETRA   2055       1078    1159    1079    1035
CTETRA   2056       1080    1113    1078    1076
CTETRA   2057       1113    1111    1038    1076
CTETRA   2058       1038    1160    653     1111
CTETRA   2059       1163    1113    1158    1115
CTETRA   2060       1160    1159    1163    1113
CTETRA   2061       795     1044    971     66
CTETRA   2062       868     867     110     450
CTETRA   2063       868     977     1240    1249
CTETRA   2064       868     977     776     978
CTETRA   2065       1247    1244    1245    729
CTETRA   2066       1240    1251    1249    1012
CTETRA   2067       802     800     631     801
CTETRA   2068       802     728     630     775
CTETRA   2069       995     990     803     891
CTETRA   2070       892     775     728     891
CTETRA   2071       341     213     629     1121
CTETRA   2072       1061    1065    1273    1064
CTETRA   2073       1273    1063    675     1064
CTETRA   2074       179     180     60      751
CTETRA   2075       941     764     180     61
CTETRA   2076       763     899     999     900
CTETRA   2077       900     763     941     764
CTETRA   2078       899     763     632     941
CTETRA   2079       1126    791     1122    1117
CTETRA   2080       941     763     944     764
CTETRA   2081       942     764     941     944
CTETRA   2082       628     627     666     658
CTETRA   2083       627     445     668     672
CTETRA   2084       658     666     674     627
CTETRA   2085       627     668     445     101
CTETRA   2086       667     627     101     668
CTETRA   2087       626     759     1022    651
CTETRA   2088       626     884     886     625
CTETRA   2089       626     747     407     153
CTETRA   2090       626     886     1022    747
CTETRA   2091       981     1033    651     884
CTETRA   2092       626     175     747     153
CTETRA   2093       629     341     795     66
CTETRA   2094       1108    971     1124    1044
CTETRA   2095       1124    973     974     971
CTETRA   2096       629     795     1121    624
CTETRA   2097       624     629     623     1121
CTETRA   2098       795     629     974     624
CTETRA   2099       1125    1121    1124    795
CTETRA   2100       1122    1125    1121    1124
CTETRA   2101       1024    760     152     757
CTETRA   2102       622     1099    766     621
CTETRA   2103       622     1144    885     1020
CTETRA   2104       852     885     886     622
CTETRA   2105       1149    885     886     852
CTETRA   2106       622     852     766     620
CTETRA   2107       636     1226    124     699
CTETRA   2108       1226    398     1224    457
CTETRA   2109       1226    457     1220    1221
CTETRA   2110       1229    1233    1219    701
CTETRA   2111       1229    1220    1226    1224
CTETRA   2112       1150    619     852     1149
CTETRA   2113       1154    1276    1149    1034
CTETRA   2114       1150    1149    852     1144
CTETRA   2115       752     854     1136    1144
CTETRA   2116       852     1150    1144    854
CTETRA   2117       1150    1151    752     1153
CTETRA   2118       618     617     616     615
CTETRA   2119       1183    617     1127    618
CTETRA   2120       617     70      614     219
CTETRA   2121       617     266     806     70
CTETRA   2122       617     806     266     344
CTETRA   2123       1123    84      1234    502
CTETRA   2124       70      614     1127    617
CTETRA   2125       617     1127    618     614
CTETRA   2126       656     1270    829     833
CTETRA   2127       832     774     963     1270
CTETRA   2128       833     1270    832     830
CTETRA   2129       316     831     833     834
CTETRA   2130       833     829     656     641
CTETRA   2131       832     25      829     318
CTETRA   2132       832     829     316     318
CTETRA   2133       1198    165     879     657
CTETRA   2134       913     810     912     1000
CTETRA   2135       1198    165     657     291
CTETRA   2136       1129    343     69      98
CTETRA   2137       921     1198    920     1077
CTETRA   2138       921     880     881     1073
CTETRA   2139       991     879     880     743
CTETRA   2140       1073    882     657     880
CTETRA   2141       932     1073    882     657
CTETRA   2142       882     1073    881     880
CTETRA   2143       676     672     675     366
CTETRA   2144       800     130     631     413
CTETRA   2145       995     801     744     996
CTETRA   2146       995     801     802     744
CTETRA   2147       800     130     994     773
CTETRA   2148       613     612     611     610
CTETRA   2149       613     871     498     459
CTETRA   2150       613     609     300     137
CTETRA   2151       613     612     871     740
CTETRA   2152       613     740     1145    612
CTETRA   2153       1272    1138    1017    1018
CTETRA   2154       841     1037    1036    1035
CTETRA   2155       1169    1166    1164    1167
CTETRA   2156       1041    1165    1031    1039
CTETRA   2157       1166    1164    1040    1165
CTETRA   2158       1166    1165    1040    1039
CTETRA   2159       1040    1092    1164    931
CTETRA   2160       1036    1165    1164    842
CTETRA   2161       608     638     644     1183
CTETRA   2162       608     618     1183    956
CTETRA   2163       608     481     638     108
CTETRA   2164       608     248     618     249
CTETRA   2165       608     638     248     108
CTETRA   2166       900     1030    63      1029
CTETRA   2167       763     738     212     296
CTETRA   2168       763     999     738     296
CTETRA   2169       1265    734     1202    735
CTETRA   2170       627     74      793     666
CTETRA   2171       666     628     660     793
CTETRA   2172       627     628     389     222
CTETRA   2173       627     793     74      389
CTETRA   2174       793     390     783     103
CTETRA   2175       793     389     628     390
CTETRA   2176       1063    1064    119     675
CTETRA   2177       1063    228     675     119
CTETRA   2178       1063    392     1275    228
CTETRA   2179       1282    863     1278    1281
CTETRA   2180       847     1133    378     717
CTETRA   2181       1065    1273    1063    1275
CTETRA   2182       1273    675     1063    1275
CTETRA   2183       607     905     606     645
CTETRA   2184       1182    644     605     638
CTETRA   2185       1182    605     906     903
CTETRA   2186       1190    862     1182    1191
CTETRA   2187       862     1184    1191    1190
CTETRA   2188       906     1185    1182    607
CTETRA   2189       1194    1195    1186    1191
CTETRA   2190       607     905     645     862
CTETRA   2191       607     907     905     862
CTETRA   2192       1261    676     672     675
CTETRA   2193       787     877     83      362
CTETRA   2194       787     788     277     83
CTETRA   2195       787     849     975     977
CTETRA   2196       787     977     1195    849
CTETRA   2197       787     277     835     776
CTETRA   2198       830     966     924     604
CTETRA   2199       1265    732     1131    1202
CTETRA   2200       830     924     966     834
CTETRA   2201       830     1270    1269    922
CTETRA   2202       830     924     834     923
CTETRA   2203       603     602     697     1228
CTETRA   2204       603     710     601     602
CTETRA   2205       603     703     1228    1220
CTETRA   2206       600     697     126     3
CTETRA   2207       599     603     3       697
CTETRA   2208       683     1081    682     1181
CTETRA   2209       884     1149    979     1034
CTETRA   2210       1276    979     598     1149
CTETRA   2211       1276    836     1278    598
CTETRA   2212       1154    1276    1034    1153
CTETRA   2213       1154    1149    1150    1144
CTETRA   2214       1150    1276    619     1149
CTETRA   2215       979     828     1033    1034
CTETRA   2216       1204    804     40      1212
CTETRA   2217       1284    1283    1056    1282
CTETRA   2218       1034    828     1033    1280
CTETRA   2219       1208    907     903     1210
CTETRA   2220       414     713     1215    132
CTETRA   2221       711     707     372     254
CTETRA   2222       713     710     703     712
CTETRA   2223       711     908     712     708
CTETRA   2224       11      712     711     495
CTETRA   2225       495     11      372     711
CTETRA   2226       1214    1217    1228    709
CTETRA   2227       711     707     710     372
CTETRA   2228       1145    611     612     597
CTETRA   2229       1145    612     740     872
CTETRA   2230       1145    1148    753     1135
CTETRA   2231       1145    1148    1135    1144
CTETRA   2232       1145    872     596     1146
CTETRA   2233       1154    1145    1148    1146
CTETRA   2234       685     834     263     684
CTETRA   2235       919     685     918     677
CTETRA   2236       918     784     43      1006
CTETRA   2237       685     924     923     834
CTETRA   2238       685     263     677     684
CTETRA   2239       793     794     783     660
CTETRA   2240       793     785     660     192
CTETRA   2241       794     785     660     793
CTETRA   2242       783     794     391     959
CTETRA   2243       782     226     959     783
CTETRA   2244       783     782     226     390
CTETRA   2245       783     390     628     782
CTETRA   2246       1022    1020    885     1021
CTETRA   2247       1020    1025    1027    1022
CTETRA   2248       1022    1025    747     796
CTETRA   2249       914     259     595     310
CTETRA   2250       910     911     742     640
CTETRA   2251       910     712     908     909
CTETRA   2252       910     400     908     495
CTETRA   2253       914     910     908     909
CTETRA   2254       1218    1233    1214    594
CTETRA   2255       1218    594     1214    1217
CTETRA   2256       1214    989     1216    593
CTETRA   2257       323     646     22      735
CTETRA   2258       1214    594     1228    1217
CTETRA   2259       1214    593     1216    1215
CTETRA   2260       1218    1214    1215    1217
CTETRA   2261       294     298     1260    1072
CTETRA   2262       729     189     1251    68
CTETRA   2263       729     1251    189     731
CTETRA   2264       1072    902     731     217
CTETRA   2265       1072    294     1245    1071
CTETRA   2266       729     1072    902     731
CTETRA   2267       711     712     908     495
CTETRA   2268       908     592     593     310
CTETRA   2269       908     709     708     593
CTETRA   2270       908     709     712     708
CTETRA   2271       914     595     909     592
CTETRA   2272       914     908     592     909
CTETRA   2273       908     310     914     592
CTETRA   2274       1271    1265    1266    1264
CTETRA   2275       1202    1059    1060    1201
CTETRA   2276       1060    1275    1258    1065
CTETRA   2277       1201    1275    726     358
CTETRA   2278       1201    726     1060    591
CTETRA   2279       1203    1272    1018    1131
CTETRA   2280       1203    1201    358     1275
CTETRA   2281       901     805     1188    39
CTETRA   2282       947     948     1231    1219
CTETRA   2283       961     1175    926     1181
CTETRA   2284       901     807     1209    41
CTETRA   2285       961     1175    948     928
CTETRA   2286       954     961     926     1181
CTETRA   2287       804     1212    322     40
CTETRA   2288       835     776     361     1128
CTETRA   2289       835     231     1187    644
CTETRA   2290       805     39      804     322
CTETRA   2291       231     1187    482     835
CTETRA   2292       835     776     1128    1195
CTETRA   2293       835     787     1195    788
CTETRA   2294       835     1128    361     231
CTETRA   2295       1182    638     1183    644
CTETRA   2296       1182    906     607     907
CTETRA   2297       605     1185    481     1187
CTETRA   2298       1182    907     903     906
CTETRA   2299       605     1185    232     481
CTETRA   2300       605     906     367     232
CTETRA   2301       367     605     638     906
CTETRA   2302       652     1031    590     1039
CTETRA   2303       1039    888     652     1031
CTETRA   2304       888     652     634     887
CTETRA   2305       888     887     634     987
CTETRA   2306       1036    1028    844     841
CTETRA   2307       1041    1028    888     1031
CTETRA   2308       1041    1037    1036    1040
CTETRA   2309       875     873     871     5
CTETRA   2310       875     872     984     596
CTETRA   2311       984     758     1146    872
CTETRA   2312       875     873     984     872
CTETRA   2313       875     596     740     872
CTETRA   2314       1146    1147    1032    984
CTETRA   2315       1034    1146    1147    1032
CTETRA   2316       984     596     1147    1173
CTETRA   2317       870     1173    875     984
CTETRA   2318       901     805     39      804
CTETRA   2319       805     750     1210    907
CTETRA   2320       750     322     1048    805
CTETRA   2321       1182    1190    805     907
CTETRA   2322       805     1189    1048    1190
CTETRA   2323       805     1189    427     1048
CTETRA   2324       805     322     804     750
CTETRA   2325       1093    1049    1052    1051
CTETRA   2326       1052    1093    1094    1049
CTETRA   2327       853     852     878     975
CTETRA   2328       1150    929     853     722
CTETRA   2329       853     878     852     619
CTETRA   2330       621     1136    1144    1134
CTETRA   2331       1136    1151    752     1144
CTETRA   2332       718     752     717     847
CTETRA   2333       1136    622     1144    852
CTETRA   2334       1136    766     1134    621
CTETRA   2335       1135    1134    597     1144
CTETRA   2336       1136    1135    1151    1144
CTETRA   2337       1136    766     1133    1134
CTETRA   2338       857     589     588     772
CTETRA   2339       857     587     856     772
CTETRA   2340       857     858     588     586
CTETRA   2341       857     589     856     855
CTETRA   2342       710     744     741     801
CTETRA   2343       1049    1051    750     1048
CTETRA   2344       801     710     507     741
CTETRA   2345       1049    20      824     1052
CTETRA   2346       801     631     585     584
CTETRA   2347       801     996     710     744
CTETRA   2348       801     710     601     583
CTETRA   2349       584     583     488     801
CTETRA   2350       1055    1048    1050    1051
CTETRA   2351       1055    20      1049    1052
CTETRA   2352       1098    1042    1056    931
CTETRA   2353       1051    1056    1098    1050
CTETRA   2354       1056    930     1052    931
CTETRA   2355       1049    1048    427     20
CTETRA   2356       1049    1048    322     427
CTETRA   2357       1065    1258    1207    1062
CTETRA   2358       891     775     728     802
CTETRA   2359       771     1204    1059    1207
CTETRA   2360       1062    1266    771     1259
CTETRA   2361       1258    1065    1273    1061
CTETRA   2362       1061    1273    1258    1261
CTETRA   2363       1273    1272    676     1275
CTETRA   2364       925     480     958     1141
CTETRA   2365       991     743     890     879
CTETRA   2366       1142    1137    1138    959
CTETRA   2367       1272    1017    1138    851
CTETRA   2368       491     1142    958     1141
CTETRA   2369       1141    480     958     275
CTETRA   2370       1141    938     438     491
CTETRA   2371       939     1139    935     938
CTETRA   2372       667     627     672     674
CTETRA   2373       674     1004    1262    1264
CTETRA   2374       918     1140    784     1006
CTETRA   2375       1262    782     658     851
CTETRA   2376       674     658     786     666
CTETRA   2377       674     1264    659     1004
CTETRA   2378       1262    660     658     782
CTETRA   2379       1005    785     794     686
CTETRA   2380       914     913     909     595
CTETRA   2381       914     912     913     595
CTETRA   2382       913     810     998     909
CTETRA   2383       913     909     595     810
CTETRA   2384       913     912     582     1000
CTETRA   2385       913     997     1000    743
CTETRA   2386       1000    913     810     998
CTETRA   2387       913     1000    582     743
CTETRA   2388       743     288     890     421
CTETRA   2389       1170    1164    842     825
CTETRA   2390       1184    1185    721     862
CTETRA   2391       1184    1190    862     1050
CTETRA   2392       1185    1184    1191    862
CTETRA   2393       1109    1101    765     1099
CTETRA   2394       1107    620     1099    1043
CTETRA   2395       1108    971     1044    1106
CTETRA   2396       1108    1107    1124    973
CTETRA   2397       1108    1044    1124    1107
CTETRA   2398       1107    762     798     620
CTETRA   2399       1100    1099    1103    1020
CTETRA   2400       1109    1103    1100    1099
CTETRA   2401       1100    1025    1027    1020
CTETRA   2402       1100    1020    1103    1025
CTETRA   2403       1100    621     581     580
CTETRA   2404       1100    1019    1101    580
CTETRA   2405       1027    1100    1019    1103
CTETRA   2406       743     879     165     421
CTETRA   2407       1166    1291    1039    1287
CTETRA   2408       1041    1040    1036    1165
CTETRA   2409       1095    1038    1096    1287
CTETRA   2410       1090    1211    1089    1097
CTETRA   2411       1162    819     1110    1112
CTETRA   2412       1095    1091    1160    1159
CTETRA   2413       1110    648     819     1096
CTETRA   2414       1162    818     1205    1157
CTETRA   2415       1159    1163    1113    1158
CTETRA   2416       1163    1113    1111    1160
CTETRA   2417       1116    1161    1091    818
CTETRA   2418       1031    1039    1165    986
CTETRA   2419       986     1039    1291    590
CTETRA   2420       1090    931     1285    1042
CTETRA   2421       1095    1285    1039    1287
CTETRA   2422       1166    1039    1291    1165
CTETRA   2423       1038    1039    652     816
CTETRA   2424       1039    590     652     816
CTETRA   2425       1198    147     743     165
CTETRA   2426       705     649     647     1112
CTETRA   2427       648     1096    579     819
CTETRA   2428       648     949     815     817
CTETRA   2429       648     647     817     649
CTETRA   2430       648     1096    653     949
CTETRA   2431       648     815     949     653
CTETRA   2432       1198    743     582     881
CTETRA   2433       607     1185    578     906
CTETRA   2434       1208    905     904     906
CTETRA   2435       645     1185    578     607
CTETRA   2436       606     904     1097    905
CTETRA   2437       1210    905     1211    904
CTETRA   2438       17      499     609     611
CTETRA   2439       855     606     1097    905
CTETRA   2440       611     36      577     262
CTETRA   2441       905     855     606     858
CTETRA   2442       1171    930     1179    1167
CTETRA   2443       930     1167    931     1283
CTETRA   2444       1283    1281    1085    1042
CTETRA   2445       1148    755     753     1135
CTETRA   2446       1166    1285    1040    1164
CTETRA   2447       1286    1168    1085    1167
CTETRA   2448       1284    1283    1281    1277
CTETRA   2449       753     138     609     17
CTETRA   2450       1293    1085    1086    1042
CTETRA   2451       1098    1281    1042    856
CTETRA   2452       1090    1116    1093    1211
CTETRA   2453       1074    883     1077    1002
CTETRA   2454       1074    1115    1075    576
CTETRA   2455       1074    642     576     932
CTETRA   2456       1074    1066    576     642
CTETRA   2457       1074    576     1073    932
CTETRA   2458       575     574     573     572
CTETRA   2459       572     986     590     634
CTETRA   2460       753     262     1135    140
CTETRA   2461       572     571     986     987
CTETRA   2462       572     986     571     570
CTETRA   2463       1144    1146    597     1145
CTETRA   2464       572     634     569     574
CTETRA   2465       572     575     574     568
CTETRA   2466       578     107     232     360
CTETRA   2467       718     976     854     847
CTETRA   2468       718     1014    976     1013
CTETRA   2469       1239    719     1014    975
CTETRA   2470       1239    1238    762     1237
CTETRA   2471       718     852     1136    854
CTETRA   2472       719     852     975     633
CTETRA   2473       719     633     975     762
CTETRA   2474       1155    1068    646     567
CTETRA   2475       1155    1161    781     780
CTETRA   2476       1155    1067    1066    1069
CTETRA   2477       1078    1038    1113    1159
CTETRA   2478       1161    1163    1158    1157
CTETRA   2479       1161    780     1159    1091
CTETRA   2480       1155    1156    646     1157
CTETRA   2481       1158    1069    1066    1079
CTETRA   2482       1155    1066    1067    567
CTETRA   2483       1114    1110    1111    705
CTETRA   2484       402     1189    410     39
CTETRA   2485       39      1193    402     1189
CTETRA   2486       1008    158     768     410
CTETRA   2487       805     1189    1190    1188
CTETRA   2488       805     1190    1048    750
CTETRA   2489       803     742     741     287
CTETRA   2490       1229    1233    1227    1230
CTETRA   2491       1233    1214    1216    1218
CTETRA   2492       1218    594     701     1233
CTETRA   2493       1229    1233    594     1228
CTETRA   2494       802     891     585     728
CTETRA   2495       1218    947     1231    1219
CTETRA   2496       1229    1219    1232    1226
CTETRA   2497       1218    1219    701     135
CTETRA   2498       1217    701     700     4
CTETRA   2499       4       1218    1217    701
CTETRA   2500       1279    1283    1167    930
CTETRA   2501       1056    1053    1054    1279
CTETRA   2502       930     1052    825     566
CTETRA   2503       990     892     775     774
CTETRA   2504       1178    1165    985     983
CTETRA   2505       930     1045    1174    1279
CTETRA   2506       1177    1181    1179    1168
CTETRA   2507       1171    825     1170    930
CTETRA   2508       1286    1285    1167    1042
CTETRA   2509       1169    985     1178    1165
CTETRA   2510       1180    1178    1181    1175
CTETRA   2511       1147    1280    1176    1179
CTETRA   2512       803     743     890     997
CTETRA   2513       1171    825     930     931
CTETRA   2514       1179    1168    1280    1177
CTETRA   2515       1041    1037    1159    1035
CTETRA   2516       986     634     987     1031
CTETRA   2517       1038    653     1160    1096
CTETRA   2518       1039    816     1287    590
CTETRA   2519       565     887     652     655
CTETRA   2520       891     144     741     255
CTETRA   2521       1095    1096    1038    1160
CTETRA   2522       655     887     1038    1076
CTETRA   2523       888     652     1038    1039
CTETRA   2524       1143    1131    1132    962
CTETRA   2525       576     935     917     1132
CTETRA   2526       1132    933     935     938
CTETRA   2527       1132    962     564     715
CTETRA   2528       1132    576     933     715
CTETRA   2529       777     633     563     762
CTETRA   2530       362     978     110     787
CTETRA   2531       787     977     978     776
CTETRA   2532       1266    771     1259    42
CTETRA   2533       777     1237    969     970
CTETRA   2534       1239    1237    969     978
CTETRA   2535       1269    432     965     604
CTETRA   2536       830     604     1269    749
CTETRA   2537       1269    1268    1267    889
CTETRA   2538       1269    749     965     1267
CTETRA   2539       1197    976     977     1012
CTETRA   2540       1197    1253    1012    1252
CTETRA   2541       1197    1007    1196    1194
CTETRA   2542       1197    977     849     1195
CTETRA   2543       1197    1248    977     1195
CTETRA   2544       977     975     976     1197
CTETRA   2545       1249    868     867     1240
CTETRA   2546       1197    1130    1195    1196
CTETRA   2547       735     733     22      1266
CTETRA   2548       1266    733     22      42
CTETRA   2549       1265    1266    735     1059
CTETRA   2550       1274    1266    1265    1059
CTETRA   2551       1261    675     670     1061
CTETRA   2552       1266    733     42      1259
CTETRA   2553       1274    1265    1131    1202
CTETRA   2554       1266    1258    1062    1059
CTETRA   2555       562     444     71      561
CTETRA   2556       677     785     43      784
CTETRA   2557       785     686     784     677
CTETRA   2558       1005    660     785     786
CTETRA   2559       785     44      793     794
CTETRA   2560       1005    794     785     660
CTETRA   2561       785     44      686     430
CTETRA   2562       1109    765     1101    1106
CTETRA   2563       1101    1106    154     155
CTETRA   2564       1016    1101    155     1106
CTETRA   2565       853     849     854     975
CTETRA   2566       878     970     975     633
CTETRA   2567       878     560     559     619
CTETRA   2568       878     558     619     559
CTETRA   2569       853     975     854     852
CTETRA   2570       751     557     556     972
CTETRA   2571       557     555     556     972
CTETRA   2572       1109    1106    1107    765
CTETRA   2573       557     554     629     355
CTETRA   2574       553     185     355     557
CTETRA   2575       186     553     185     355
CTETRA   2576       557     553     185     778
CTETRA   2577       66      971     355     185
CTETRA   2578       971     355     185     557
CTETRA   2579       865     1256    1255    1249
CTETRA   2580       274     552     561     444
CTETRA   2581       1130    1196    1252    402
CTETRA   2582       1249    551     1256    1251
CTETRA   2583       550     637     395     244
CTETRA   2584       1240    1012    1011    1251
CTETRA   2585       1240    1249    977     1012
CTETRA   2586       809     118     808     247
CTETRA   2587       1114    1111    1113    811
CTETRA   2588       564     1066    732     576
CTETRA   2589       1156    1066    732     564
CTETRA   2590       1115    576     564     1075
CTETRA   2591       1115    564     811     1075
CTETRA   2592       1095    1159    1040    1091
CTETRA   2593       1096    856     1288    549
CTETRA   2594       648     1096    949     579
CTETRA   2595       1090    1042    1095    1098
CTETRA   2596       1116    818     1091    1093
CTETRA   2597       1096    1287    949     1288
CTETRA   2598       583     710     601     603
CTETRA   2599       583     603     3       706
CTETRA   2600       706     603     3       1220
CTETRA   2601       980     548     979     381
CTETRA   2602       981     55      980     381
CTETRA   2603       616     552     807     274
CTETRA   2604       173     547     150     980
CTETRA   2605       980     548     547     828
CTETRA   2606       980     828     840     1033
CTETRA   2607       980     31      840     150
CTETRA   2608       638     1188    1183    806
CTETRA   2609       807     898     806     901
CTETRA   2610       605     903     638     906
CTETRA   2611       1208    903     906     897
CTETRA   2612       901     804     1209    1210
CTETRA   2613       903     897     638     906
CTETRA   2614       898     903     897     638
CTETRA   2615       1245    792     1117    902
CTETRA   2616       604     164     303     464
CTETRA   2617       1126    791     1245    1120
CTETRA   2618       1198    291     49      165
CTETRA   2619       1126    1245    791     1117
CTETRA   2620       1126    1122    1118    1117
CTETRA   2621       305     902     1119    1117
CTETRA   2622       1236    1043    1107    1044
CTETRA   2623       730     1241    309     902
CTETRA   2624       1126    1122    1125    1118
CTETRA   2625       1236    762     1238    1237
CTETRA   2626       1154    1148    1144    1151
CTETRA   2627       1059    771     323     1204
CTETRA   2628       1148    1135    1151    755
CTETRA   2629       1154    651     1146    1034
CTETRA   2630       1147    1154    1153    1152
CTETRA   2631       754     1148    753     596
CTETRA   2632       941     944     763     632
CTETRA   2633       1152    1148    1151    1047
CTETRA   2634       1148    596     754     1173
CTETRA   2635       1292    1081    681     1168
CTETRA   2636       985     1081    689     1291
CTETRA   2637       682     1081    689     985
CTETRA   2638       1081    1181    985     682
CTETRA   2639       1169    1291    1286    1081
CTETRA   2640       985     1165    1169    1291
CTETRA   2641       1081    1169    1181    1168
CTETRA   2642       966     748     684     924
CTETRA   2643       1136    717     1151    1135
CTETRA   2644       792     902     1071    484
CTETRA   2645       924     848     687     925
CTETRA   2646       919     684     685     677
CTETRA   2647       685     834     923     831
CTETRA   2648       1171    931     1164    825
CTETRA   2649       1166    1039    1040    1285
CTETRA   2650       1036    842     843     841
CTETRA   2651       1164    843     842     825
CTETRA   2652       617     616     274     219
CTETRA   2653       1178    1230    1232    842
CTETRA   2654       1041    1036    1035    1028
CTETRA   2655       1036    1037    843     1164
CTETRA   2656       982     1230    989     1233
CTETRA   2657       1227    989     1036    1230
CTETRA   2658       1253    1013    265     157
CTETRA   2659       1196    850     1253    38
CTETRA   2660       38      1196    1252    1253
CTETRA   2661       1257    190     1253    265
CTETRA   2662       1253    1252    38      190
CTETRA   2663       1256    1257    1251    383
CTETRA   2664       1257    1253    1250    265
CTETRA   2665       1261    1259    1266    1061
CTETRA   2666       1265    733     1266    1264
CTETRA   2667       1265    735     1266    733
CTETRA   2668       1263    1265    1006    1140
CTETRA   2669       743     421     147     288
CTETRA   2670       1266    1264    733     1259
CTETRA   2671       1132    564     732     576
CTETRA   2672       935     642     576     917
CTETRA   2673       917     1132    732     576
CTETRA   2674       642     937     923     935
CTETRA   2675       957     1127    953     955
CTETRA   2676       953     952     456     114
CTETRA   2677       957     952     1128    456
CTETRA   2678       901     344     807     41
CTETRA   2679       821     1175    948     838
CTETRA   2680       1180    1172    1175    1173
CTETRA   2681       961     1175    928     926
CTETRA   2682       948     1175    961     983
CTETRA   2683       1175    1180    1173    1176
CTETRA   2684       1178    948     1175    1172
CTETRA   2685       1180    1175    1181    1177
CTETRA   2686       710     741     11      507
CTETRA   2687       1171    1167    1164    931
CTETRA   2688       1169    1081    1286    1168
CTETRA   2689       954     985     1181    682
CTETRA   2690       954     725     960     983
CTETRA   2691       985     725     571     986
CTETRA   2692       985     725     983     571
CTETRA   2693       897     904     1058    106
CTETRA   2694       727     726     447     227
CTETRA   2695       727     447     726     1057
CTETRA   2696       720     727     1057    245
CTETRA   2697       727     227     704     726
CTETRA   2698       727     770     1060    704
CTETRA   2699       1060    1057    726     1065
CTETRA   2700       1014    1011    1240    1012
CTETRA   2701       730     867     1249    731
CTETRA   2702       742     741     287     11
CTETRA   2703       1244    729     68      187
CTETRA   2704       1240    1243    729     1247
CTETRA   2705       730     1241    867     309
CTETRA   2706       1247    1238    1244    1011
CTETRA   2707       730     1240    729     1251
CTETRA   2708       713     708     711     712
CTETRA   2709       713     711     708     132
CTETRA   2710       707     411     706     488
CTETRA   2711       707     706     411     254
CTETRA   2712       414     713     706     1217
CTETRA   2713       711     12      908     708
CTETRA   2714       707     488     710     372
CTETRA   2715       546     624     545     629
CTETRA   2716       624     545     629     555
CTETRA   2717       86      545     215     555
CTETRA   2718       991     992     882     876
CTETRA   2719       800     600     994     128
CTETRA   2720       556     86      972     555
CTETRA   2721       238     545     86      556
CTETRA   2722       801     585     507     584
CTETRA   2723       555     215     624     545
CTETRA   2724       1009    928     874     1175
CTETRA   2725       1175    928     874     821
CTETRA   2726       1175    926     1009    928
CTETRA   2727       948     821     699     698
CTETRA   2728       960     1231    947     961
CTETRA   2729       1219    1226    1221    698
CTETRA   2730       698     1219    948     13
CTETRA   2731       550     118     808     244
CTETRA   2732       808     898     897     550
CTETRA   2733       897     550     247     808
CTETRA   2734       550     898     897     368
CTETRA   2735       550     898     807     808
CTETRA   2736       550     395     544     243
CTETRA   2737       550     898     368     243
CTETRA   2738       580     612     1019    610
CTETRA   2739       612     611     610     580
CTETRA   2740       612     597     581     650
CTETRA   2741       585     584     131     507
CTETRA   2742       612     1021    760     650
CTETRA   2743       612     872     871     740
CTETRA   2744       613     612     757     871
CTETRA   2745       612     760     872     650
CTETRA   2746       879     662     934     889
CTETRA   2747       1003    995     994     992
CTETRA   2748       934     932     657     543
CTETRA   2749       937     934     932     922
CTETRA   2750       935     933     576     932
CTETRA   2751       939     932     934     933
CTETRA   2752       662     934     889     922
CTETRA   2753       935     939     937     1139
CTETRA   2754       937     48      922     663
CTETRA   2755       934     922     48      290
CTETRA   2756       934     463     922     290
CTETRA   2757       622     1099    621     1020
CTETRA   2758       1099    766     765     1043
CTETRA   2759       1107    1043    1099    765
CTETRA   2760       622     766     1099    620
CTETRA   2761       1020    1102    798     1103
CTETRA   2762       1124    1236    1107    1044
CTETRA   2763       1109    1107    798     1099
CTETRA   2764       1104    943     1015    1019
CTETRA   2765       1104    769     1026    895
CTETRA   2766       1104    943     769     944
CTETRA   2767       1103    1102    798     1109
CTETRA   2768       1108    894     972     895
CTETRA   2769       557     1104    1016    1108
CTETRA   2770       561     1062    1209    771
CTETRA   2771       1207    904     720     1058
CTETRA   2772       720     1207    1060    770
CTETRA   2773       770     720     727     1060
CTETRA   2774       542     960     724     725
CTETRA   2775       1121    791     341     67
CTETRA   2776       725     542     692     724
CTETRA   2777       724     542     692     261
CTETRA   2778       542     724     260     261
CTETRA   2779       542     692     261     424
CTETRA   2780       846     863     1282    1050
CTETRA   2781       1284    1153    1279    1280
CTETRA   2782       1283    1280    1168    1277
CTETRA   2783       1284    1278    1282    1053
CTETRA   2784       973     972     272     974
CTETRA   2785       974     973     58      272
CTETRA   2786       86      353     272     972
CTETRA   2787       353     555     215     624
CTETRA   2788       353     624     1125    974
CTETRA   2789       1120    1121    1126    791
CTETRA   2790       555     974     629     624
CTETRA   2791       795     971     974     629
CTETRA   2792       1124    1125    974     973
CTETRA   2793       1221    1220    251     457
CTETRA   2794       121     3       251     706
CTETRA   2795       792     1245    791     1071
CTETRA   2796       703     700     1220    706
CTETRA   2797       313     599     1220    3
CTETRA   2798       3       313     457     1220
CTETRA   2799       912     198     920     541
CTETRA   2800       912     595     259     573
CTETRA   2801       912     810     573     887
CTETRA   2802       1008    1189    410     1196
CTETRA   2803       1253    1196    1252    1197
CTETRA   2804       1197    1248    1012    977
CTETRA   2805       1196    38      1252    402
CTETRA   2806       1189    1193    402     1196
CTETRA   2807       1196    1191    1194    1007
CTETRA   2808       1130    1196    402     1193
CTETRA   2809       850     38      1196    768
CTETRA   2810       1008    1196    410     768
CTETRA   2811       555     974     624     353
CTETRA   2812       557     555     629     554
CTETRA   2813       554     546     297     93
CTETRA   2814       554     556     540     553
CTETRA   2815       555     545     554     556
CTETRA   2816       1175    1009    926     1181
CTETRA   2817       947     926     928     148
CTETRA   2818       926     928     321     1009
CTETRA   2819       926     301     723     321
CTETRA   2820       926     928     148     14
CTETRA   2821       926     724     723     301
CTETRA   2822       832     830     749     834
CTETRA   2823       963     1267    749     1270
CTETRA   2824       964     963     892     1267
CTETRA   2825       106     680     606     904
CTETRA   2826       964     143     963     160
CTETRA   2827       963     749     1267    965
CTETRA   2828       326     749     963     968
CTETRA   2829       1219    948     699     698
CTETRA   2830       948     1232    699     1172
CTETRA   2831       1218    947     1219    135
CTETRA   2832       1219    698     1221    701
CTETRA   2833       699     665     1225    124
CTETRA   2834       699     665     1172    1232
CTETRA   2835       722     853     849     1007
CTETRA   2836       849     788     560     539
CTETRA   2837       849     560     788     877
CTETRA   2838       1197    850     1196    1007
CTETRA   2839       952     114     865     866
CTETRA   2840       114     952     865     538
CTETRA   2841       952     865     1255    866
CTETRA   2842       952     866     1128    361
CTETRA   2843       952     1128    456     361
CTETRA   2844       1129    955     953     1127
CTETRA   2845       537     952     1255    953
CTETRA   2846       622     766     1136    621
CTETRA   2847       718     854     719     852
CTETRA   2848       718     719     766     852
CTETRA   2849       718     1014    719     976
CTETRA   2850       718     1136    766     1133
CTETRA   2851       718     1136    852     766
CTETRA   2852       555     629     974     971
CTETRA   2853       557     555     971     629
CTETRA   2854       1183    1191    644     1193
CTETRA   2855       901     1210    805     804
CTETRA   2856       624     546     215     476
CTETRA   2857       1182    907     607     862
CTETRA   2858       608     1183    644     956
CTETRA   2859       608     638     481     644
CTETRA   2860       608     638     615     248
CTETRA   2861       608     644     481     234
CTETRA   2862       1182    1191    644     1183
CTETRA   2863       1182    1188    1183    638
CTETRA   2864       605     638     481     108
CTETRA   2865       806     903     638     1188
CTETRA   2866       1185    578     232     483
CTETRA   2867       607     905     906     606
CTETRA   2868       904     906     106     897
CTETRA   2869       1185    1182    1191    1187
CTETRA   2870       721     1185    578     645
CTETRA   2871       1185    578     483     721
CTETRA   2872       794     391     958     479
CTETRA   2873       536     1097    606     680
CTETRA   2874       793     783     794     103
CTETRA   2875       785     44      794     686
CTETRA   2876       794     44      193     75
CTETRA   2877       224     794     75      746
CTETRA   2878       803     742     145     911
CTETRA   2879       803     742     911     744
CTETRA   2880       803     997     744     911
CTETRA   2881       990     997     803     890
CTETRA   2882       803     288     911     145
CTETRA   2883       891     412     728     892
CTETRA   2884       891     728     412     409
CTETRA   2885       891     412     890     288
CTETRA   2886       255     409     585     891
CTETRA   2887       606     680     503     81
CTETRA   2888       1065    1062    1058    1064
CTETRA   2889       1256    1255    342     537
CTETRA   2890       1256    443     1251    551
CTETRA   2891       1256    551     342     443
CTETRA   2892       1257    1255    1252    190
CTETRA   2893       1256    1255    190     342
CTETRA   2894       1244    1010    37      188
CTETRA   2895       719     762     766     620
CTETRA   2896       1236    1238    762     1043
CTETRA   2897       766     1043    620     762
CTETRA   2898       652     816     590     569
CTETRA   2899       1216    306     927     285
CTETRA   2900       1216    1215    458     134
CTETRA   2901       1216    1215    593     458
CTETRA   2902       1216    927     306     535
CTETRA   2903       926     724     490     148
CTETRA   2904       724     301     682     723
CTETRA   2905       542     575     396     570
CTETRA   2906       542     260     534     286
CTETRA   2907       724     148     960     260
CTETRA   2908       926     724     301     490
CTETRA   2909       999     1029    900     273
CTETRA   2910       503     106     680     606
CTETRA   2911       739     999     209     452
CTETRA   2912       999     89      91      90
CTETRA   2913       999     210     1029    273
CTETRA   2914       999     1029    210     296
CTETRA   2915       763     999     296     1029
CTETRA   2916       599     1229    1227    1224
CTETRA   2917       603     703     1220    706
CTETRA   2918       1220    706     700     251
CTETRA   2919       1226    1224    1220    457
CTETRA   2920       1218    1233    927     1216
CTETRA   2921       1221    700     251     1220
CTETRA   2922       1089    907     1210    750
CTETRA   2923       700     1221    594     1220
CTETRA   2924       764     61      338     180
CTETRA   2925       701     1221    594     700
CTETRA   2926       961     948     983     1231
CTETRA   2927       1014    976     1013    1012
CTETRA   2928       115     1127    955     98
CTETRA   2929       617     615     618     1183
CTETRA   2930       242     614     618     280
CTETRA   2931       280     242     117     618
CTETRA   2932       614     618     617     616
CTETRA   2933       589     387     205     203
CTETRA   2934       608     615     618     248
CTETRA   2935       618     614     98      280
CTETRA   2936       957     1127    955     115
CTETRA   2937       993     126     253     284
CTETRA   2938       542     725     692     568
CTETRA   2939       1217    1215    713     709
CTETRA   2940       1001    709     844     602
CTETRA   2941       817     202     229     80
CTETRA   2942       640     909     911     998
CTETRA   2943       709     989     844     1228
CTETRA   2944       703     709     712     602
CTETRA   2945       28      913     582     374
CTETRA   2946       908     712     709     909
CTETRA   2947       709     708     593     1215
CTETRA   2948       908     709     593     592
CTETRA   2949       698     701     123     122
CTETRA   2950       1226    699     1225    124
CTETRA   2951       636     699     312     698
CTETRA   2952       896     178     177     336
CTETRA   2953       698     283     821     510
CTETRA   2954       1148    596     1147    1146
CTETRA   2955       1148    1151    1135    1144
CTETRA   2956       809     1064    246     1058
CTETRA   2957       813     330     168     466
CTETRA   2958       1062    1259    671     1061
CTETRA   2959       1064    1061    119     675
CTETRA   2960       106     720     1058    448
CTETRA   2961       455     1057    1058    1064
CTETRA   2962       1071    294     477     1260
CTETRA   2963       478     1071    217     484
CTETRA   2964       586     295     81      206
CTETRA   2965       803     287     741     144
CTETRA   2966       493     217     298     1072
CTETRA   2967       898     1209    901     807
CTETRA   2968       649     439     268     200
CTETRA   2969       624     1125    1121    1122
CTETRA   2970       743     421     165     147
CTETRA   2971       624     546     545     215
CTETRA   2972       606     536     81      586
CTETRA   2973       534     136     286     260
CTETRA   2974       554     556     545     533
CTETRA   2975       1047    755     307     139
CTETRA   2976       554     186     553     540
CTETRA   2977       1162    1112    770     819
CTETRA   2978       1205    818     1206    1157
CTETRA   2979       1161    818     1157    646
CTETRA   2980       818     1157    646     1206
CTETRA   2981       718     752     847     854
CTETRA   2982       1211    904     1097    770
CTETRA   2983       1203    1199    962     1200
CTETRA   2984       588     204     206     475
CTETRA   2985       1213    1205    770     818
CTETRA   2986       245     448     246     1058
CTETRA   2987       77      345     1141    267
CTETRA   2988       1213    1210    1208    1209
CTETRA   2989       1213    1208    904     1207
CTETRA   2990       585     133     507     131
CTETRA   2991       565     887     920     541
CTETRA   2992       720     727     245     105
CTETRA   2993       1042    856     1086    1288
CTETRA   2994       1098    1096    1097    856
CTETRA   2995       635     371     313     7
CTETRA   2996       914     400     146     28
CTETRA   2997       1090    1116    1091    1093
CTETRA   2998       701     135     123     252
CTETRA   2999       1096    856     549     1097
CTETRA   3000       852     766     1136    622
CTETRA   3001       856     1084    1288    549
CTETRA   3002       856     587     1086    772
CTETRA   3003       803     742     744     741
CTETRA   3004       599     126     3       313
CTETRA   3005       1066    1067    567     734
CTETRA   3006       856     1288    1084    1086
CTETRA   3007       907     805     903     1210
CTETRA   3008       1188    1183    70      1193
CTETRA   3009       1206    1205    1059    1207
CTETRA   3010       805     1189    1188    39
CTETRA   3011       1182    805     903     907
CTETRA   3012       1189    1007    1190    1191
CTETRA   3013       1189    1188    39      1193
CTETRA   3014       154     1101    436     577
CTETRA   3015       1101    1015    580     1019
CTETRA   3016       1101    1019    1104    1015
CTETRA   3017       1104    1026    1019    1103
CTETRA   3018       1170    790     930     825
CTETRA   3019       1141    77      491     438
CTETRA   3020       699     821     664     510
CTETRA   3021       1016    1101    436     155
CTETRA   3022       1016    1101    1015    436
CTETRA   3023       532     311     573     401
CTETRA   3024       621     622     1144    1136
CTETRA   3025       1015    778     339     943
CTETRA   3026       1016    185     1015    778
CTETRA   3027       1023    425     382     32
CTETRA   3028       1116    1096    1110    819
CTETRA   3029       910     495     908     712
CTETRA   3030       738     92      296     91
CTETRA   3031       1269    889     1267    162
CTETRA   3032       1111    649     1110    653
CTETRA   3033       1163    1114    1111    1113
CTETRA   3034       1111    653     1070    649
CTETRA   3035       1070    1075    1080    1111
CTETRA   3036       1111    1070    1076    1080
CTETRA   3037       1026    335     292     337
CTETRA   3038       1110    1096    1160    653
CTETRA   3039       1113    811     1115    1114
CTETRA   3040       629     66      355     297
CTETRA   3041       683     1081    1168    681
CTETRA   3042       1113    1074    1079    1158
CTETRA   3043       1037    1159    1035    780
CTETRA   3044       548     271     836     598
CTETRA   3045       548     598     979     381
CTETRA   3046       548     836     271     174
CTETRA   3047       548     837     547     828
CTETRA   3048       720     105     245     448
CTETRA   3049       714     201     347     197
CTETRA   3050       548     836     837     828
CTETRA   3051       548     837     174     469
CTETRA   3052       980     979     548     828
CTETRA   3053       1170    1232    1172    665
CTETRA   3054       560     304     539     408
CTETRA   3055       560     722     531     559
CTETRA   3056       817     80      440     474
CTETRA   3057       694     1037    780     827
CTETRA   3058       849     539     1194    788
CTETRA   3059       560     304     531     539
CTETRA   3060       560     530     83      877
CTETRA   3061       560     722     539     531
CTETRA   3062       1082    331     467     169
CTETRA   3063       1134    1136    1144    1135
CTETRA   3064       679     229     105     359
CTETRA   3065       651     650     1146    758
CTETRA   3066       1049    20      427     322
CTETRA   3067       1101    1103    1104    1019
CTETRA   3068       614     116     242     616
CTETRA   3069       376     173     547     150
CTETRA   3070       335     179     1026    292
CTETRA   3071       453     614     116     242
CTETRA   3072       617     807     616     615
CTETRA   3073       1072    189     298     493
CTETRA   3074       616     614     618     242
CTETRA   3075       616     529     486     544
CTETRA   3076       993     994     996     600
CTETRA   3077       812     695     1035    1002
CTETRA   3078       993     695     253     696
CTETRA   3079       1123    58      84      502
CTETRA   3080       1149    884     625     886
CTETRA   3081       1083    468     467     331
CTETRA   3082       1024    612     757     610
CTETRA   3083       993     992     994     528
CTETRA   3084       993     528     284     253
CTETRA   3085       1149    598     559     625
CTETRA   3086       812     696     993     697
CTETRA   3087       609     137     499     17
CTETRA   3088       993     994     600     126
CTETRA   3089       993     994     284     528
CTETRA   3090       795     341     1120    293
CTETRA   3091       618     248     117     249
CTETRA   3092       638     368     248     108
CTETRA   3093       573     575     532     401
CTETRA   3094       981     979     1033    884
CTETRA   3095       624     1122    1121    623
CTETRA   3096       788     408     277     83
CTETRA   3097       1123    85      1125    58
CTETRA   3098       1150    929     722     1278
CTETRA   3099       1123    1125    85      1118
CTETRA   3100       1122    1118    485     1125
CTETRA   3101       1125    624     278     506
CTETRA   3102       1254    435     470     177
CTETRA   3103       603     3       1220    599
CTETRA   3104       603     599     1220    1228
CTETRA   3105       769     337     292     181
CTETRA   3106       707     706     583     488
CTETRA   3107       706     411     4       406
CTETRA   3108       986     1291    692     568
CTETRA   3109       559     352     530     527
CTETRA   3110       721     483     230     360
CTETRA   3111       706     121     583     488
CTETRA   3112       1234    84      364     502
CTETRA   3113       703     700     706     1217
CTETRA   3114       1119    236     1242    305
CTETRA   3115       731     111     865     279
CTETRA   3116       703     700     1217    1228
CTETRA   3117       1168    1277    840     681
CTETRA   3118       869     494     756     664
CTETRA   3119       869     756     494     308
CTETRA   3120       869     510     821     5
CTETRA   3121       70      1127    343     402
CTETRA   3122       1033    31      377     151
CTETRA   3123       799     177     796     511
CTETRA   3124       869     510     664     821
CTETRA   3125       1099    766     1043    620
CTETRA   3126       756     869     875     308
CTETRA   3127       838     1173    869     870
CTETRA   3128       847     1046    717     378
CTETRA   3129       1208    905     907     1210
CTETRA   3130       1211    904     905     1097
CTETRA   3131       680     606     904     1097
CTETRA   3132       904     906     606     106
CTETRA   3133       96      217     731     279
CTETRA   3134       906     606     106     107
CTETRA   3135       607     578     107     906
CTETRA   3136       911     147     288     743
CTETRA   3137       1177    1181    1180    1179
CTETRA   3138       622     620     797     558
CTETRA   3139       1178    983     948     1232
CTETRA   3140       688     467     170     380
CTETRA   3141       1277    837     836     828
CTETRA   3142       915     32      337     33
CTETRA   3143       869     308     494     5
CTETRA   3144       821     1175    870     874
CTETRA   3145       1233    989     1214    1228
CTETRA   3146       874     321     1009    256
CTETRA   3147       928     821     283     415
CTETRA   3148       526     35      499     137
CTETRA   3149       698     13      928     283
CTETRA   3150       874     928     415     821
CTETRA   3151       1224    398     635     313
CTETRA   3152       900     63      338     61
CTETRA   3153       669     100     221     220
CTETRA   3154       948     698     928     821
CTETRA   3155       838     1175    948     1172
CTETRA   3156       529     486     100     220
CTETRA   3157       770     647     679     579
CTETRA   3158       683     723     682     525
CTETRA   3159       704     647     679     770
CTETRA   3160       956     249     109     234
CTETRA   3161       704     1199    591     705
CTETRA   3162       1110    649     1111    705
CTETRA   3163       1213    1205    818     1206
CTETRA   3164       493     96      731     189
CTETRA   3165       890     879     421     508
CTETRA   3166       564     811     1200    1199
CTETRA   3167       1066    1115    564     1156
CTETRA   3168       564     1202    732     1156
CTETRA   3169       564     732     1202    1131
CTETRA   3170       1132    732     1131    1139
CTETRA   3171       1132    938     935     1139
CTETRA   3172       1132    564     576     715
CTETRA   3173       564     1199    1200    962
CTETRA   3174       1026    895     179     178
CTETRA   3175       1027    1025    435     32
CTETRA   3176       1105    1026    1104    1103
CTETRA   3177       1026    943     916     769
CTETRA   3178       1026    179     895     769
CTETRA   3179       947     927     960     136
CTETRA   3180       177     1102    796     1254
CTETRA   3181       587     350     54      349
CTETRA   3182       1254    894     178     896
CTETRA   3183       896     894     58      973
CTETRA   3184       1104    895     751     769
CTETRA   3185       895     894     178     1254
CTETRA   3186       894     178     59      895
CTETRA   3187       894     272     972     59
CTETRA   3188       424     692     29      542
CTETRA   3189       894     973     272     58
CTETRA   3190       336     894     178     59
CTETRA   3191       1108    557     972     971
CTETRA   3192       626     153     407     377
CTETRA   3193       110     787     233     362
CTETRA   3194       976     1014    1239    1012
CTETRA   3195       524     523     465     78
CTETRA   3196       877     787     849     975
CTETRA   3197       1239    978     787     977
CTETRA   3198       233     776     110     363
CTETRA   3199       925     480     267     346
CTETRA   3200       720     679     727     105
CTETRA   3201       868     978     776     110
CTETRA   3202       969     362     978     364
CTETRA   3203       936     919     925     924
CTETRA   3204       776     787     233     110
CTETRA   3205       978     1241    1237    364
CTETRA   3206       326     749     966     325
CTETRA   3207       687     346     224     480
CTETRA   3208       1244    1011    1010    188
CTETRA   3209       77      267     1141    480
CTETRA   3210       730     731     1249    1251
CTETRA   3211       678     641     1067    9
CTETRA   3212       1241    1237    364     1242
CTETRA   3213       1141    77      438     345
CTETRA   3214       1241    1242    364     309
CTETRA   3215       692     509     424     29
CTETRA   3216       934     379     163     48
CTETRA   3217       305     902     309     1242
CTETRA   3218       889     463     508     27
CTETRA   3219       774     130     829     25
CTETRA   3220       902     309     1242    1241
CTETRA   3221       679     202     105     229
CTETRA   3222       1142    1140    958     1139
CTETRA   3223       1005    1140    784     686
CTETRA   3224       829     316     318     9
CTETRA   3225       48      937     939     267
CTETRA   3226       910     742     146     420
CTETRA   3227       833     142     316     9
CTETRA   3228       815     439     52      268
CTETRA   3229       919     1140    686     677
CTETRA   3230       919     958     687     686
CTETRA   3231       1142    958     959     391
CTETRA   3232       794     959     958     391
CTETRA   3233       1005    794     958     686
CTETRA   3234       958     687     479     480
CTETRA   3235       811     1111    1113    1075
CTETRA   3236       1114    1115    1156    1199
CTETRA   3237       693     169     29      568
CTETRA   3238       1115    811     564     1199
CTETRA   3239       624     353     278     215
CTETRA   3240       811     1075    715     714
CTETRA   3241       811     1075    714     1223
CTETRA   3242       811     705     522     1200
CTETRA   3243       1010    188     462     37
CTETRA   3244       914     259     400     28
CTETRA   3245       756     754     521     6
CTETRA   3246       1145    753     609     611
CTETRA   3247       757     33      426     152
CTETRA   3248       1082    169     53      331
CTETRA   3249       811     522     705     1222
CTETRA   3250       742     640     744     741
CTETRA   3251       803     741     891     144
CTETRA   3252       912     920     1077    887
CTETRA   3253       836     174     82      271
CTETRA   3254       561     444     71      274
CTETRA   3255       742     741     11      640
CTETRA   3256       910     146     742     911
CTETRA   3257       542     286     423     260
CTETRA   3258       990     891     892     890
CTETRA   3259       864     539     845     393
CTETRA   3260       349     204     520     475
CTETRA   3261       742     145     911     146
CTETRA   3262       583     129     370     121
CTETRA   3263       928     14      13      148
CTETRA   3264       1030    183     34      64
CTETRA   3265       796     1025    382     470
CTETRA   3266       1027    1023    1022    1025
CTETRA   3267       616     552     529     544
CTETRA   3268       529     552     444     562
CTETRA   3269       529     552     637     544
CTETRA   3270       930     825     790     566
CTETRA   3271       1216    535     306     593
CTETRA   3272       15      5       871     873
CTETRA   3273       1022    650     651     759
CTETRA   3274       609     300     137     17
CTETRA   3275       499     609     611     526
CTETRA   3276       613     459     137     300
CTETRA   3277       529     637     100     486
CTETRA   3278       763     999     899     738
CTETRA   3279       617     614     616     219
CTETRA   3280       1278    845     836     820
CTETRA   3281       1047    521     1173    754
CTETRA   3282       529     552     99      444
CTETRA   3283       787     83      277     233
CTETRA   3284       526     36      499     35
CTETRA   3285       720     359     105     448
CTETRA   3286       670     519     1061    366
CTETRA   3287       242     99      486     616
CTETRA   3288       734     733     1265    1006
CTETRA   3289       918     784     1140    677
CTETRA   3290       733     735     22      734
CTETRA   3291       733     1004    403     659
CTETRA   3292       554     540     556     533
CTETRA   3293       556     239     736     87
CTETRA   3294       245     1057    1058    455
CTETRA   3295       1068    315     567     1067
CTETRA   3296       624     623     629     546
CTETRA   3297       557     971     555     972
CTETRA   3298       557     554     553     556
CTETRA   3299       901     344     41      266
CTETRA   3300       638     108     367     368
CTETRA   3301       1203    1199    1131    962
CTETRA   3302       827     694     779     780
CTETRA   3303       808     561     1062    1209
CTETRA   3304       556     533     239     238
CTETRA   3305       789     417     19      125
CTETRA   3306       545     86      556     555
CTETRA   3307       554     629     297     546
CTETRA   3308       244     519     808     550
CTETRA   3309       557     554     355     553
CTETRA   3310       661     518     35      610
CTETRA   3311       360     107     645     578
CTETRA   3312       613     612     610     757
CTETRA   3313       813     330     466     473
CTETRA   3314       763     65      296     212
CTETRA   3315       1019    33      916     518
CTETRA   3316       941     61      180     182
CTETRA   3317       1125    58      353     974
CTETRA   3318       610     1019    661     518
CTETRA   3319       612     581     580     1021
CTETRA   3320       796     470     382     176
CTETRA   3321       1024    757     612     760
CTETRA   3322       613     518     526     498
CTETRA   3323       612     580     581     611
CTETRA   3324       703     710     602     712
CTETRA   3325       711     708     132     12
CTETRA   3326       999     296     210     90
CTETRA   3327       708     1215    458     593
CTETRA   3328       899     88      209     61
CTETRA   3329       711     495     908     12
CTETRA   3330       900     209     442     61
CTETRA   3331       708     1215    132     458
CTETRA   3332       902     309     867     111
CTETRA   3333       730     902     309     867
CTETRA   3334       1072    902     217     1071
CTETRA   3335       1247    1240    1238    1011
CTETRA   3336       1119    1243    1242    1235
CTETRA   3337       736     738     540     899
CTETRA   3338       769     292     179     180
CTETRA   3339       974     555     972     353
CTETRA   3340       792     237     1117    305
CTETRA   3341       1227    1228    697     844
CTETRA   3342       1227    842     635     1224
CTETRA   3343       609     138     300     17
CTETRA   3344       725     568     986     692
CTETRA   3345       1229    1228    594     1220
CTETRA   3346       1227    989     1228    844
CTETRA   3347       1230    989     1233    1227
CTETRA   3348       1030    661     34      183
CTETRA   3349       1104    778     1015    943
CTETRA   3350       35      610     184     661
CTETRA   3351       1026    435     178     335
CTETRA   3352       717     140     156     416
CTETRA   3353       661     518     183     35
CTETRA   3354       753     577     1135    262
CTETRA   3355       834     45      24      263
CTETRA   3356       1203    1017    1275    358
CTETRA   3357       1004    404     43      403
CTETRA   3358       809     455     119     246
CTETRA   3359       804     41      322     39
CTETRA   3360       608     108     234     481
CTETRA   3361       661     339     945     943
CTETRA   3362       783     628     660     782
CTETRA   3363       610     518     35      526
CTETRA   3364       613     300     740     459
CTETRA   3365       627     793     389     628
CTETRA   3366       1015    661     943     339
CTETRA   3367       733     403     429     42
CTETRA   3368       529     444     99      220
CTETRA   3369       891     288     144     412
CTETRA   3370       991     997     743     881
CTETRA   3371       1015    1019    661     580
CTETRA   3372       661     1019    916     518
CTETRA   3373       854     849     1197    975
CTETRA   3374       719     975     854     976
CTETRA   3375       991     743     880     881
CTETRA   3376       878     560     877     530
CTETRA   3377       544     486     281     395
CTETRA   3378       693     380     169     467
CTETRA   3379       719     762     620     633
CTETRA   3380       633     970     527     878
CTETRA   3381       671     669     670     673
CTETRA   3382       671     673     659     191
CTETRA   3383       1132    564     1131    732
CTETRA   3384       542     423     261     260
CTETRA   3385       573     50      264     259
CTETRA   3386       691     171     30      380
CTETRA   3387       919     924     687     925
CTETRA   3388       1037    695     812     694
CTETRA   3389       693     29      169     509
CTETRA   3390       1006    403     1004    43
CTETRA   3391       732     1066    642     576
CTETRA   3392       284     528     641     253
CTETRA   3393       642     732     678     1066
CTETRA   3394       517     259     595     573
CTETRA   3395       732     567     1156    1202
CTETRA   3396       575     401     302     29
CTETRA   3397       829     130     318     25
CTETRA   3398       1182    605     1187    1185
CTETRA   3399       1219    948     1231    1232
CTETRA   3400       550     519     808     561
CTETRA   3401       550     808     118     247
CTETRA   3402       517     259     311     258
CTETRA   3403       671     519     561     1061
CTETRA   3404       108     367     605     638
CTETRA   3405       368     897     638     898
CTETRA   3406       755     18      307     416
CTETRA   3407       1032    149     461     256
CTETRA   3408       898     808     1209    807
CTETRA   3409       1032    461     149     151
CTETRA   3410       658     676     672     851
CTETRA   3411       898     243     615     368
CTETRA   3412       1151    717     755     1135
CTETRA   3413       802     631     775     630
CTETRA   3414       536     205     229     359
CTETRA   3415       728     630     319     373
CTETRA   3416       696     812     841     697
CTETRA   3417       496     7       127     823
CTETRA   3418       693     467     688     380
CTETRA   3419       1198    880     657     879
CTETRA   3420       690     1289    169     569
CTETRA   3421       542     575     568     29
CTETRA   3422       980     173     381     55
CTETRA   3423       964     489     26      319
CTETRA   3424       728     133     630     373
CTETRA   3425       893     890     891     412
CTETRA   3426       319     893     892     412
CTETRA   3427       891     255     741     585
CTETRA   3428       994     128     126     284
CTETRA   3429       890     412     27      288
CTETRA   3430       409     585     891     728
CTETRA   3431       130     773     829     284
CTETRA   3432       670     1061    675     366
CTETRA   3433       7       127     823     371
CTETRA   3434       914     400     910     146
CTETRA   3435       893     320     27      412
CTETRA   3436       1246    1044    1236    1120
CTETRA   3437       795     1120    1044    293
CTETRA   3438       685     834     831     24
CTETRA   3439       798     762     1107    1123
CTETRA   3440       1107    1043    765     1044
CTETRA   3441       1109    1102    798     896
CTETRA   3442       1044    66      1106    971
CTETRA   3443       1263    1004    1006    1264
CTETRA   3444       1269    290     463     162
CTETRA   3445       710     488     507     372
CTETRA   3446       785     192     786     660
CTETRA   3447       785     677     430     686
CTETRA   3448       1005    784     1004    786
CTETRA   3449       1140    784     686     677
CTETRA   3450       831     918     678     923
CTETRA   3451       677     684     263     430
CTETRA   3452       706     121     411     406
CTETRA   3453       617     219     274     344
CTETRA   3454       698     123     13      283
CTETRA   3455       685     324     677     263
CTETRA   3456       918     831     734     317
CTETRA   3457       677     831     317     324
CTETRA   3458       430     677     785     43
CTETRA   3459       706     406     251     121
CTETRA   3460       1163    1114    1156    1157
CTETRA   3461       658     628     222     223
CTETRA   3462       706     254     4       411
CTETRA   3463       584     129     10      370
CTETRA   3464       780     1155    1068    781
CTETRA   3465       1074    1158    1115    1066
CTETRA   3466       702     251     406     2
CTETRA   3467       700     706     406     251
CTETRA   3468       1156    646     1157    735
CTETRA   3469       576     1115    564     1066
CTETRA   3470       579     205     80      229
CTETRA   3471       658     676     851     223
CTETRA   3472       524     465     166     347
CTETRA   3473       1158    1079    1113    1159
CTETRA   3474       1114    1111    811     705
CTETRA   3475       565     198     473     51
CTETRA   3476       694     127     253     371
CTETRA   3477       908     12      400     310
CTETRA   3478       732     1066    567     734
CTETRA   3479       1156    735     1157    1202
CTETRA   3480       1185    1187    721     483
CTETRA   3481       367     107     232     906
CTETRA   3482       578     721     645     360
CTETRA   3483       627     666     674     667
CTETRA   3484       739     365     113     209
CTETRA   3485       504     360     107     645
CTETRA   3486       777     207     563     633
CTETRA   3487       796     176     333     511
CTETRA   3488       727     105     704     227
CTETRA   3489       704     591     269     647
CTETRA   3490       1058    448     246     106
CTETRA   3491       1060    1112    704     770
CTETRA   3492       1112    705     704     647
CTETRA   3493       727     704     1060    726
CTETRA   3494       816     653     949     815
CTETRA   3495       949     1084    516     549
CTETRA   3496       949     1084    1288    1289
CTETRA   3497       554     297     629     355
CTETRA   3498       616     99      552     274
CTETRA   3499       529     220     562     444
CTETRA   3500       552     561     637     544
CTETRA   3501       529     100     562     220
CTETRA   3502       737     112     240     92
CTETRA   3503       795     293     66      341
CTETRA   3504       883     643     641     1079
CTETRA   3505       1158    1079    1159    780
CTETRA   3506       1074    576     1075    1073
CTETRA   3507       791     67      501     341
CTETRA   3508       972     353     272     974
CTETRA   3509       1074    1079    1002    1080
CTETRA   3510       794     746     686     44
CTETRA   3511       817     80      405     440
CTETRA   3512       746     686     44      430
CTETRA   3513       687     76      346     848
CTETRA   3514       748     848     924     966
CTETRA   3515       748     194     431     75
CTETRA   3516       990     992     876     773
CTETRA   3517       773     992     995     990
CTETRA   3518       1003    991     881     997
CTETRA   3519       992     528     829     773
CTETRA   3520       674     1004    404     786
CTETRA   3521       937     932     642     656
CTETRA   3522       923     830     656     833
CTETRA   3523       463     163     934     889
CTETRA   3524       1008    1007    1190    1189
CTETRA   3525       1026    769     337     292
CTETRA   3526       1217    1228    709     703
CTETRA   3527       1269    290     922     463
CTETRA   3528       922     656     1270    662
CTETRA   3529       1248    866     776     1128
CTETRA   3530       617     615     806     807
CTETRA   3531       877     441     83      362
CTETRA   3532       662     934     932     657
CTETRA   3533       874     821     869     870
CTETRA   3534       787     969     877     362
CTETRA   3535       1046    158     18      378
CTETRA   3536       18      1054    159     158
CTETRA   3537       845     82      820     475
CTETRA   3538       1269    604     290     432
CTETRA   3539       934     933     932     543
CTETRA   3540       946     769     942     181
CTETRA   3541       1060    704     591     726
CTETRA   3542       542     725     568     570
CTETRA   3543       1024    518     610     757
CTETRA   3544       803     144     145     287
CTETRA   3545       1024    33      518     757
CTETRA   3546       582     49      167     147
CTETRA   3547       916     34      518     33
CTETRA   3548       915     1026    1019    916
CTETRA   3549       517     573     595     532
CTETRA   3550       1026    769     916     337
CTETRA   3551       794     687     958     686
CTETRA   3552       616     552     544     807
CTETRA   3553       946     337     769     181
CTETRA   3554       1256    383     342     190
CTETRA   3555       776     787     1195    835
CTETRA   3556       1027    1024    1021    1023
CTETRA   3557       576     543     932     933
CTETRA   3558       809     244     118     119
CTETRA   3559       615     243     248     368
CTETRA   3560       726     227     392     447
CTETRA   3561       616     274     219     99
CTETRA   3562       1074    932     1073    883
CTETRA   3563       925     1141    937     267
CTETRA   3564       698     510     312     282
CTETRA   3565       897     247     368     367
CTETRA   3566       1130    1129    1255    1128
CTETRA   3567       1075    715     576     564
CTETRA   3568       901     898     806     903
CTETRA   3569       299     231     1187    482
CTETRA   3570       1192    1128    835     644
CTETRA   3571       1209    71      561     771
CTETRA   3572       1209    561     71      807
CTETRA   3573       588     276     475     206
CTETRA   3574       1057    1207    1060    720
CTETRA   3575       957     109     115     241
CTETRA   3576       1208    1209    897     1058
CTETRA   3577       1209    561     807     808
CTETRA   3578       1246    1236    1043    1238
CTETRA   3579       702     406     700     4
CTETRA   3580       746     430     684     686
CTETRA   3581       1150    619     1278    722
CTETRA   3582       1120    293     501     187
CTETRA   3583       848     604     745     303
CTETRA   3584       848     745     76      303
CTETRA   3585       924     848     604     966
CTETRA   3586       924     663     848     925
CTETRA   3587       865     279     250     114
CTETRA   3588       848     966     745     604
CTETRA   3589       838     699     948     821
CTETRA   3590       838     870     869     821
CTETRA   3591       1170    822     789     790
CTETRA   3592       1255    342     537     69
CTETRA   3593       1257    1250    383     265
CTETRA   3594       848     925     303     346
CTETRA   3595       978     867     1241    110
CTETRA   3596       1057    245     447     455
CTETRA   3597       537     865     1256    1255
CTETRA   3598       1257    1253    1252    1012
CTETRA   3599       1251    731     551     189
CTETRA   3600       1250    1011    1251    68
CTETRA   3601       1257    1251    1250    1012
CTETRA   3602       1256    383     1251    443
CTETRA   3603       626     651     886     884
CTETRA   3604       793     390     103     389
CTETRA   3605       981     1033    31      377
CTETRA   3606       981     626     651     377
CTETRA   3607       651     1033    1034    884
CTETRA   3608       718     1133    1013    847
CTETRA   3609       651     885     886     884
CTETRA   3610       906     367     107     106
CTETRA   3611       1022    885     651     650
CTETRA   3612       651     1033    151     758
CTETRA   3613       718     1133    766     1010
CTETRA   3614       651     151     759     758
CTETRA   3615       1202    1203    1199    1131
CTETRA   3616       1201    358     726     591
CTETRA   3617       1063    726     447     1057
CTETRA   3618       864     645     360     276
CTETRA   3619       1275    104     676     675
CTETRA   3620       1275    675     228     104
CTETRA   3621       589     295     204     203
CTETRA   3622       853     560     619     722
CTETRA   3623       1273    1061    1064    675
CTETRA   3624       1275    1273    675     676
CTETRA   3625       1275    392     726     358
CTETRA   3626       1041    1078    888     1028
CTETRA   3627       988     1031    1165    986
CTETRA   3628       1080    1079    1002    1078
CTETRA   3629       1269    604     663     290
CTETRA   3630       1159    1035    780     1079
CTETRA   3631       1006    43      429     403
CTETRA   3632       1068    21      428     40
CTETRA   3633       718     976     847     1013
CTETRA   3634       1036    843     1037    841
CTETRA   3635       1293    1291    1286    1287
CTETRA   3636       689     691     688     1292
CTETRA   3637       727     679     704     105
CTETRA   3638       727     447     245     105
CTETRA   3639       1085    1277    681     1087
CTETRA   3640       1168    1177    840     1280
CTETRA   3641       683     840     1177    839
CTETRA   3642       1027    335     32      435
CTETRA   3643       1095    1042    1285    1288
CTETRA   3644       764     180     338     181
CTETRA   3645       575     574     329     302
CTETRA   3646       542     568     575     570
CTETRA   3647       396     575     401     570
CTETRA   3648       338     63      764     62
CTETRA   3649       575     568     569     574
CTETRA   3650       574     575     573     302
CTETRA   3651       713     1217    703     706
CTETRA   3652       575     573     302     401
CTETRA   3653       1261    659     671     673
CTETRA   3654       387     949     80      405
CTETRA   3655       1233    982     1231    927
CTETRA   3656       1007    1054    752     847
CTETRA   3657       846     845     864     539
CTETRA   3658       570     575     401     532
CTETRA   3659       737     451     736     239
CTETRA   3660       985     692     986     1291
CTETRA   3661       937     830     924     663
CTETRA   3662       451     365     112     737
CTETRA   3663       603     601     3       600
CTETRA   3664       694     696     371     253
CTETRA   3665       113     92      112     739
CTETRA   3666       737     736     738     540
CTETRA   3667       889     882     890     879
CTETRA   3668       832     325     25      399
CTETRA   3669       10      584     131     631
CTETRA   3670       737     540     93      533
CTETRA   3671       737     533     240     239
CTETRA   3672       737     533     93      240
CTETRA   3673       992     829     528     641
CTETRA   3674       947     13      285     148
CTETRA   3675       662     656     876     882
CTETRA   3676       1047    789     159     1045
CTETRA   3677       1152    1047    1046    1045
CTETRA   3678       1148    1151    1047    755
CTETRA   3679       802     585     891     741
CTETRA   3680       316     834     399     24
CTETRA   3681       958     391     275     479
CTETRA   3682       663     303     48      464
CTETRA   3683       1047    417     789     521
CTETRA   3684       1170    822     1225    665
CTETRA   3685       663     48      303     267
CTETRA   3686       1226    1225    1224    398
CTETRA   3687       745     195     76      164
CTETRA   3688       893     320     162     27
CTETRA   3689       1225    665     125     124
CTETRA   3690       1229    1230    1224    1225
CTETRA   3691       636     1221    1226    698
CTETRA   3692       699     1225    665     1232
CTETRA   3693       561     808     1061    519
CTETRA   3694       671     519     669     562
CTETRA   3695       963     160     25      325
CTETRA   3696       550     637     561     544
CTETRA   3697       1218    134     285     135
CTETRA   3698       550     561     807     544
CTETRA   3699       1063    119     1064    455
CTETRA   3700       1006    43      317     429
CTETRA   3701       954     985     983     1181
CTETRA   3702       636     124     120     1
CTETRA   3703       906     106     897     367
CTETRA   3704       578     483     360     232
CTETRA   3705       680     81      359     503
CTETRA   3706       720     680     448     106
CTETRA   3707       1293    1290    1082    1083
CTETRA   3708       1209    771     41      71
CTETRA   3709       561     637     550     519
CTETRA   3710       608     618     956     249
CTETRA   3711       704     269     227     202
CTETRA   3712       444     552     561     562
CTETRA   3713       552     274     561     807
CTETRA   3714       927     960     1231    947
CTETRA   3715       1087    376     171     434
CTETRA   3716       566     20      314     159
CTETRA   3717       1292    688     1083    1088
CTETRA   3718       725     986     570     571
CTETRA   3719       606     107     81      503
CTETRA   3720       988     571     985     983
CTETRA   3721       1283    1042    1056    1282
CTETRA   3722       542     960     534     260
CTETRA   3723       789     19      417     418
CTETRA   3724       518     512     497     34
CTETRA   3725       767     1133    766     1134
CTETRA   3726       821     510     283     5
CTETRA   3727       546     533     93      554
CTETRA   3728       1173    756     754     521
CTETRA   3729       254     414     713     706
CTETRA   3730       996     993     1003    994
CTETRA   3731       555     971     974     972
CTETRA   3732       1047    18      159     418
CTETRA   3733       556     87      736     940
CTETRA   3734       557     751     553     778
CTETRA   3735       557     751     895     972
CTETRA   3736       740     300     308     5
CTETRA   3737       789     19      418     159
CTETRA   3738       577     154     262     36
CTETRA   3739       970     441     207     57
CTETRA   3740       661     945     183     1030
CTETRA   3741       740     459     300     5
CTETRA   3742       761     151     152     461
CTETRA   3743       747     425     153     382
CTETRA   3744       731     279     865     551
CTETRA   3745       815     1070    649     268
CTETRA   3746       1249    551     731     865
CTETRA   3747       911     145     288     374
CTETRA   3748       1244    729     187     1245
CTETRA   3749       569     29      329     169
CTETRA   3750       654     329     466     168
CTETRA   3751       217     478     1260    1071
CTETRA   3752       111     867     902     731
CTETRA   3753       902     792     1117    305
CTETRA   3754       729     1072    189     187
CTETRA   3755       1251    189     551     443
CTETRA   3756       1072    217     731     493
CTETRA   3757       1275    104     228     392
CTETRA   3758       654     302     466     329
CTETRA   3759       842     1232    1225    1230
CTETRA   3760       1153    1279    1045    1054
CTETRA   3761       1219    1226    699     1232
CTETRA   3762       699     664     312     510
CTETRA   3763       1152    1174    1045    1279
CTETRA   3764       1169    1171    1178    1179
CTETRA   3765       394     215     545     94
CTETRA   3766       1170    1225    842     1232
CTETRA   3767       1108    971     972     973
CTETRA   3768       699     698     510     312
CTETRA   3769       556     540     553     940
CTETRA   3770       1152    1147    1174    1279
CTETRA   3771       623     476     95      214
CTETRA   3772       709     844     989     810
CTETRA   3773       1233    1227    989     1228
CTETRA   3774       988     989     571     982
CTETRA   3775       989     987     592     810
CTETRA   3776       896     177     58      336
CTETRA   3777       545     238     394     94
CTETRA   3778       683     691     525     682
CTETRA   3779       1125    85      506     278
CTETRA   3780       753     17      611     262
CTETRA   3781       989     571     982     535
CTETRA   3782       142     831     833     316
CTETRA   3783       926     960     724     148
CTETRA   3784       925     267     303     346
CTETRA   3785       848     604     303     663
CTETRA   3786       1198    657     880     921
CTETRA   3787       656     642     641     883
CTETRA   3788       656     932     883     882
CTETRA   3789       928     821     1175    948
CTETRA   3790       682     301     261     30
CTETRA   3791       1291    985     692     689
CTETRA   3792       662     656     1270    876
CTETRA   3793       662     656     882     932
CTETRA   3794       830     656     833     1270
CTETRA   3795       939     933     935     932
CTETRA   3796       914     28      146     374
CTETRA   3797       631     130     775     143
CTETRA   3798       800     413     631     601
CTETRA   3799       517     310     258     422
CTETRA   3800       802     741     891     744
CTETRA   3801       631     584     131     585
CTETRA   3802       947     148     928     13
CTETRA   3803       1152    1279    1045    1153
CTETRA   3804       769     292     180     181
CTETRA   3805       865     250     279     111
CTETRA   3806       1174    789     1047    1045
CTETRA   3807       1154    1146    1147    1034
CTETRA   3808       807     274     71      344
CTETRA   3809       787     969     362     978
CTETRA   3810       1261    671     1259    1061
CTETRA   3811       1145    1148    596     753
CTETRA   3812       1145    1135    753     597
CTETRA   3813       981     979     884     625
CTETRA   3814       639     230     483     482
CTETRA   3815       1154    651     1034    884
CTETRA   3816       1216    458     593     306
CTETRA   3817       708     593     458     12
CTETRA   3818       1152    1153    1045    1046
CTETRA   3819       1151    752     1046    717
CTETRA   3820       1136    752     1151    717
CTETRA   3821       1123    563     798     762
CTETRA   3822       864     645     276     858
CTETRA   3823       1107    620     1043    762
CTETRA   3824       1108    894     896     973
CTETRA   3825       845     475     393     82
CTETRA   3826       1016    971     66      185
CTETRA   3827       1009    1032    256     149
CTETRA   3828       677     784     43      918
CTETRA   3829       918     317     677     831
CTETRA   3830       919     684     677     686
CTETRA   3831       1083    331     172     468
CTETRA   3832       794     958     959     1005
CTETRA   3833       1142    1141    1139    958
CTETRA   3834       836     82      351     271
CTETRA   3835       1143    962     1132    938
CTETRA   3836       951     405     172     53
CTETRA   3837       1087    54      469     434
CTETRA   3838       688     170     467     468
CTETRA   3839       1087    434     469     376
CTETRA   3840       1054    20      159     158
CTETRA   3841       1143    1132    1139    938
CTETRA   3842       625     334     333     175
CTETRA   3843       531     397     351     304
CTETRA   3844       564     962     1131    1199
CTETRA   3845       1033    151     149     31
CTETRA   3846       835     277     231     361
CTETRA   3847       1178    1164    1165    842
CTETRA   3848       1230    1229    1233    1232
CTETRA   3849       636     312     699     124
CTETRA   3850       842     1224    822     635
CTETRA   3851       988     1036    1230    1165
CTETRA   3852       1257    265     383     190
CTETRA   3853       1255    69      190     342
CTETRA   3854       874     1009    870     256
CTETRA   3855       699     510     698     821
CTETRA   3856       842     635     843     841
CTETRA   3857       826     790     1170    825
CTETRA   3858       683     839     1177    1181
CTETRA   3859       1168    1280    840     1277
CTETRA   3860       1253    157     265     38
CTETRA   3861       1081    1168    1292    1286
CTETRA   3862       691     1081    1292    689
CTETRA   3863       683     1168    1177    840
CTETRA   3864       1176    840     1280    1032
CTETRA   3865       928     13      14      415
CTETRA   3866       1180    1170    1178    1172
CTETRA   3867       682     492     301     30
CTETRA   3868       1176    1147    1032    1280
CTETRA   3869       869     5       494     510
CTETRA   3870       822     398     125     7
CTETRA   3871       947     135     285     13
CTETRA   3872       525     492     289     301
CTETRA   3873       565     813     199     515
CTETRA   3874       910     420     146     495
CTETRA   3875       1009    1032    149     839
CTETRA   3876       534     136     258     286
CTETRA   3877       565     515     199     384
CTETRA   3878       601     3       583     603
CTETRA   3879       565     523     198     920
CTETRA   3880       565     198     523     384
CTETRA   3881       1224    313     457     398
CTETRA   3882       583     129     601     584
CTETRA   3883       373     409     728     133
CTETRA   3884       711     11      372     710
CTETRA   3885       1267    965     162     328
CTETRA   3886       565     51      541     198
CTETRA   3887       565     813     654     473
CTETRA   3888       565     51      654     541
CTETRA   3889       629     971     355     66
CTETRA   3890       711     254     372     132
CTETRA   3891       702     369     251     2
CTETRA   3892       795     629     66      971
CTETRA   3893       795     624     1125    1121
CTETRA   3894       1215    134     132     458
CTETRA   3895       629     546     623     213
CTETRA   3896       477     1071    478     791
CTETRA   3897       1204    735     1059    646
CTETRA   3898       952     361     456     235
CTETRA   3899       957     956     1128    1127
CTETRA   3900       546     297     213     629
CTETRA   3901       214     297     213     546
CTETRA   3902       554     546     533     545
CTETRA   3903       546     94      533     545
CTETRA   3904       864     721     360     645
CTETRA   3905       863     860     861     864
CTETRA   3906       929     846     722     1282
CTETRA   3907       906     607     606     107
CTETRA   3908       978     1240    1241    867
CTETRA   3909       859     845     475     393
CTETRA   3910       98      70      614     1127
CTETRA   3911       1229    594     701     1221
CTETRA   3912       571     983     982     927
CTETRA   3913       1229    1220    599     1228
CTETRA   3914       1229    1220    594     1221
CTETRA   3915       1170    1232    1178    1172
CTETRA   3916       725     983     571     960
CTETRA   3917       985     725     986     692
CTETRA   3918       1088    1087    332     54
CTETRA   3919       954     725     985     682
CTETRA   3920       1171    930     1167    931
CTETRA   3921       616     614     116     219
CTETRA   3922       1283    1042    1167    931
CTETRA   3923       572     986     634     987
CTETRA   3924       544     281     248     243
CTETRA   3925       572     634     590     569
CTETRA   3926       569     568     590     572
CTETRA   3927       365     736     88      899
CTETRA   3928       739     736     737     365
CTETRA   3929       818     1206    646     1212
CTETRA   3930       714     201     522     1222
CTETRA   3931       648     653     649     815
CTETRA   3932       59      556     86      972
CTETRA   3933       608     234     108     248
CTETRA   3934       556     553     751     940
CTETRA   3935       606     106     107     503
CTETRA   3936       556     972     59      751
CTETRA   3937       736     940     87      208
CTETRA   3938       644     234     231     481
CTETRA   3939       850     1013    378     847
CTETRA   3940       1247    729     1240    1011
CTETRA   3941       1257    1256    190     383
CTETRA   3942       1197    1248    1130    1252
CTETRA   3943       402     1127    343     1129
CTETRA   3944       655     565     887     1076
CTETRA   3945       676     104     102     454
CTETRA   3946       43      918     317     677
CTETRA   3947       1129    1193    402     1127
CTETRA   3948       733     429     22      42
CTETRA   3949       1247    1234    1237    1242
CTETRA   3950       1248    977     1249    1012
CTETRA   3951       730     1240    1243    729
CTETRA   3952       973     1125    58      1123
CTETRA   3953       936     917     935     1139
CTETRA   3954       730     1241    1243    1240
CTETRA   3955       96      731     189     551
CTETRA   3956       792     902     1245    1071
CTETRA   3957       1063    455     447     228
CTETRA   3958       501     294     791     1245
CTETRA   3959       1072    187     1245    294
CTETRA   3960       1245    501     1120    791
CTETRA   3961       1071    1245    1072    902
CTETRA   3962       730     1240    1251    1249
CTETRA   3963       617     274     616     807
CTETRA   3964       1261    1262    672     1272
CTETRA   3965       674     404     403     437
CTETRA   3966       115     98      280     618
CTETRA   3967       1127    618     115     957
CTETRA   3968       1182    605     903     638
CTETRA   3969       667     437     73      472
CTETRA   3970       1188    1193    70      39
CTETRA   3971       793     783     628     660
CTETRA   3972       901     39      1188    266
CTETRA   3973       1188    806     266     70
CTETRA   3974       605     906     1185    1182
CTETRA   3975       608     638     1183    615
CTETRA   3976       1218    927     947     285
CTETRA   3977       1233    1214    594     1228
CTETRA   3978       1233    594     701     1229
CTETRA   3979       1231    960     927     983
CTETRA   3980       983     960     927     571
CTETRA   3981       983     1175    961     1181
CTETRA   3982       1093    1091    781     1212
CTETRA   3983       893     162     889     27
CTETRA   3984       627     222     389     74
CTETRA   3985       889     890     27      508
CTETRA   3986       1093    1052    931     1051
CTETRA   3987       1269    463     922     889
CTETRA   3988       1269    889     162     463
CTETRA   3989       677     430     263     324
CTETRA   3990       793     193     389     103
CTETRA   3991       988     985     571     986
CTETRA   3992       1268    963     774     1270
CTETRA   3993       795     974     1125    624
CTETRA   3994       937     663     267     48
CTETRA   3995       939     933     379     345
CTETRA   3996       1250    1253    1013    265
CTETRA   3997       934     657     163     379
CTETRA   3998       893     1268    1267    892
CTETRA   3999       1245    501     294     187
CTETRA   4000       934     543     379     933
CTETRA   4001       656     937     923     642
CTETRA   4002       793     627     666     628
CTETRA   4003       902     305     111     484
CTETRA   4004       1072    298     189     294
CTETRA   4005       1250    265     68      383
CTETRA   4006       1272    1262    672     851
CTETRA   4007       1261    659     1264    1259
CTETRA   4008       1262    851     959     782
CTETRA   4009       658     628     223     782
CTETRA   4010       763     212     632     471
CTETRA   4011       763     1030    1029    65
CTETRA   4012       674     627     672     658
CTETRA   4013       1262    658     660     786
CTETRA   4014       984     596     1146    1147
CTETRA   4015       761     759     151     758
CTETRA   4016       739     113     452     209
CTETRA   4017       1173    875     984     596
CTETRA   4018       738     296     999     91
CTETRA   4019       296     999     91      90
CTETRA   4020       1154    1152    1147    1148
CTETRA   4021       1146    1154    1144    885
CTETRA   4022       756     754     300     740
CTETRA   4023       1154    1150    1153    1151
CTETRA   4024       1146    885     597     650
CTETRA   4025       832     834     325     399
CTETRA   4026       833     834     831     923
CTETRA   4027       716     196     197     347
CTETRA   4028       671     1259    191     659
CTETRA   4029       734     22      429     23
CTETRA   4030       704     227     105     202
CTETRA   4031       1230    1227    842     841
CTETRA   4032       1067    8       23      142
CTETRA   4033       924     834     684     966
CTETRA   4034       832     749     830     1270
CTETRA   4035       709     1217    703     713
CTETRA   4036       637     395     100     486
CTETRA   4037       617     70      344     266
CTETRA   4038       608     249     234     248
CTETRA   4039       69      537     538     96
CTETRA   4040       834     24      316     831
CTETRA   4041       1253    265     190     38
CTETRA   4042       1039    1287    1291    590
CTETRA   4043       685     924     834     684
CTETRA   4044       957     1128    956     109
CTETRA   4045       1255    343     190     69
CTETRA   4046       1268    963     1270    1267
CTETRA   4047       604     966     965     749
CTETRA   4048       1090    1089    1093    1051
CTETRA   4049       833     830     834     923
CTETRA   4050       832     834     749     325
CTETRA   4051       834     325     45      966
CTETRA   4052       832     749     963     325
CTETRA   4053       946     181     62      337
CTETRA   4054       1269    1270    749     1267
CTETRA   4055       832     1270    829     774
CTETRA   4056       999     89      273     442
CTETRA   4057       966     325     45      326
CTETRA   4058       763     471     65      212
CTETRA   4059       968     160     963     326
CTETRA   4060       739     738     999     91
CTETRA   4061       1270    829     833     832
CTETRA   4062       922     663     48      290
CTETRA   4063       1270    662     1268    922
CTETRA   4064       1268    876     1270    774
CTETRA   4065       518     35      498     512
CTETRA   4066       62      946     764     181
CTETRA   4067       656     829     1270    876
CTETRA   4068       572     568     986     570
CTETRA   4069       868     250     865     867
CTETRA   4070       776     110     363     868
CTETRA   4071       799     500     177     511
CTETRA   4072       873     15      256     461
CTETRA   4073       866     114     865     250
CTETRA   4074       865     952     1255    537
CTETRA   4075       1034    1032    1033    758
CTETRA   4076       1129    952     1255    1128
CTETRA   4077       953     114     218     538
CTETRA   4078       1025    435     32      470
CTETRA   4079       866     776     361     363
CTETRA   4080       1123    1118    85      502
CTETRA   4081       866     776     1128    361
CTETRA   4082       950     817     405     440
CTETRA   4083       681     1087    547     171
CTETRA   4084       949     516     387     549
CTETRA   4085       688     171     170     434
CTETRA   4086       1031    590     1039    986
CTETRA   4087       1216    982     927     535
CTETRA   4088       549     949     80      387
CTETRA   4089       951     950     53      1289
CTETRA   4090       520     350     349     475
CTETRA   4091       1152    1173    1174    1147
CTETRA   4092       980     150     173     31
CTETRA   4093       516     1088    1084    172
CTETRA   4094       839     149     321     289
CTETRA   4095       516     1088    772     1084
CTETRA   4096       589     549     387     772
CTETRA   4097       951     405     950     949
CTETRA   4098       779     141     21      127
CTETRA   4099       772     516     387     270
CTETRA   4100       548     174     381     173
CTETRA   4101       1104    943     1026    769
CTETRA   4102       179     1026    292     769
CTETRA   4103       1040    1091    1159    1092
CTETRA   4104       1104    557     778     751
CTETRA   4105       1109    1105    1104    1103
CTETRA   4106       827     823     824     496
CTETRA   4107       107     607     606     645
CTETRA   4108       606     504     645     858
CTETRA   4109       663     290     464     48
CTETRA   4110       1209    897     903     1208
CTETRA   4111       607     907     906     905
CTETRA   4112       657     662     934     879
CTETRA   4113       905     904     906     606
CTETRA   4114       834     399     24      325
CTETRA   4115       945     944     339     471
CTETRA   4116       830     937     924     923
CTETRA   4117       946     945     1030    764
CTETRA   4118       809     118     247     246
CTETRA   4119       1253    38      378     157
CTETRA   4120       788     408     482     277
CTETRA   4121       181     62      338     764
CTETRA   4122       826     566     825     824
CTETRA   4123       527     352     441     57
CTETRA   4124       1083    172     332     468
CTETRA   4125       946     916     769     337
CTETRA   4126       340     1044    1106    765
CTETRA   4127       661     916     946     34
CTETRA   4128       605     232     367     108
CTETRA   4129       1055    1008    20      1054
CTETRA   4130       560     408     83      304
CTETRA   4131       1188    70      266     39
CTETRA   4132       1211    818     770     819
CTETRA   4133       772     204     349     270
CTETRA   4134       610     526     184     580
CTETRA   4135       945     1030    65      183
CTETRA   4136       1024    152     32      33
CTETRA   4137       613     757     610     518
CTETRA   4138       339     661     183     184
CTETRA   4139       691     525     492     375
CTETRA   4140       553     632     540     186
CTETRA   4141       553     632     778     751
CTETRA   4142       737     92      540     738
CTETRA   4143       940     632     899     540
CTETRA   4144       554     540     533     93
CTETRA   4145       518     35      512     183
CTETRA   4146       540     93      186     212
CTETRA   4147       1217    1215    134     414
CTETRA   4148       706     254     414     4
CTETRA   4149       1214    989     709     1228
CTETRA   4150       689     30      682     692
CTETRA   4151       1217    414     713     1215
CTETRA   4152       814     53      329     168
CTETRA   4153       912     50      573     259
CTETRA   4154       549     536     589     205
CTETRA   4155       582     167     28      147
CTETRA   4156       691     492     682     30
CTETRA   4157       1034    1032    1147    1280
CTETRA   4158       1150    854     853     929
CTETRA   4159       803     145     144     288
CTETRA   4160       861     905     858     855
CTETRA   4161       1089    1210    905     1211
CTETRA   4162       131     631     419     10
CTETRA   4163       803     891     890     288
CTETRA   4164       1089    1050    1048    1051
CTETRA   4165       861     1089    1050    862
CTETRA   4166       636     1       122     282
CTETRA   4167       886     176     175     333
CTETRA   4168       1090    1098    1097    1089
CTETRA   4169       424     30      692     261
CTETRA   4170       1221    702     700     701
CTETRA   4171       767     154     765     340
CTETRA   4172       1181    1168    683     1081
CTETRA   4173       1246    1238    1010    1244
CTETRA   4174       795     1121    1120    341
CTETRA   4175       767     765     154     1134
CTETRA   4176       767     1134    460     1133
CTETRA   4177       1246    293     1044    1120
CTETRA   4178       630     257     419     143
CTETRA   4179       1107    798     1099    620
CTETRA   4180       707     254     488     372
CTETRA   4181       1145    596     872     740
CTETRA   4182       984     1146    596     872
CTETRA   4183       753     597     577     611
CTETRA   4184       584     131     370     10
CTETRA   4185       800     994     130     128
CTETRA   4186       964     26      327     328
CTETRA   4187       753     611     17      609
CTETRA   4188       753     609     138     754
CTETRA   4189       1145    597     753     611
CTETRA   4190       693     691     689     30
CTETRA   4191       720     679     105     359
CTETRA   4192       748     746     848     76
CTETRA   4193       704     591     227     269
CTETRA   4194       1199    1112    704     1060
CTETRA   4195       1112    770     819     579
CTETRA   4196       579     770     536     679
CTETRA   4197       691     171     681     375
CTETRA   4198       646     315     40      22
CTETRA   4199       1114    1199    1112    705
CTETRA   4200       515     199     384     78
CTETRA   4201       1205    1059    1202    1157
CTETRA   4202       549     589     387     205
CTETRA   4203       701     252     122     2
CTETRA   4204       1213    770     1207    904
CTETRA   4205       691     681     171     688
CTETRA   4206       898     897     1209    808
CTETRA   4207       1185    299     232     481
CTETRA   4208       638     898     806     615
CTETRA   4209       1209    897     1058    808
CTETRA   4210       247     1058    106     897
CTETRA   4211       904     770     680     1097
CTETRA   4212       1210    750     804     1212
CTETRA   4213       1148    596     1173    1147
CTETRA   4214       713     414     254     132
CTETRA   4215       880     882     657     879
CTETRA   4216       1028    841     812     844
CTETRA   4217       701     252     123     122
CTETRA   4218       911     145     374     146
CTETRA   4219       640     710     744     741
CTETRA   4220       920     348     198     49
CTETRA   4221       612     871     760     757
CTETRA   4222       710     507     11      372
CTETRA   4223       1208    904     897     906
CTETRA   4224       1130    1196    1192    1195
CTETRA   4225       1007    722     929     846
CTETRA   4226       741     11      255     287
CTETRA   4227       1182    862     607     1185
CTETRA   4228       1008    1007    1196    768
CTETRA   4229       584     129     413     10
CTETRA   4230       706     488     411     121
CTETRA   4231       1186    482     835     788
CTETRA   4232       1186    1184    721     639
CTETRA   4233       1234    364     1242    236
CTETRA   4234       1124    795     971     974
CTETRA   4235       1236    1237    1234    762
CTETRA   4236       526     184     580     36
CTETRA   4237       790     314     19      159
CTETRA   4238       481     1187    1185    299
CTETRA   4239       1090    931     1040    1285
CTETRA   4240       1096    949     579     549
CTETRA   4241       1110    648     1096    653
CTETRA   4242       1095    1096    1288    1287
CTETRA   4243       99      486     616     529
CTETRA   4244       1084    1289    1293    1288
CTETRA   4245       1293    1042    1286    1085
CTETRA   4246       526     610     184     35
CTETRA   4247       763     945     471     944
CTETRA   4248       856     1086    1084    772
CTETRA   4249       1098    856     1097    855
CTETRA   4250       899     209     88      365
CTETRA   4251       92      112     739     737
CTETRA   4252       857     855     586     589
CTETRA   4253       1143    1138    1018    491
CTETRA   4254       1059    1157    1206    646
CTETRA   4255       107     232     906     578
CTETRA   4256       722     598     531     559
CTETRA   4257       322     1048    805     427
CTETRA   4258       805     804     1210    750
CTETRA   4259       1201    358     1200    1203
CTETRA   4260       1205    1206    1059    1157
CTETRA   4261       605     481     232     108
CTETRA   4262       1266    771     323     1059
CTETRA   4263       617     219     344     70
CTETRA   4264       537     69      342     96
CTETRA   4265       1249    865     1256    551
CTETRA   4266       1248    776     1195    1128
CTETRA   4267       1204    646     1059    1206
CTETRA   4268       1062    671     771     561
CTETRA   4269       1246    1235    1245    1120
CTETRA   4270       613     498     526     137
CTETRA   4271       1127    70      343     98
CTETRA   4272       866     235     363     361
CTETRA   4273       614     98      219     70
CTETRA   4274       518     35      526     498
CTETRA   4275       1227    635     842     841
CTETRA   4276       843     696     841     635
CTETRA   4277       1224    635     398     822
CTETRA   4278       635     823     694     371
CTETRA   4279       635     822     7       398
CTETRA   4280       635     696     313     371
CTETRA   4281       376     837     548     469
CTETRA   4282       751     179     59      60
CTETRA   4283       533     94      93      240
CTETRA   4284       999     452     89      209
CTETRA   4285       737     93      540     92
CTETRA   4286       837     1281    836     820
CTETRA   4287       837     54      587     350
CTETRA   4288       837     587     54      1087
CTETRA   4289       736     540     940     899
CTETRA   4290       980     979     828     1033
CTETRA   4291       940     208     88      182
CTETRA   4292       548     979     836     828
CTETRA   4293       979     334     598     625
CTETRA   4294       836     979     1276    828
CTETRA   4295       772     203     204     270
CTETRA   4296       651     1146    1034    758
CTETRA   4297       172     53      1082    951
CTETRA   4298       826     823     822     314
CTETRA   4299       979     625     1149    884
CTETRA   4300       511     797     500     57
CTETRA   4301       726     358     392     227
CTETRA   4302       777     762     1234    1237
CTETRA   4303       1124    1235    1236    1120
CTETRA   4304       587     349     54      270
CTETRA   4305       762     1107    1123    1236
CTETRA   4306       745     195     164     432
CTETRA   4307       832     963     25      325
CTETRA   4308       746     76      75      224
CTETRA   4309       745     164     76      303
CTETRA   4310       967     194     195     46
CTETRA   4311       896     58      1123    973
CTETRA   4312       798     797     563     799
CTETRA   4313       63      764     62      1030
CTETRA   4314       967     195     47      46
CTETRA   4315       1030    946     764     62
CTETRA   4316       661     943     916     1019
CTETRA   4317       937     663     925     267
CTETRA   4318       945     944     943     339
CTETRA   4319       1030    1029    64      63
CTETRA   4320       1030    63      64      34
CTETRA   4321       763     945     764     1030
CTETRA   4322       687     479     480     224
CTETRA   4323       770     680     1097    536
CTETRA   4324       858     504     276     206
CTETRA   4325       520     350     587     349
CTETRA   4326       1145    612     872     650
CTETRA   4327       787     877     788     83
CTETRA   4328       903     638     898     806
CTETRA   4329       872     760     758     650
CTETRA   4330       299     1187    1185    483
CTETRA   4331       1213    818     1211    1212
CTETRA   4332       1259    71      191     42
CTETRA   4333       1212    781     428     40
CTETRA   4334       680     503     448     106
CTETRA   4335       875     596     754     740
CTETRA   4336       875     740     5       871
CTETRA   4337       367     368     897     638
CTETRA   4338       652     654     569     574
CTETRA   4339       448     720     1058    245
CTETRA   4340       817     80      474     202
CTETRA   4341       984     1032    1146    758
CTETRA   4342       680     503     359     448
CTETRA   4343       1076    565     887     523
CTETRA   4344       920     523     1077    887
CTETRA   4345       1080    1076    1077    1073
CTETRA   4346       1038    1076    1111    653
CTETRA   4347       1223    1075    1080    1070
CTETRA   4348       655     815     813     515
CTETRA   4349       655     652     654     816
CTETRA   4350       613     610     526     518
CTETRA   4351       961     926     947     960
CTETRA   4352       1218    701     4       135
CTETRA   4353       594     701     700     1217
CTETRA   4354       763     65      1029    296
CTETRA   4355       1228    599     1229    1227
CTETRA   4356       1030    65      183     64
CTETRA   4357       177     796     511     176
CTETRA   4358       1030    62      63      34
CTETRA   4359       988     989     987     571
CTETRA   4360       418     307     1047    18
CTETRA   4361       822     19      7       125
CTETRA   4362       989     535     987     571
CTETRA   4363       840     149     150     31
CTETRA   4364       754     138     139     6
CTETRA   4365       981     55      626     377
CTETRA   4366       1150    1276    1278    619
CTETRA   4367       1218    927     1233    1231
CTETRA   4368       604     164     464     290
CTETRA   4369       678     732     918     734
CTETRA   4370       1216    1233    927     982
CTETRA   4371       838     699     821     664
CTETRA   4372       1227    1224    635     599
CTETRA   4373       968     161     46      47
CTETRA   4374       912     1077    582     1000
CTETRA   4375       1077    582     1000    881
CTETRA   4376       967     966     965     745
CTETRA   4377       1080    1073    1074    1075
CTETRA   4378       1074    1077    883     1073
CTETRA   4379       1073    921     1077    881
CTETRA   4380       965     328     432     162
CTETRA   4381       912     887     1077    810
CTETRA   4382       1077    1002    1000    810
CTETRA   4383       1077    1073    881     883
CTETRA   4384       325     326     749     963
CTETRA   4385       728     630     775     892
CTETRA   4386       808     519     244     1061
CTETRA   4387       968     47      327     161
CTETRA   4388       561     637     519     562
CTETRA   4389       550     544     395     637
CTETRA   4390       639     408     230     482
CTETRA   4391       247     1058    808     809
CTETRA   4392       1170    842     1225    822
CTETRA   4393       845     82      304     351
CTETRA   4394       605     1185    906     232
CTETRA   4395       589     295     203     205
CTETRA   4396       714     79      522     201
CTETRA   4397       805     39      322     427
CTETRA   4398       873     1032    461     256
CTETRA   4399       605     1187    481     644
CTETRA   4400       1213    1204    1207    1206
CTETRA   4401       631     419     10      143
CTETRA   4402       630     257     373     133
CTETRA   4403       897     247     1058    808
CTETRA   4404       809     1064    1061    119
CTETRA   4405       965     432     328     47
CTETRA   4406       1221    369     2       1
CTETRA   4407       602     703     603     710
CTETRA   4408       709     592     989     593
CTETRA   4409       1214    1215    709     593
CTETRA   4410       728     373     319     409
CTETRA   4411       631     143     413     130
CTETRA   4412       775     143     130     25
CTETRA   4413       1214    1217    709     1215
CTETRA   4414       891     255     409     144
CTETRA   4415       998     712     709     602
CTETRA   4416       602     1001    996     697
CTETRA   4417       1123    563     1234    84
CTETRA   4418       1123    798     563     799
CTETRA   4419       777     563     207     84
CTETRA   4420       777     970     362     207
CTETRA   4421       609     596     740     754
CTETRA   4422       1250    1251    1011    1012
CTETRA   4423       1241    110     867     309
CTETRA   4424       1239    976     977     975
CTETRA   4425       970     975     1239    877
CTETRA   4426       1124    1123    1125    973
CTETRA   4427       703     1220    700     1228
CTETRA   4428       927     136     285     306
CTETRA   4429       701     135     252     4
CTETRA   4430       579     1112    770     647
CTETRA   4431       1218    1217    1215    134
CTETRA   4432       1239    719     975     762
CTETRA   4433       945     339     661     183
CTETRA   4434       337     33      916     915
CTETRA   4435       643     641     642     883
CTETRA   4436       1134    262     154     460
CTETRA   4437       610     580     661     1019
CTETRA   4438       1074    1002    1079    883
CTETRA   4439       1198    49      582     147
CTETRA   4440       1104    944     778     943
CTETRA   4441       698     282     122     123
CTETRA   4442       942     180     769     179
CTETRA   4443       1226    699     1232    1225
CTETRA   4444       251     1221    369     702
CTETRA   4445       664     124     312     6
CTETRA   4446       636     1226    120     124
CTETRA   4447       1078    1077    1076    887
CTETRA   4448       1073    921     543     524
CTETRA   4449       645     276     504     360
CTETRA   4450       638     906     897     367
CTETRA   4451       1073    543     716     524
CTETRA   4452       757     497     426     33
CTETRA   4453       613     137     459     498
CTETRA   4454       643     883     1074    1079
CTETRA   4455       848     925     346     687
CTETRA   4456       345     1141    267     939
CTETRA   4457       267     48      345     939
CTETRA   4458       936     1139    1141    958
CTETRA   4459       753     140     755     138
CTETRA   4460       761     152     15      461
CTETRA   4461       936     958     1140    1139
CTETRA   4462       873     1032    984     461
CTETRA   4463       1132    935     917     1139
CTETRA   4464       1276    1284    1053    1278
CTETRA   4465       1154    1150    1151    1144
CTETRA   4466       840     150     149     289
CTETRA   4467       926     321     490     301
CTETRA   4468       705     1070    1222    514
CTETRA   4469       849     722     1194    539
CTETRA   4470       853     877     878     560
CTETRA   4471       560     619     722     559
CTETRA   4472       542     29      424     423
CTETRA   4473       619     1278    722     598
CTETRA   4474       713     711     254     707
CTETRA   4475       619     598     722     559
CTETRA   4476       619     558     1149    559
CTETRA   4477       1088    587     270     772
CTETRA   4478       928     415     283     13
CTETRA   4479       619     1149    558     852
CTETRA   4480       816     949     653     1287
CTETRA   4481       652     634     574     569
CTETRA   4482       635     843     823     822
CTETRA   4483       823     314     496     7
CTETRA   4484       555     554     545     629
CTETRA   4485       1118    505     85      502
CTETRA   4486       1293    1291    1289    1082
CTETRA   4487       394     86      545     215
CTETRA   4488       1293    1292    1088    1086
CTETRA   4489       930     1279    1179    1167
CTETRA   4490       1292    1085    681     1087
CTETRA   4491       554     540     93      186
CTETRA   4492       553     540     632     940
CTETRA   4493       556     545     533     238
CTETRA   4494       94      533     93      546
CTETRA   4495       533     545     94      238
CTETRA   4496       538     218     279     114
CTETRA   4497       1117    485     237     95
CTETRA   4498       737     239     240     112
CTETRA   4499       1106    155     66      340
CTETRA   4500       813     268     815     52
CTETRA   4501       813     515     815     268
CTETRA   4502       1285    1095    1039    1040
CTETRA   4503       1119    305     449     236
CTETRA   4504       655     813     815     814
CTETRA   4505       1118    85      505     449
CTETRA   4506       602     1228    844     697
CTETRA   4507       1227    697     1228    599
CTETRA   4508       709     602     1228    844
CTETRA   4509       1220    313     457     1224
CTETRA   4510       591     269     647     514
CTETRA   4511       224     76      346     687
CTETRA   4512       702     1221    700     251
CTETRA   4513       1169    1178    1164    1165
CTETRA   4514       1035    780     1079    695
CTETRA   4515       1218    285     1216    927
CTETRA   4516       691     375     492     30
CTETRA   4517       654     466     302     51
CTETRA   4518       844     697     1227    841
CTETRA   4519       536     1097    579     549
CTETRA   4520       1036    844     1227    841
CTETRA   4521       308     869     875     5
CTETRA   4522       1003    996     995     997
CTETRA   4523       912     259     28      50
CTETRA   4524       993     1002    992     528
CTETRA   4525       603     1228    697     599
CTETRA   4526       654     466     51      473
CTETRA   4527       1028    812     1001    844
CTETRA   4528       1222    386     78      201
CTETRA   4529       812     1002    993     695
CTETRA   4530       521     417     125     6
CTETRA   4531       994     773     130     284
CTETRA   4532       994     600     126     128
CTETRA   4533       598     625     334     56
CTETRA   4534       1141    937     267     939
CTETRA   4535       1009    321     149     256
CTETRA   4536       935     917     923     642
CTETRA   4537       716     1075    715     576
CTETRA   4538       1006    734     429     317
CTETRA   4539       564     1199    1131    1202
CTETRA   4540       1070    78      386     268
CTETRA   4541       40      646     22      323
CTETRA   4542       918     1006    317     734
CTETRA   4543       549     205     387     80
CTETRA   4544       387     772     203     589
CTETRA   4545       815     52      439     440
CTETRA   4546       589     772     203     204
CTETRA   4547       283     415     821     5
CTETRA   4548       1215    414     132     134
CTETRA   4549       732     678     1066    734
CTETRA   4550       936     917     918     923
CTETRA   4551       541     573     50      51
CTETRA   4552       917     642     678     923
CTETRA   4553       643     1067    1066    678
CTETRA   4554       950     405     52      440
CTETRA   4555       880     921     881     1198
CTETRA   4556       761     984     758     461
CTETRA   4557       612     871     872     760
CTETRA   4558       814     168     433     53
CTETRA   4559       813     52      433     330
CTETRA   4560       870     984     1176    1173
CTETRA   4561       1145    596     1148    1146
CTETRA   4562       740     875     756     754
CTETRA   4563       609     1145    596     753
CTETRA   4564       870     1173    869     875
CTETRA   4565       82      351     845     836
CTETRA   4566       664     665     124     125
CTETRA   4567       1087    54      434     332
CTETRA   4568       544     615     248     616
CTETRA   4569       618     98      614     1127
CTETRA   4570       548     469     173     376
CTETRA   4571       1088    332     270     54
CTETRA   4572       816     814     1289    569
CTETRA   4573       516     1088    172     270
CTETRA   4574       693     509     169     380
CTETRA   4575       1008    427     20      158
CTETRA   4576       1049    428     20      322
CTETRA   4577       1070    386     514     268
CTETRA   4578       956     1127    644     1128
CTETRA   4579       514     386     1222    385
CTETRA   4580       956     644     234     231
CTETRA   4581       608     1183    618     615
CTETRA   4582       827     141     127     496
CTETRA   4583       837     174     469     350
CTETRA   4584       515     78      268     199
CTETRA   4585       1183    956     1127    644
CTETRA   4586       608     234     956     644
CTETRA   4587       496     314     823     824
CTETRA   4588       639     482     788     408
CTETRA   4589       804     40      322     41
CTETRA   4590       846     864     863     862
CTETRA   4591       846     639     864     721
CTETRA   4592       1204    1209    41      804
CTETRA   4593       1212    40      428     322
CTETRA   4594       1204    41      771     323
CTETRA   4595       639     483     1187    482
CTETRA   4596       727     105     227     447
CTETRA   4597       1186    639     1187    482
CTETRA   4598       1186    1184    639     1194
CTETRA   4599       570     534     535     258
CTETRA   4600       593     458     422     306
CTETRA   4601       1186    1195    1194    788
CTETRA   4602       1225    822     1224    398
CTETRA   4603       895     59      751     179
CTETRA   4604       1016    1108    971     557
CTETRA   4605       814     569     816     654
CTETRA   4606       557     355     629     971
CTETRA   4607       874     256     14      321
CTETRA   4608       1218    414     134     135
CTETRA   4609       573     264     311     259
CTETRA   4610       401     570     311     396
CTETRA   4611       553     751     557     556
CTETRA   4612       556     87      751     59
CTETRA   4613       1105    1102    1254    1103
CTETRA   4614       517     258     310     259
CTETRA   4615       557     556     555     554
CTETRA   4616       696     126     313     371
CTETRA   4617       85      1125    58      353
CTETRA   4618       914     595     592     310
CTETRA   4619       593     12      422     458
CTETRA   4620       521     417     6       139
CTETRA   4621       325     749     966     834
CTETRA   4622       748     848     745     76
CTETRA   4623       761     873     461     15
CTETRA   4624       664     6       312     494
CTETRA   4625       1225    398     124     125
CTETRA   4626       1226    457     120     398
CTETRA   4627       748     684     746     431
CTETRA   4628       1133    157     156     462
CTETRA   4629       723     289     321     301
CTETRA   4630       947     285     136     148
CTETRA   4631       960     136     260     148
CTETRA   4632       875     308     740     756
CTETRA   4633       135     701     123     13
CTETRA   4634       700     406     706     4
CTETRA   4635       937     830     656     923
CTETRA   4636       834     966     45      684
CTETRA   4637       967     748     966     745
CTETRA   4638       748     45      684     431
CTETRA   4639       864     721     639     230
CTETRA   4640       846     1184    1194    639
CTETRA   4641       684     431     45      263
CTETRA   4642       905     1089    862     907
CTETRA   4643       1098    1050    861     1089
CTETRA   4644       1185    906     232     578
CTETRA   4645       1182    805     1188    903
CTETRA   4646       701     1221    2       122
CTETRA   4647       937     830     663     922
CTETRA   4648       800     773     775     130
CTETRA   4649       838     1172    699     665
CTETRA   4650       1198    657     921     291
CTETRA   4651       631     630     585     419
CTETRA   4652       13      701     123     698
CTETRA   4653       698     701     122     1221
CTETRA   4654       845     304     82      393
CTETRA   4655       703     1228    709     602
CTETRA   4656       513     352     304     83
CTETRA   4657       530     352     83      441
CTETRA   4658       1019    612     1024    610
CTETRA   4659       622     885     1144    852
CTETRA   4660       1226    1225    398     124
CTETRA   4661       768     38      158     378
CTETRA   4662       539     230     304     393
CTETRA   4663       701     1233    1219    1218
CTETRA   4664       1232    1229    1233    1219
CTETRA   4665       565     541     920     198
CTETRA   4666       777     563     1234    762
CTETRA   4667       1235    1234    1242    1118
CTETRA   4668       716     196     347     166
CTETRA   4669       1068    21      40      315
CTETRA   4670       1123    563     84      58
CTETRA   4671       729     1011    68      1251
CTETRA   4672       949     1289    1288    1287
CTETRA   4673       1214    593     709     989
CTETRA   4674       647     200     649     514
CTETRA   4675       522     514     1222    385
CTETRA   4676       1239    787     975     977
CTETRA   4677       664     665     125     521
CTETRA   4678       798     762     797     620
CTETRA   4679       1211    750     1210    1212
CTETRA   4680       1257    1250    1253    1012
CTETRA   4681       897     106     247     367
CTETRA   4682       550     247     118     368
CTETRA   4683       797     500     57      563
CTETRA   4684       1234    236     502     364
CTETRA   4685       1043    1238    1010    1246
CTETRA   4686       978     1241    364     110
CTETRA   4687       719     633     620     852
CTETRA   4688       1237    364     1234    777
CTETRA   4689       748     431     194     45
CTETRA   4690       794     356     75      193
CTETRA   4691       762     797     620     633
CTETRA   4692       1007    847     752     854
CTETRA   4693       964     963     1267    965
CTETRA   4694       936     919     958     925
CTETRA   4695       1268    662     1270    876
CTETRA   4696       1268    774     963     892
CTETRA   4697       990     1268    892     774
CTETRA   4698       893     889     162     1267
CTETRA   4699       793     628     783     390
CTETRA   4700       658     782     223     851
CTETRA   4701       672     222     658     627
CTETRA   4702       859     276     393     475
CTETRA   4703       1084    1082    172     1083
CTETRA   4704       837     350     469     54
CTETRA   4705       793     192     660     666
CTETRA   4706       658     628     660     666
CTETRA   4707       628     223     782     390
CTETRA   4708       626     334     175     55
CTETRA   4709       617     1183    806     615
CTETRA   4710       529     544     637     486
CTETRA   4711       616     116     242     99
CTETRA   4712       486     616     281     242
CTETRA   4713       102     672     222     658
CTETRA   4714       1004    786     43      404
CTETRA   4715       248     281     616     618
CTETRA   4716       1006    733     403     429
CTETRA   4717       1262    658     672     851
CTETRA   4718       945     65      471     339
CTETRA   4719       353     555     972     86
CTETRA   4720       659     1264    674     1261
CTETRA   4721       1119    1117    1118    449
CTETRA   4722       1246    1236    1235    1120
CTETRA   4723       739     999     899     209
CTETRA   4724       919     958     925     687
CTETRA   4725       1265    734     732     1202
CTETRA   4726       1263    1140    1006    784
CTETRA   4727       1137    959     1262    851
CTETRA   4728       765     1044    1106    1107
CTETRA   4729       894     58      272     336
CTETRA   4730       581     577     611     580
CTETRA   4731       645     578     107     607
CTETRA   4732       1209    807     71      41
CTETRA   4733       1065    1057    1064    1058
CTETRA   4734       988     987     986     571
CTETRA   4735       1028    987     887     888
CTETRA   4736       1028    810     989     844
CTETRA   4737       894     59      336     272
CTETRA   4738       506     624     278     476
CTETRA   4739       1094    779     827     824
CTETRA   4740       826     790     314     822
CTETRA   4741       824     827     1092    825
CTETRA   4742       628     390     389     223
CTETRA   4743       628     223     389     222
CTETRA   4744       76      746     687     224
CTETRA   4745       1037    1092    827     843
CTETRA   4746       780     694     779     695
CTETRA   4747       827     127     779     694
CTETRA   4748       684     430     431     263
CTETRA   4749       658     672     676     102
CTETRA   4750       826     824     314     566
CTETRA   4751       618     115     249     117
CTETRA   4752       793     44      74      193
CTETRA   4753       968     326     46      161
CTETRA   4754       794     479     356     103
CTETRA   4755       968     327     47      328
CTETRA   4756       834     24      45      325
CTETRA   4757       1115    564     1156    1199
CTETRA   4758       98      955     115     97
CTETRA   4759       953     955     69      218
CTETRA   4760       1129    953     955     69
CTETRA   4761       790     1045    566     159
CTETRA   4762       1129    98      1127    343
CTETRA   4763       241     953     114     218
CTETRA   4764       957     249     618     115
CTETRA   4765       1047    139     307     418
CTETRA   4766       955     218     97      69
CTETRA   4767       998     911     744     997
CTETRA   4768       611     36      526     580
CTETRA   4769       753     262     140     17
CTETRA   4770       791     477     95      478
CTETRA   4771       914     259     912     595
CTETRA   4772       717     416     156     378
CTETRA   4773       914     911     374     146
CTETRA   4774       1047    418     417     139
CTETRA   4775       582     374     147     28
CTETRA   4776       33      1024    1019    915
CTETRA   4777       753     17      140     138
CTETRA   4778       964     160     327     26
CTETRA   4779       685     263     834     24
CTETRA   4780       747     382     1023    425
CTETRA   4781       717     416     378     18
CTETRA   4782       1032    151     758     461
CTETRA   4783       571     960     927     534
CTETRA   4784       745     604     966     965
CTETRA   4785       547     376     150     171
CTETRA   4786       326     967     966     968
CTETRA   4787       547     171     1087    376
CTETRA   4788       692     724     682     725
CTETRA   4789       965     745     432     195
CTETRA   4790       1269    162     965     432
CTETRA   4791       724     260     490     148
CTETRA   4792       727     1057    245     447
CTETRA   4793       720     680     904     770
CTETRA   4794       1216    593     989     535
CTETRA   4795       591     1201    358     1200
CTETRA   4796       61      941     899     182
CTETRA   4797       704     591     726     227
CTETRA   4798       946     661     1030    945
CTETRA   4799       941     632     899     940
CTETRA   4800       1275    358     1017    392
CTETRA   4801       895     179     178     59
CTETRA   4802       553     186     778     632
CTETRA   4803       451     365     736     88
CTETRA   4804       1063    447     726     392
CTETRA   4805       726     227     591     358
CTETRA   4806       1061    244     119     366
CTETRA   4807       833     678     642     923
CTETRA   4808       889     463     922     934
CTETRA   4809       1252    343     402     190
CTETRA   4810       1268    890     882     876
CTETRA   4811       776     277     361     233
CTETRA   4812       991     743     997     890
CTETRA   4813       737     239     112     451
CTETRA   4814       526     499     609     137
CTETRA   4815       875     1173    869     756
CTETRA   4816       604     663     464     303
CTETRA   4817       736     208     87      451
CTETRA   4818       1015    185     339     778
CTETRA   4819       93      546     297     94
CTETRA   4820       990     803     891     890
CTETRA   4821       883     882     1073    881
CTETRA   4822       739     736     899     738
CTETRA   4823       540     632     738     212
CTETRA   4824       924     748     684     746
CTETRA   4825       540     212     92      93
CTETRA   4826       965     47      195     432
CTETRA   4827       956     231     1128    644
CTETRA   4828       957     956     618     249
CTETRA   4829       957     109     249     115
CTETRA   4830       955     98      69      97
CTETRA   4831       573     264     50      51
CTETRA   4832       953     952     114     538
CTETRA   4833       957     1127    618     956
CTETRA   4834       638     1183    615     806
CTETRA   4835       868     866     1249    865
CTETRA   4836       1129    953     69      1255
CTETRA   4837       913     582     912     28
CTETRA   4838       1127    1128    1193    644
CTETRA   4839       657     379     291     163
CTETRA   4840       830     604     924     663
CTETRA   4841       1074    932     883     642
CTETRA   4842       890     421     288     27
CTETRA   4843       832     318     316     399
CTETRA   4844       565     523     1076    515
CTETRA   4845       524     347     78      465
CTETRA   4846       617     70      1183    1127
CTETRA   4847       742     420     287     145
CTETRA   4848       248     616     281     544
CTETRA   4849       524     716     1223    347
CTETRA   4850       993     284     994     126
CTETRA   4851       618     281     616     242
CTETRA   4852       1013    1010    462     1133
CTETRA   4853       898     615     544     807
CTETRA   4854       615     544     248     243
CTETRA   4855       898     544     615     243
CTETRA   4856       953     955     218     241
CTETRA   4857       638     898     615     368
CTETRA   4858       551     443     189     96
CTETRA   4859       848     746     687     76
CTETRA   4860       967     46      45      194
CTETRA   4861       748     966     684     45
CTETRA   4862       250     235     866     114
CTETRA   4863       366     519     487     670
CTETRA   4864       670     519     487     669
CTETRA   4865       670     668     673     669
CTETRA   4866       1261    672     670     675
CTETRA   4867       670     445     668     487
CTETRA   4868       102     672     366     445
CTETRA   4869       672     366     445     670
CTETRA   4870       1003    881     1000    997
CTETRA   4871       275     77      1141    480
CTETRA   4872       1003    1000    881     1002
CTETRA   4873       991     1003    990     997
CTETRA   4874       1001    996     993     1003
CTETRA   4875       938     715     438     357
CTETRA   4876       659     191     403     42
CTETRA   4877       549     80      579     205
CTETRA   4878       600     697     996     993
CTETRA   4879       998     602     1001    996
CTETRA   4880       1063    119     455     228
CTETRA   4881       713     709     708     712
CTETRA   4882       602     1001    697     844
CTETRA   4883       1152    1148    1173    1147
CTETRA   4884       1090    1091    1040    1092
CTETRA   4885       674     404     437     472
CTETRA   4886       1034    1147    1154    1153
CTETRA   4887       1150    929     1153    752
CTETRA   4888       1284    1279    1153    1053
CTETRA   4889       546     214     297     94
CTETRA   4890       539     304     531     845
CTETRA   4891       795     293     1044    66
CTETRA   4892       863     1282    1278    722
CTETRA   4893       860     1050    1098    1282
CTETRA   4894       860     1098    861     855
CTETRA   4895       846     862     863     1050
CTETRA   4896       999     91      89      452
CTETRA   4897       856     549     772     1084
CTETRA   4898       859     588     475     520
CTETRA   4899       863     1278    1281    820
CTETRA   4900       999     209     89      442
CTETRA   4901       739     899     999     738
CTETRA   4902       859     588     857     858
CTETRA   4903       1013    1010    188     462
CTETRA   4904       859     588     858     276
CTETRA   4905       491     391     1142    1138
CTETRA   4906       1101    1106    765     154
CTETRA   4907       1223    1222    1070    78
CTETRA   4908       1105    896     1108    894
CTETRA   4909       1070    514     386     1222
CTETRA   4910       937     656     830     922
CTETRA   4911       66      1016    155     1106
CTETRA   4912       1044    340     1106    66
CTETRA   4913       647     269     474     200
CTETRA   4914       813     52      199     268
CTETRA   4915       649     439     200     474
CTETRA   4916       1106    765     154     340
CTETRA   4917       1016    1108    1106    971
CTETRA   4918       514     385     200     386
CTETRA   4919       516     549     1084    772
CTETRA   4920       1118    1117    485     449
CTETRA   4921       1242    309     236     364
CTETRA   4922       1118    236     449     505
CTETRA   4923       502     1118    236     1234
CTETRA   4924       1239    719     762     1238
CTETRA   4925       791     501     67      477
CTETRA   4926       87      59      556     86
CTETRA   4927       1126    1124    1120    1235
CTETRA   4928       85      1125    506     485
CTETRA   4929       674     472     666     786
CTETRA   4930       767     460     37      462
CTETRA   4931       667     674     672     673
CTETRA   4932       598     271     334     381
CTETRA   4933       667     627     74      101
CTETRA   4934       666     192     786     472
CTETRA   4935       811     1222    714     522
CTETRA   4936       666     74      793     192
CTETRA   4937       356     103     193     794
CTETRA   4938       525     839     723     289
CTETRA   4939       1263    1262    1264    1271
CTETRA   4940       792     237     478     95
CTETRA   4941       767     154     37      460
CTETRA   4942       1133    378     156     157
CTETRA   4943       782     959     226     851
CTETRA   4944       185     1016    155     66
CTETRA   4945       753     262     611     577
CTETRA   4946       1138    851     446     226
CTETRA   4947       755     140     416     307
CTETRA   4948       661     184     35      183
CTETRA   4949       1203    1131    1018    962
CTETRA   4950       558     57      511     333
CTETRA   4951       557     895     1104    1108
CTETRA   4952       981     980     1033    979
CTETRA   4953       1007    929     854     752
CTETRA   4954       864     360     230     393
CTETRA   4955       691     375     30      171
CTETRA   4956       525     375     289     492
CTETRA   4957       1042    856     1281    1086
CTETRA   4958       667     437     674     673
CTETRA   4959       671     673     191     669
CTETRA   4960       673     669     73      191
CTETRA   4961       755     140     307     138
CTETRA   4962       307     139     755     138
CTETRA   4963       573     810     987     887
CTETRA   4964       549     205     579     536
CTETRA   4965       1036    989     1028    987
CTETRA   4966       1080    1113    1074    1079
CTETRA   4967       662     657     882     879
CTETRA   4968       630     419     257     133
CTETRA   4969       1028    812     841     1035
CTETRA   4970       652     634     569     590
CTETRA   4971       573     574     652     634
CTETRA   4972       1169    985     1081    1181
CTETRA   4973       987     887     634     573
CTETRA   4974       987     532     592     595
CTETRA   4975       676     675     454     366
CTETRA   4976       1037    843     1164    1092
CTETRA   4977       1174    789     665     1173
CTETRA   4978       652     573     887     541
CTETRA   4979       857     859     860     1281
CTETRA   4980       859     520     857     588
CTETRA   4981       588     586     295     589
CTETRA   4982       857     586     588     589
CTETRA   4983       697     599     696     126
CTETRA   4984       1129    343     1255    69
CTETRA   4985       588     204     520     772
CTETRA   4986       682     525     301     492
CTETRA   4987       588     586     206     295
CTETRA   4988       859     520     475     820
CTETRA   4989       204     520     475     588
CTETRA   4990       1026    1254    895     178
CTETRA   4991       553     778     186     185
CTETRA   4992       691     525     682     492
CTETRA   4993       1007    846     1050    1184
CTETRA   4994       768     847     1046    1054
CTETRA   4995       30      692     261     682
CTETRA   4996       1207    720     1057    1058
CTETRA   4997       768     847     378     1046
CTETRA   4998       1007    1194    846     1184
CTETRA   4999       851     446     223     104
CTETRA   5000       676     102     672     366
CTETRA   5001       1197    1195    1130    1248
CTETRA   5002       850     768     378     38
CTETRA   5003       850     768     847     378
CTETRA   5004       627     74      101     222
CTETRA   5005       850     847     976     1013
CTETRA   5006       1257    1251    1249    1256
CTETRA   5007       1129    955     98      69
CTETRA   5008       1196    768     38      410
CTETRA   5009       1257    1012    1249    1251
CTETRA   5010       1257    1248    1012    1252
CTETRA   5011       1256    537     342     551
CTETRA   5012       953     537     538     69
CTETRA   5013       867     110     450     309
CTETRA   5014       96      69      218     538
CTETRA   5015       577     1101    580     621
CTETRA   5016       737     736     540     533
CTETRA   5017       537     538     96      551
CTETRA   5018       789     790     822     19
CTETRA   5019       789     125     521     417
CTETRA   5020       972     86      59      272
CTETRA   5021       545     238     86      394
CTETRA   5022       1044    1043    765     340
CTETRA   5023       683     1181    682     723
CTETRA   5024       554     355     186     93
CTETRA   5025       182     942     751     180
CTETRA   5026       751     60      59      87
CTETRA   5027       737     92      240     93
CTETRA   5028       556     238     239     87
CTETRA   5029       1174    789     1045    790
CTETRA   5030       365     736     737     451
CTETRA   5031       751     60      87      208
CTETRA   5032       736     208     451     88
CTETRA   5033       1174    1047    789     1173
CTETRA   5034       1047    755     1046    18
CTETRA   5035       1170    665     789     822
CTETRA   5036       988     1031    986     987
CTETRA   5037       261     724     682     692
CTETRA   5038       1261    670     672     673
CTETRA   5039       794     224     356     479
CTETRA   5040       519     669     100     487
CTETRA   5041       670     669     487     668
CTETRA   5042       967     748     745     195
CTETRA   5043       519     562     100     669
CTETRA   5044       671     561     519     562
CTETRA   5045       552     561     562     637
CTETRA   5046       550     544     898     243
CTETRA   5047       519     637     550     244
CTETRA   5048       622     620     798     797
CTETRA   5049       748     75      76      194
CTETRA   5050       622     852     558     886
CTETRA   5051       1020    621     597     581
CTETRA   5052       1020    1144    885     597
CTETRA   5053       1022    1020    1025    796
CTETRA   5054       1027    1025    1100    1103
CTETRA   5055       1100    1020    1021    581
CTETRA   5056       1269    1267    965     162
CTETRA   5057       622     885     886     796
CTETRA   5058       622     798     1020    796
CTETRA   5059       1047    1045    159     18
CTETRA   5060       985     682     725     692
CTETRA   5061       1152    1279    1153    1147
CTETRA   5062       1145    650     1146    597
CTETRA   5063       873     870     984     1032
CTETRA   5064       732     1156    567     1066
CTETRA   5065       830     749     1269    1270
CTETRA   5066       754     875     756     1173
CTETRA   5067       975     849     1197    977
CTETRA   5068       1007    1050    929     1053
CTETRA   5069       1184    1190    1007    1191
CTETRA   5070       1191    1192    1196    1195
CTETRA   5071       702     4       2       406
CTETRA   5072       1219    699     1226    698
CTETRA   5073       1191    1182    1190    1188
CTETRA   5074       682     301     525     723
CTETRA   5075       763     471     945     65
CTETRA   5076       945     183     65      339
CTETRA   5077       900     999     442     209
CTETRA   5078       900     63      61      442
CTETRA   5079       1015    661     1019    943
CTETRA   5080       1196    1189    410     402
CTETRA   5081       1247    1238    1239    1237
CTETRA   5082       1104    944     769     751
CTETRA   5083       1239    975     970     762
CTETRA   5084       756     494     308     6
CTETRA   5085       1253    976     1012    1013
CTETRA   5086       721     1185    1184    1186
CTETRA   5087       1197    849     1194    1195
CTETRA   5088       853     722     929     1007
CTETRA   5089       1149    558     625     559
CTETRA   5090       11      910     742     640
CTETRA   5091       602     998     1001    709
CTETRA   5092       526     137     498     35
CTETRA   5093       871     459     16      498
CTETRA   5094       1154    884     1034    1149
CTETRA   5095       518     34      183     512
CTETRA   5096       518     497     512     498
CTETRA   5097       1077    921     1073    523
CTETRA   5098       912     582     1077    920
CTETRA   5099       1001    1028    810     1002
CTETRA   5100       840     375     150     289
CTETRA   5101       1078    1077    1028    1002
CTETRA   5102       658     102     223     222
CTETRA   5103       783     103     226     391
CTETRA   5104       1272    676     1275    1017
CTETRA   5105       786     192     404     472
CTETRA   5106       1063    455     1064    1057
CTETRA   5107       913     743     911     997
CTETRA   5108       1000    743     997     881
CTETRA   5109       528     773     284     829
CTETRA   5110       992     883     528     1002
CTETRA   5111       746     430     44      431
CTETRA   5112       794     391     479     103
CTETRA   5113       785     430     192     44
CTETRA   5114       641     1079    528     883
CTETRA   5115       1069    1079    528     641
CTETRA   5116       641     253     9       284
CTETRA   5117       746     44      75      431
CTETRA   5118       993     528     253     695
CTETRA   5119       1265    1264    1006    733
CTETRA   5120       784     1004    786     43
CTETRA   5121       676     102     366     454
CTETRA   5122       670     672     673     668
CTETRA   5123       519     244     487     100
CTETRA   5124       800     801     601     631
CTETRA   5125       675     366     119     454
CTETRA   5126       244     366     519     487
CTETRA   5127       998     710     602     996
CTETRA   5128       51      574     573     302
CTETRA   5129       801     710     996     601
CTETRA   5130       570     396     286     258
CTETRA   5131       575     29      302     329
CTETRA   5132       812     1001    844     697
CTETRA   5133       1204    1059    735     323
CTETRA   5134       787     776     233     277
CTETRA   5135       759     152     151     407
CTETRA   5136       602     996     600     697
CTETRA   5137       1133    156     460     462
CTETRA   5138       1028    989     810     987
CTETRA   5139       995     994     992     773
CTETRA   5140       1117    449     237     485
CTETRA   5141       963     143     892     775
CTETRA   5142       964     1267    328     965
CTETRA   5143       580     436     36      184
CTETRA   5144       1009    839     321     723
CTETRA   5145       1270    829     774     876
CTETRA   5146       850     378     1253    38
CTETRA   5147       967     745     965     195
CTETRA   5148       924     604     848     663
CTETRA   5149       1088    270     332     172
CTETRA   5150       688     332     170     468
CTETRA   5151       1269    965     749     604
CTETRA   5152       864     721     230     360
CTETRA   5153       1099    765     766     621
CTETRA   5154       910     11      420     495
CTETRA   5155       622     1099    1020    798
CTETRA   5156       975     970     762     633
CTETRA   5157       542     423     424     261
CTETRA   5158       3       251     706     1220
CTETRA   5159       622     798     796     797
CTETRA   5160       620     852     633     558
CTETRA   5161       708     12      458     132
CTETRA   5162       672     675     366     670
CTETRA   5163       950     405     433     52
CTETRA   5164       676     454     675     104
CTETRA   5165       851     1272    676     672
CTETRA   5166       541     51      50      198
CTETRA   5167       715     1200    197     357
CTETRA   5168       714     201     197     79
CTETRA   5169       715     197     714     716
CTETRA   5170       933     196     438     197
CTETRA   5171       674     1262    1004    786
CTETRA   5172       1272    676     1017    851
CTETRA   5173       676     104     1017    851
CTETRA   5174       1176    1009    1032    870
CTETRA   5175       570     311     396     258
CTETRA   5176       988     982     571     983
CTETRA   5177       1060    1199    591     704
CTETRA   5178       693     30      509     380
CTETRA   5179       605     638     644     481
CTETRA   5180       639     539     408     788
CTETRA   5181       1192    644     835     1187
CTETRA   5182       299     1187    231     481
CTETRA   5183       483     299     232     1185
CTETRA   5184       1193    1188    1183    1191
CTETRA   5185       585     409     255     133
CTETRA   5186       639     721     1187    483
CTETRA   5187       802     585     801     631
CTETRA   5188       995     803     997     744
CTETRA   5189       1187    231     481     644
CTETRA   5190       674     672     1262    658
CTETRA   5191       672     1272    676     1261
CTETRA   5192       803     743     997     911
CTETRA   5193       1005    1262    660     786
CTETRA   5194       1137    1272    1018    1138
CTETRA   5195       667     668     673     672
CTETRA   5196       1006    733     429     734
CTETRA   5197       785     43      784     786
CTETRA   5198       1264    674     1261    1262
CTETRA   5199       630     775     892     143
CTETRA   5200       832     963     774     25
CTETRA   5201       667     472     674     437
CTETRA   5202       630     257     143     489
CTETRA   5203       666     660     786     192
CTETRA   5204       674     1004    403     404
CTETRA   5205       729     68      187     189
CTETRA   5206       953     538     537     952
CTETRA   5207       868     450     110     363
CTETRA   5208       1256    443     342     383
CTETRA   5209       1146    1034    758     1032
CTETRA   5210       937     922     932     656
CTETRA   5211       1229    701     1219    1221
CTETRA   5212       725     534     571     570
CTETRA   5213       868     450     363     250
CTETRA   5214       1013    378     847     1133
CTETRA   5215       868     1248    866     776
CTETRA   5216       866     250     363     235
CTETRA   5217       1014    1011    1250    1010
CTETRA   5218       838     1173    1175    1172
CTETRA   5219       838     869     664     821
CTETRA   5220       624     623     476     1122
CTETRA   5221       546     214     94      215
CTETRA   5222       1246    293     187     37
CTETRA   5223       542     570     396     286
CTETRA   5224       777     84      1234    563
CTETRA   5225       691     689     688     693
CTETRA   5226       1291    1081    689     1292
CTETRA   5227       1290    169     690     1082
CTETRA   5228       689     1292    1290    1291
CTETRA   5229       950     815     813     814
CTETRA   5230       1293    1085    1292    1086
CTETRA   5231       1290    1291    1082    690
CTETRA   5232       756     6       664     494
CTETRA   5233       831     317     324     24
CTETRA   5234       756     754     6       138
CTETRA   5235       756     664     6       521
CTETRA   5236       1145    597     612     650
CTETRA   5237       1158    1079    780     1069
CTETRA   5238       5       308     740     875
CTETRA   5239       830     663     1269    604
CTETRA   5240       964     160     26      489
CTETRA   5241       756     300     754     138
CTETRA   5242       1173    756     521     664
CTETRA   5243       537     551     96      342
CTETRA   5244       584     131     488     370
CTETRA   5245       535     306     422     258
CTETRA   5246       968     328     964     327
CTETRA   5247       535     306     258     136
CTETRA   5248       1248    1255    952     1128
CTETRA   5249       822     314     19      790
CTETRA   5250       517     592     595     310
CTETRA   5251       1230    1231    982     983
CTETRA   5252       630     489     373     257
CTETRA   5253       711     12      132     495
CTETRA   5254       1148    755     1047    754
CTETRA   5255       873     256     15      5
CTETRA   5256       988     1036    1031    987
CTETRA   5257       826     1170    790     822
CTETRA   5258       593     12      310     422
CTETRA   5259       696     253     126     371
CTETRA   5260       1047    159     789     418
CTETRA   5261       790     159     566     314
CTETRA   5262       789     19      822     125
CTETRA   5263       1056    1051    931     1052
CTETRA   5264       789     125     822     665
CTETRA   5265       926     490     14      148
CTETRA   5266       874     14      256     415
CTETRA   5267       789     790     159     1045
CTETRA   5268       930     790     1174    1045
CTETRA   5269       616     99      529     552
CTETRA   5270       724     490     261     301
CTETRA   5271       898     615     807     806
CTETRA   5272       544     395     637     486
CTETRA   5273       550     561     808     807
CTETRA   5274       550     807     898     544
CTETRA   5275       1089    1190    907     750
CTETRA   5276       1029    210     296     65
CTETRA   5277       1050    1048    1008    1190
CTETRA   5278       1056    1282    1050    1053
CTETRA   5279       1109    1104    1101    1103
CTETRA   5280       1015    184     661     339
CTETRA   5281       1101    154     765     577
CTETRA   5282       778     632     186     471
CTETRA   5283       436     1015    185     339
CTETRA   5284       778     944     339     943
CTETRA   5285       871     757     498     16
CTETRA   5286       926     1009    321     723
CTETRA   5287       698     510     282     283
CTETRA   5288       871     459     5       16
CTETRA   5289       813     330     199     52
CTETRA   5290       757     761     426     871
CTETRA   5291       66      213     629     341
CTETRA   5292       874     415     256     5
CTETRA   5293       548     469     174     173
CTETRA   5294       278     353     624     1125
CTETRA   5295       1121    341     795     629
CTETRA   5296       1121    1126    791     1122
CTETRA   5297       1124    795     1044    971
CTETRA   5298       476     1122    506     624
CTETRA   5299       1016    557     185     778
CTETRA   5300       554     355     553     186
CTETRA   5301       556     533     736     239
CTETRA   5302       554     629     546     545
CTETRA   5303       787     362     83      233
CTETRA   5304       1027    1024    1019    1021
CTETRA   5305       777     207     362     364
CTETRA   5306       1021    581     580     1100
CTETRA   5307       1100    1020    581     621
CTETRA   5308       1022    885     796     886
CTETRA   5309       556     736     533     540
CTETRA   5310       1244    188     37      187
CTETRA   5311       73      74      667     472
CTETRA   5312       1022    650     1021    885
CTETRA   5313       627     101     445     222
CTETRA   5314       672     222     445     102
CTETRA   5315       1021    581     597     650
CTETRA   5316       494     869     510     664
CTETRA   5317       671     71      562     72
CTETRA   5318       658     102     676     223
CTETRA   5319       612     1021    650     581
CTETRA   5320       1101    1099    621     765
CTETRA   5321       580     621     581     577
CTETRA   5322       621     581     577     597
CTETRA   5323       719     766     762     1238
CTETRA   5324       1016    1104    778     1015
CTETRA   5325       1100    1099    1020    621
CTETRA   5326       668     221     101     73
CTETRA   5327       669     100     487     221
CTETRA   5328       597     1021    885     1020
CTETRA   5329       1163    1161    1162    1157
CTETRA   5330       1110    819     648     1112
CTETRA   5331       648     1112    819     579
CTETRA   5332       546     476     214     215
CTETRA   5333       579     1097    770     819
CTETRA   5334       1201    1275    1060    726
CTETRA   5335       1213    1206    818     1212
CTETRA   5336       946     916     661     943
CTETRA   5337       940     182     751     208
CTETRA   5338       180     942     751     179
CTETRA   5339       1098    1096    856     1288
CTETRA   5340       1162    1110    1114    1112
CTETRA   5341       1287    1289    1291    590
CTETRA   5342       522     385     79      269
CTETRA   5343       1138    491     391     225
CTETRA   5344       1201    1060    1199    591
CTETRA   5345       564     1200    811     715
CTETRA   5346       785     430     43      192
CTETRA   5347       591     358     269     79
CTETRA   5348       591     514     522     269
CTETRA   5349       1038    1039    816     1287
CTETRA   5350       816     1287    590     1289
CTETRA   5351       1222    201     385     386
CTETRA   5352       1111    705     649     1070
CTETRA   5353       1020    581     597     1021
CTETRA   5354       1093    1092    1091    1090
CTETRA   5355       1024    1023    32      407
CTETRA   5356       1102    798     896     799
CTETRA   5357       1109    896     798     973
CTETRA   5358       1026    1103    1254    1025
CTETRA   5359       969     877     362     970
CTETRA   5360       978     110     364     362
CTETRA   5361       1013    462     188     157
CTETRA   5362       1251    443     68      189
CTETRA   5363       1244    188     187     68
CTETRA   5364       1027    915     32      335
CTETRA   5365       995     997     996     744
CTETRA   5366       526     36      35      184
CTETRA   5367       830     1269    663     922
CTETRA   5368       995     802     891     744
CTETRA   5369       1023    425     32      407
CTETRA   5370       800     996     600     601
CTETRA   5371       742     911     744     640
CTETRA   5372       992     528     883     641
CTETRA   5373       1135    140     460     156
CTETRA   5374       611     262     17      36
CTETRA   5375       768     410     158     38
CTETRA   5376       846     1194    1007    722
CTETRA   5377       1249    865     731     867
CTETRA   5378       1007    847     768     1054
CTETRA   5379       759     151     377     407
CTETRA   5380       850     976     847     854
CTETRA   5381       860     861     1098    1050
CTETRA   5382       863     845     722     1278
CTETRA   5383       990     773     774     775
CTETRA   5384       800     801     996     601
CTETRA   5385       890     508     421     27
CTETRA   5386       1067    21      315     8
CTETRA   5387       992     881     1002    1003
CTETRA   5388       805     907     1190    750
CTETRA   5389       1253    1013    157     378
CTETRA   5390       1055    1008    1050    1048
CTETRA   5391       1007    929     752     1054
CTETRA   5392       1089    1048    1050    1190
CTETRA   5393       1069    253     8       9
CTETRA   5394       1182    862     1190    907
CTETRA   5395       667     672     627     668
CTETRA   5396       879     165     508     163
CTETRA   5397       879     421     508     165
CTETRA   5398       543     291     379     166
CTETRA   5399       1155    1158    780     1069
CTETRA   5400       1005    794     783     959
CTETRA   5401       958     959     1005    1142
CTETRA   5402       1005    782     783     660
CTETRA   5403       1203    1018    1272    1017
CTETRA   5404       782     851     226     223
CTETRA   5405       1036    1035    1028    841
CTETRA   5406       382     886     176     175
CTETRA   5407       725     570     986     568
CTETRA   5408       986     1291    568     590
CTETRA   5409       747     175     382     153
CTETRA   5410       827     823     496     127
CTETRA   5411       1127    1193    402     70
CTETRA   5412       139     755     138     754
CTETRA   5413       1230    983     1232    1231
CTETRA   5414       800     413     128     130
CTETRA   5415       779     1069    695     253
CTETRA   5416       779     253     695     694
CTETRA   5417       779     780     21      781
CTETRA   5418       827     779     141     824
CTETRA   5419       669     191     72      73
CTETRA   5420       742     420     11      287
CTETRA   5421       741     585     255     507
CTETRA   5422       779     1069    780     695
CTETRA   5423       630     892     319     489
CTETRA   5424       630     892     489     143
CTETRA   5425       565     384     473     198
CTETRA   5426       802     631     630     585
CTETRA   5427       630     133     585     419
CTETRA   5428       133     409     728     585
CTETRA   5429       601     413     129     128
CTETRA   5430       703     583     707     706
CTETRA   5431       583     121     370     488
CTETRA   5432       601     128     129     3
CTETRA   5433       779     824     428     141
CTETRA   5434       1026    1254    178     435
CTETRA   5435       889     879     508     163
CTETRA   5436       896     1105    1254    894
CTETRA   5437       1108    557     895     972
CTETRA   5438       1225    822     125     665
CTETRA   5439       1254    1025    470     435
CTETRA   5440       1026    1025    1254    435
CTETRA   5441       635     313     398     7
CTETRA   5442       896     336     894     178
CTETRA   5443       1275    392     1017    104
CTETRA   5444       1138    851     1017    446
CTETRA   5445       583     129     121     3
CTETRA   5446       585     507     133     255
CTETRA   5447       1203    357     1017    358
CTETRA   5448       635     694     843     696
CTETRA   5449       1018    225     1017    357
CTETRA   5450       1261    671     659     1259
CTETRA   5451       1221    1       2       122
CTETRA   5452       624     546     476     623
CTETRA   5453       215     545     94      546
CTETRA   5454       533     238     240     239
CTETRA   5455       675     454     119     228
CTETRA   5456       771     323     71      42
CTETRA   5457       533     240     238     94
CTETRA   5458       554     355     93      297
CTETRA   5459       689     688     693     1290
CTETRA   5460       709     592     909     810
CTETRA   5461       693     692     690     568
CTETRA   5462       614     219     453     116
CTETRA   5463       1290    689     1291    690
CTETRA   5464       618     1183    956     1127
CTETRA   5465       1081    689     691     682
CTETRA   5466       11      910     712     495
CTETRA   5467       614     453     280     242
CTETRA   5468       712     11      710     640
CTETRA   5469       640     11      910     712
CTETRA   5470       956     109     231     234
CTETRA   5471       453     280     97      98
CTETRA   5472       280     614     98      453
CTETRA   5473       957     456     1128    109
CTETRA   5474       1128    231     109     361
CTETRA   5475       761     758     984     872
CTETRA   5476       518     1024    1019    33
CTETRA   5477       281     117     618     248
CTETRA   5478       1024    757     152     33
CTETRA   5479       612     613     611     1145
CTETRA   5480       519     1061    366     244
CTETRA   5481       1145    1146    650     872
CTETRA   5482       152     761     426     757
CTETRA   5483       871     760     757     761
CTETRA   5484       761     873     872     984
CTETRA   5485       727     770     704     679
CTETRA   5486       987     592     810     595
CTETRA   5487       760     650     759     758
CTETRA   5488       101     73      74      667
CTETRA   5489       989     592     987     535
CTETRA   5490       1003    998     996     997
CTETRA   5491       623     213     214     67
CTETRA   5492       912     573     810     595
CTETRA   5493       1069    253     9       641
CTETRA   5494       912     28      582     167
CTETRA   5495       1028    812     1035    1002
CTETRA   5496       791     1121    623     67
CTETRA   5497       1260    1071    478     477
CTETRA   5498       1072    189     187     294
CTETRA   5499       1251    68      443     383
CTETRA   5500       1022    885     1020    796
CTETRA   5501       1242    305     236     309
CTETRA   5502       1102    1103    1020    1025
CTETRA   5503       1122    485     95      506
CTETRA   5504       1122    506     95      476
CTETRA   5505       915     1026    916     337
CTETRA   5506       767     1043    766     1010
CTETRA   5507       942     751     769     944
CTETRA   5508       621     577     765     1134
CTETRA   5509       1101    765     621     577
CTETRA   5510       556     940     736     540
CTETRA   5511       622     1099    798     620
CTETRA   5512       922     1268    1269    889
CTETRA   5513       967     46      326     45
CTETRA   5514       604     663     290     464
CTETRA   5515       748     76      195     194
CTETRA   5516       356     224     794     75
CTETRA   5517       964     26      328     320
CTETRA   5518       893     890     412     27
CTETRA   5519       1278    619     1276    598
CTETRA   5520       1278    598     836     531
CTETRA   5521       1252    190     402     38
CTETRA   5522       1187    483     299     482
CTETRA   5523       1211    819     770     1097
CTETRA   5524       1193    402     70      39
CTETRA   5525       114     235     866     952
CTETRA   5526       858     645     861     864
CTETRA   5527       1089    1190    862     907
CTETRA   5528       722     1278    531     598
CTETRA   5529       513     560     304     531
CTETRA   5530       722     845     539     531
CTETRA   5531       965     745     604     432
CTETRA   5532       1034    1147    1153    1280
CTETRA   5533       993     126     600     697
CTETRA   5534       1196    402     410     38
CTETRA   5535       1176    1032    839     840
CTETRA   5536       619     1276    598     1149
CTETRA   5537       1150    1278    1276    929
CTETRA   5538       1154    1149    885     884
CTETRA   5539       955     115     97      241
CTETRA   5540       1096    819     1097    579
CTETRA   5541       1097    589     856     549
CTETRA   5542       586     855     606     1097
CTETRA   5543       576     716     1073    543
CTETRA   5544       831     142     317     24
CTETRA   5545       23      317     831     142
CTETRA   5546       1116    818     1211    819
CTETRA   5547       284     130     318     829
CTETRA   5548       933     196     379     345
CTETRA   5549       955     97      218     241
CTETRA   5550       538     69      218     953
CTETRA   5551       992     995     990     1003
CTETRA   5552       883     641     656     876
CTETRA   5553       994     528     773     284
CTETRA   5554       773     130     774     775
CTETRA   5555       1180    1178    1175    1172
CTETRA   5556       789     159     790     19
CTETRA   5557       1054    1279    1045    1056
CTETRA   5558       536     359     81      205
CTETRA   5559       322     428     1212    1049
CTETRA   5560       536     81      295     205
CTETRA   5561       606     107     504     206
CTETRA   5562       938     357     438     491
CTETRA   5563       704     679     647     202
CTETRA   5564       1200    197     357     79
CTETRA   5565       1018    357     491     225
CTETRA   5566       860     1282    863     1050
CTETRA   5567       734     23      429     317
CTETRA   5568       1279    1053    1054    1153
CTETRA   5569       785     786     192     43
CTETRA   5570       677     43      324     317
CTETRA   5571       948     1232    983     1231
CTETRA   5572       1225    1230    1224    842
CTETRA   5573       576     1073    716     1075
CTETRA   5574       930     1052    931     825
CTETRA   5575       1283    1277    1085    1281
CTETRA   5576       1169    1286    1291    1166
CTETRA   5577       810     1028    987     887
CTETRA   5578       477     478     1260    217
CTETRA   5579       1056    1098    1050    1282
CTETRA   5580       998     913     911     997
CTETRA   5581       1168    1292    1286    1085
CTETRA   5582       731     551     96      279
CTETRA   5583       856     1281    1086    587
CTETRA   5584       902     111     731     217
CTETRA   5585       1116    1096    819     1097
CTETRA   5586       950     817     440     815
CTETRA   5587       1292    1085    1168    681
CTETRA   5588       1293    1042    1086    1288
CTETRA   5589       1058    455     246     245
CTETRA   5590       1064    455     246     1058
CTETRA   5591       1059    1274    1201    1202
CTETRA   5592       1063    228     447     392
CTETRA   5593       998     909     709     712
CTETRA   5594       791     95      477     67
CTETRA   5595       792     237     484     478
CTETRA   5596       1258    1061    1266    1062
CTETRA   5597       854     1150    1144    752
CTETRA   5598       817     229     202     579
CTETRA   5599       817     647     202     474
CTETRA   5600       791     294     501     477
CTETRA   5601       817     439     815     649
CTETRA   5602       648     579     817     647
CTETRA   5603       817     649     474     439
CTETRA   5604       949     405     817     80
CTETRA   5605       878     527     633     558
CTETRA   5606       791     1117    95      1122
CTETRA   5607       970     527     878     530
CTETRA   5608       853     560     849     877
CTETRA   5609       846     722     845     539
CTETRA   5610       530     527     441     970
CTETRA   5611       530     877     441     83
CTETRA   5612       513     559     352     530
CTETRA   5613       1017    104     358     446
CTETRA   5614       676     102     104     223
CTETRA   5615       938     357     962     715
CTETRA   5616       771     41      71      323
CTETRA   5617       560     83      530     513
CTETRA   5618       1017    446     358     225
CTETRA   5619       766     1043    1238    1010
CTETRA   5620       671     72      191     71
CTETRA   5621       323     1059    735     1266
CTETRA   5622       851     446     226     223
CTETRA   5623       631     601     413     584
CTETRA   5624       622     852     620     558
CTETRA   5625       519     100     562     637
CTETRA   5626       932     543     1073    657
CTETRA   5627       671     519     670     669
CTETRA   5628       671     72      562     669
CTETRA   5629       617     807     344     274
CTETRA   5630       529     552     562     637
CTETRA   5631       616     615     807     544
CTETRA   5632       561     71      807     274
CTETRA   5633       846     721     1184    639
CTETRA   5634       1062    561     808     1061
CTETRA   5635       958     480     479     275
CTETRA   5636       786     192     43      404
CTETRA   5637       1132    715     938     962
CTETRA   5638       1063    1057    447     455
CTETRA   5639       1132    938     715     933
CTETRA   5640       793     74      389     193
CTETRA   5641       1007    1196    1189    1008
CTETRA   5642       664     125     124     6
CTETRA   5643       878     559     560     530
CTETRA   5644       208     940     88      736
CTETRA   5645       940     88      736     899
CTETRA   5646       632     899     540     738
CTETRA   5647       738     899     763     632
CTETRA   5648       1239    1240    978     977
CTETRA   5649       850     1253    378     1013
CTETRA   5650       940     182     88      899
CTETRA   5651       400     908     310     914
CTETRA   5652       664     6       521     125
CTETRA   5653       710     801     507     488
CTETRA   5654       707     583     710     488
CTETRA   5655       710     712     711     11
CTETRA   5656       710     741     640     11
CTETRA   5657       705     1222    522     514
CTETRA   5658       909     810     592     595
CTETRA   5659       801     741     507     585
CTETRA   5660       602     996     710     601
CTETRA   5661       934     345     379     48
CTETRA   5662       802     741     801     585
CTETRA   5663       1093    1049    1051    750
CTETRA   5664       603     600     602     601
CTETRA   5665       963     160     143     25
CTETRA   5666       964     26      320     319
CTETRA   5667       581     597     611     577
CTETRA   5668       974     272     58      353
CTETRA   5669       740     609     1145    596
CTETRA   5670       613     611     609     526
CTETRA   5671       1183    1193    1127    70
CTETRA   5672       610     611     526     580
CTETRA   5673       1183    1193    644     1127
CTETRA   5674       1153    752     929     1054
CTETRA   5675       1129    955     1127    98
CTETRA   5676       1256    537     551     865
CTETRA   5677       776     361     363     233
CTETRA   5678       952     235     456     114
CTETRA   5679       1197    1012    1253    976
CTETRA   5680       659     403     191     437
CTETRA   5681       650     1021    885     597
CTETRA   5682       1148    1047    1173    754
CTETRA   5683       1173    596     754     875
CTETRA   5684       778     751     632     944
CTETRA   5685       1026    178     179     335
CTETRA   5686       1021    1019    612     1024
CTETRA   5687       42      1266    323     22
CTETRA   5688       1266    323     771     42
CTETRA   5689       1204    323     40      41
CTETRA   5690       550     243     118     395
CTETRA   5691       809     119     118     246
CTETRA   5692       635     599     313     696
CTETRA   5693       609     740     1145    613
CTETRA   5694       743     890     879     421
CTETRA   5695       914     310     400     259
CTETRA   5696       1220    457     3       251
CTETRA   5697       711     495     132     372
CTETRA   5698       613     498     871     757
CTETRA   5699       182     751     208     60
CTETRA   5700       1216    306     134     458
CTETRA   5701       569     816     654     652
CTETRA   5702       894     972     895     59
CTETRA   5703       556     940     751     87
CTETRA   5704       1216    285     134     306
CTETRA   5705       1055    1008    1054    1053
CTETRA   5706       751     940     208     87
CTETRA   5707       1216    535     989     982
CTETRA   5708       1233    1230    1231    982
CTETRA   5709       1031    986     634     590
CTETRA   5710       982     535     571     927
CTETRA   5711       588     204     295     206
CTETRA   5712       636     312     1       282
CTETRA   5713       1224    599     1220    313
CTETRA   5714       664     494     312     510
CTETRA   5715       709     810     989     592
CTETRA   5716       1174    1172    1173    665
CTETRA   5717       636     1226    1221    120
CTETRA   5718       529     637     562     100
CTETRA   5719       519     100     637     244
CTETRA   5720       1249    1251    731     551
CTETRA   5721       1261    670     671     1061
CTETRA   5722       562     220     669     72
CTETRA   5723       1229    599     1220    1224
CTETRA   5724       699     124     664     665
CTETRA   5725       669     668     73      221
CTETRA   5726       802     728     585     630
CTETRA   5727       636     1       312     124
CTETRA   5728       1221    369     120     457
CTETRA   5729       1218    414     135     4
CTETRA   5730       1226    120     124     398
CTETRA   5731       773     774     130     829
CTETRA   5732       624     278     476     215
CTETRA   5733       1117    449     305     237
CTETRA   5734       213     546     623     214
CTETRA   5735       935     932     642     937
CTETRA   5736       892     412     728     319
CTETRA   5737       1123    563     58      799
CTETRA   5738       1121    67      341     213
CTETRA   5739       936     1141    925     958
CTETRA   5740       836     820     845     82
CTETRA   5741       833     641     656     642
CTETRA   5742       981     377     31      55
CTETRA   5743       625     56      333     334
CTETRA   5744       968     160     326     161
CTETRA   5745       832     318     399     25
CTETRA   5746       1017    358     104     392
CTETRA   5747       934     290     48      163
CTETRA   5748       834     263     684     45
CTETRA   5749       1239    877     969     970
CTETRA   5750       1269    922     290     663
CTETRA   5751       914     28      912     259
CTETRA   5752       967     966     45      326
CTETRA   5753       1007    722     1194    849
CTETRA   5754       1150    853     852     619
CTETRA   5755       702     252     2       4
CTETRA   5756       1221    120     369     1
CTETRA   5757       722     849     560     539
CTETRA   5758       1153    1045    1046    1054
CTETRA   5759       1284    1276    1153    1280
CTETRA   5760       846     1194    722     539
CTETRA   5761       853     722     849     560
CTETRA   5762       578     721     360     483
CTETRA   5763       607     862     645     1185
CTETRA   5764       926     723     1181    1009
CTETRA   5765       988     982     1230    989
CTETRA   5766       1155    1156    1066    567
CTETRA   5767       1066    1158    1115    1156
CTETRA   5768       643     1079    1074    1066
CTETRA   5769       618     280     115     117
CTETRA   5770       953     456     957     241
CTETRA   5771       98      618     115     1127
CTETRA   5772       97      98      280     115
CTETRA   5773       528     1079    1069    695
CTETRA   5774       739     452     113     91
CTETRA   5775       739     91      113     92
CTETRA   5776       899     999     900     209
CTETRA   5777       540     738     92      212
CTETRA   5778       556     86      238     87
CTETRA   5779       739     736     365     899
CTETRA   5780       737     736     533     239
CTETRA   5781       737     365     112     739
CTETRA   5782       627     658     628     222
CTETRA   5783       1264    1004    733     659
CTETRA   5784       668     487     445     101
CTETRA   5785       1137    1272    1131    1018
CTETRA   5786       192     74      793     44
CTETRA   5787       658     628     782     660
CTETRA   5788       226     959     783     391
CTETRA   5789       634     1031    590     652
CTETRA   5790       954     682     1181    723
CTETRA   5791       1176    1174    1173    1147
CTETRA   5792       192     44      793     785
CTETRA   5793       925     346     687     480
CTETRA   5794       575     396     401     29
CTETRA   5795       636     1221    122     1
CTETRA   5796       573     264     401     311
CTETRA   5797       725     960     571     534
CTETRA   5798       1146    650     872     758
CTETRA   5799       713     707     703     710
CTETRA   5800       1293    1082    1289    1084
CTETRA   5801       692     30      424     509
CTETRA   5802       1174    1147    1179    1279
CTETRA   5803       1177    1181    839     1009
CTETRA   5804       954     682     724     725
CTETRA   5805       1223    347     201     78
CTETRA   5806       1240    1241    867     730
CTETRA   5807       625     333     559     558
CTETRA   5808       1069    21      8       253
CTETRA   5809       527     558     333     57
CTETRA   5810       527     56      559     352
CTETRA   5811       761     152     426     15
CTETRA   5812       527     559     56      333
CTETRA   5813       878     975     852     633
CTETRA   5814       757     497     498     16
CTETRA   5815       761     759     760     152
CTETRA   5816       751     895     1104    557
CTETRA   5817       1017    358     357     225
CTETRA   5818       878     559     527     558
CTETRA   5819       715     438     357     197
CTETRA   5820       886     747     382     796
CTETRA   5821       1022    1023    747     1025
CTETRA   5822       747     382     796     1025
CTETRA   5823       175     747     382     886
CTETRA   5824       1117    902     1119    1245
CTETRA   5825       626     759     377     407
CTETRA   5826       626     651     1022    886
CTETRA   5827       626     886     747     175
CTETRA   5828       632     186     471     212
CTETRA   5829       747     1023    407     425
CTETRA   5830       657     291     165     163
CTETRA   5831       980     31      1033    840
CTETRA   5832       837     547     1087    376
CTETRA   5833       787     977     776     1195
CTETRA   5834       837     828     1277    547
CTETRA   5835       828     840     1280    1277
CTETRA   5836       1280    1276    828     1277
CTETRA   5837       889     463     163     508
CTETRA   5838       836     1277    1278    1281
CTETRA   5839       912     167     198     50
CTETRA   5840       543     196     166     379
CTETRA   5841       1067    8       142     9
CTETRA   5842       1022    651     885     886
CTETRA   5843       1149    979     1034    1276
CTETRA   5844       782     390     223     226
CTETRA   5845       1138    226     446     391
CTETRA   5846       828     1276    1034    979
CTETRA   5847       981     626     884     651
CTETRA   5848       626     625     175     334
CTETRA   5849       616     615     248     618
CTETRA   5850       1204    1206    1212    646
CTETRA   5851       981     625     626     334
CTETRA   5852       1022    1021    759     1023
CTETRA   5853       868     1248    776     977
CTETRA   5854       673     437     191     73
CTETRA   5855       1154    651     884     885
CTETRA   5856       1128    109     456     361
CTETRA   5857       1034    979     884     1033
CTETRA   5858       608     956     234     249
CTETRA   5859       1008    1007    768     1054
CTETRA   5860       1189    410     39      427
CTETRA   5861       846     721     862     1184
CTETRA   5862       1276    1034    1153    1280
CTETRA   5863       671     669     191     72
CTETRA   5864       733     42      659     403
CTETRA   5865       544     616     281     486
CTETRA   5866       22      1266    323     735
CTETRA   5867       1014    975     719     976
CTETRA   5868       671     670     519     1061
CTETRA   5869       1062    771     671     1259
CTETRA   5870       673     659     191     437
CTETRA   5871       550     244     395     118
CTETRA   5872       1247    1240    1241    1237
CTETRA   5873       809     1061    808     244
CTETRA   5874       614     219     98      453
CTETRA   5875       529     220     99      486
CTETRA   5876       562     444     72      71
CTETRA   5877       639     721     483     230
CTETRA   5878       1182    1187    605     644
CTETRA   5879       1062    808     1209    1058
CTETRA   5880       853     975     878     877
CTETRA   5881       1008    1189    1048    427
CTETRA   5882       242     117     618     281
CTETRA   5883       544     243     395     281
CTETRA   5884       616     99      219     116
CTETRA   5885       560     513     530     559
CTETRA   5886       1250    1251    383     68
CTETRA   5887       536     679     359     229
CTETRA   5888       613     609     740     300
CTETRA   5889       598     351     56      271
CTETRA   5890       853     877     849     975
CTETRA   5891       560     788     83      408
CTETRA   5892       767     340     37      154
CTETRA   5893       952     538     537     865
CTETRA   5894       777     84      207     364
CTETRA   5895       527     352     57      333
CTETRA   5896       1282    929     1053    1278
CTETRA   5897       1185    1187    1186    721
CTETRA   5898       1250    188     68      265
CTETRA   5899       878     530     527     559
CTETRA   5900       970     207     441     362
CTETRA   5901       805     427     1189    39
CTETRA   5902       639     408     539     230
CTETRA   5903       864     539     393     230
CTETRA   5904       505     502     1118    236
CTETRA   5905       539     845     393     304
CTETRA   5906       594     700     1228    1217
CTETRA   5907       583     584     488     370
CTETRA   5908       4       1217    706     700
CTETRA   5909       626     175     153     55
CTETRA   5910       707     488     254     411
CTETRA   5911       981     377     651     1033
CTETRA   5912       1134    1135    577     262
CTETRA   5913       1122    1121    623     791
CTETRA   5914       546     623     214     476
CTETRA   5915       624     1122    506     1125
CTETRA   5916       623     791     95      1122
CTETRA   5917       1121    213     623     67
CTETRA   5918       730     729     902     731
CTETRA   5919       1121    1120    341     791
CTETRA   5920       1124    1044    795     1120
CTETRA   5921       1201    1060    1202    1199
CTETRA   5922       1114    1205    1199    1157
CTETRA   5923       220     73      669     72
CTETRA   5924       1074    1066    1115    576
CTETRA   5925       1062    671     561     1061
CTETRA   5926       564     1156    1199    1202
CTETRA   5927       777     207     633     970
CTETRA   5928       623     214     95      67
CTETRA   5929       1123    1234    1235    1118
CTETRA   5930       591     1199    1200    705
CTETRA   5931       705     1199    1200    811
CTETRA   5932       1139    1132    732     917
CTETRA   5933       833     642     678     641
CTETRA   5934       1038    1096    1287    653
CTETRA   5935       656     882     883     876
CTETRA   5936       1239    1237    762     970
CTETRA   5937       1144    621     1020    622
CTETRA   5938       564     811     1075    715
CTETRA   5939       1006    918     317     43
CTETRA   5940       1079    643     641     1069
CTETRA   5941       563     633     57      797
CTETRA   5942       802     801     741     744
CTETRA   5943       500     58      799     177
CTETRA   5944       1236    1235    1123    1234
CTETRA   5945       824     566     1052    20
CTETRA   5946       522     385     201     79
CTETRA   5947       1067    8       315     23
CTETRA   5948       816     949     1287    1289
CTETRA   5949       53      405     950     951
CTETRA   5950       810     709     844     1001
CTETRA   5951       801     631     584     601
CTETRA   5952       1074    1158    1066    1079
CTETRA   5953       995     800     994     773
CTETRA   5954       963     892     774     775
CTETRA   5955       963     775     25      143
CTETRA   5956       800     994     600     996
CTETRA   5957       728     630     892     319
CTETRA   5958       585     133     630     728
CTETRA   5959       523     198     348     384
CTETRA   5960       630     489     319     373
CTETRA   5961       773     876     774     829
CTETRA   5962       631     775     630     143
CTETRA   5963       787     849     788     877
CTETRA   5964       190     343     1255    1252
CTETRA   5965       1255    953     69      537
CTETRA   5966       792     791     95      478
CTETRA   5967       538     865     279     551
CTETRA   5968       538     865     114     279
CTETRA   5969       1289    329     53      169
CTETRA   5970       779     21      141     428
CTETRA   5971       953     241     114     456
CTETRA   5972       715     1200    714     197
CTETRA   5973       514     200     268     386
CTETRA   5974       523     348     465     384
CTETRA   5975       824     141     20      428
CTETRA   5976       314     566     824     20
CTETRA   5977       868     978     1240    977
CTETRA   5978       617     807     806     344
CTETRA   5979       868     866     363     776
CTETRA   5980       731     865     111     867
CTETRA   5981       865     111     867     250
CTETRA   5982       565     384     199     473
CTETRA   5983       868     363     866     250
CTETRA   5984       1062    1266    1259    1061
CTETRA   5985       1265    1059    735     1202
CTETRA   5986       1117    95      1122    485
CTETRA   5987       1118    1117    1122    485
CTETRA   5988       600     126     128     3
CTETRA   5989       908     12      495     400
CTETRA   5990       910     495     146     400
CTETRA   5991       771     1259    42      71
CTETRA   5992       671     1259    71      191
CTETRA   5993       1061    675     366     119
CTETRA   5994       513     352     56      397
CTETRA   5995       513     352     397     304
CTETRA   5996       598     56      334     271
CTETRA   5997       1065    1275    1063    726
CTETRA   5998       1063    1275    675     228
CTETRA   5999       1203    1017    1272    1275
CTETRA   6000       3       706     121     583
CTETRA   6001       812     993     1002    1001
CTETRA   6002       527     352     333     56
CTETRA   6003       779     21      253     127
CTETRA   6004       523     78      384     465
CTETRA   6005       1038    1287    816     653
CTETRA   6006       681     375     171     150
CTETRA   6007       697     812     841     844
CTETRA   6008       920     167     49      198
CTETRA   6009       1198    165     49      147
CTETRA   6010       933     196     345     438
CTETRA   6011       1230    1227    1224    842
CTETRA   6012       1080    1223    1073    1075
CTETRA   6013       811     522     714     1200
CTETRA   6014       652     565     654     541
CTETRA   6015       1162    1116    1110    819
CTETRA   6016       1293    1083    1292    1290
CTETRA   6017       1008    410     427     158
CTETRA   6018       539     230     408     304
CTETRA   6019       864     393     276     360
CTETRA   6020       859     845     820     475
CTETRA   6021       704     647     705     591
CTETRA   6022       705     649     1070    514
CTETRA   6023       1015    661     184     580
CTETRA   6024       1100    1101    1099    621
CTETRA   6025       895     751     769     179
CTETRA   6026       1102    1020    798     796
CTETRA   6027       921     291     166     348
CTETRA   6028       524     348     166     465
CTETRA   6029       621     1101    580     1100
CTETRA   6030       577     1101    436     580
CTETRA   6031       542     286     396     423
CTETRA   6032       1119    1243    1245    902
CTETRA   6033       733     1259    659     42
CTETRA   6034       1065    1063    1064    1057
CTETRA   6035       1264    659     733     1259
CTETRA   6036       771     671     71      561
CTETRA   6037       1259    771     671     71
CTETRA   6038       1259    659     42      191
CTETRA   6039       294     791     1245    1071
CTETRA   6040       792     237     305     484
CTETRA   6041       809     808     1062    1058
CTETRA   6042       867     450     111     309
CTETRA   6043       867     450     250     111
CTETRA   6044       1078    1076    1038    887
CTETRA   6045       1093    1092    931     1052
CTETRA   6046       1241    110     309     364
CTETRA   6047       930     566     790     1045
CTETRA   6048       855     1097    589     856
CTETRA   6049       1181    1179    1168    1169
CTETRA   6050       1090    1042    1098    931
CTETRA   6051       1254    1025    796     470
CTETRA   6052       777     1237    970     762
CTETRA   6053       1123    502     85      58
CTETRA   6054       633     970     207     57
CTETRA   6055       1125    1118    485     85
CTETRA   6056       1119    236     1118    1242
CTETRA   6057       766     1134    621     765
CTETRA   6058       987     810     573     595
CTETRA   6059       1044    293     340     66
CTETRA   6060       1120    501     293     341
CTETRA   6061       677     43      430     324
CTETRA   6062       794     958     687     479
CTETRA   6063       1171    1179    930     1174
CTETRA   6064       826     314     790     566
CTETRA   6065       825     1052    1092    824
CTETRA   6066       670     487     366     445
CTETRA   6067       825     827     1092    843
CTETRA   6068       1155    1068    1069    780
CTETRA   6069       793     794     44      193
CTETRA   6070       676     851     223     104
CTETRA   6071       666     192     472     74
CTETRA   6072       528     883     1079    1002
CTETRA   6073       1069    641     9       1067
CTETRA   6074       963     326     160     325
CTETRA   6075       253     528     641     1069
CTETRA   6076       968     160     161     327
CTETRA   6077       1267    320     328     162
CTETRA   6078       778     557     1104    1016
CTETRA   6079       518     757     33      497
CTETRA   6080       1069    1067    8       21
CTETRA   6081       310     592     593     517
CTETRA   6082       517     535     422     258
CTETRA   6083       1024    760     759     152
CTETRA   6084       517     532     258     311
CTETRA   6085       517     592     532     595
CTETRA   6086       517     532     592     535
CTETRA   6087       1016    185     557     971
CTETRA   6088       1101    155     154     436
CTETRA   6089       67      791     95      623
CTETRA   6090       761     873     15      871
CTETRA   6091       1024    152     407     32
CTETRA   6092       1027    1026    1103    1019
CTETRA   6093       1016    155     436     185
CTETRA   6094       1106    155     340     154
CTETRA   6095       613     526     610     611
CTETRA   6096       436     577     36      154
CTETRA   6097       894     1105    1254    895
CTETRA   6098       623     1122    95      476
CTETRA   6099       917     642     732     678
CTETRA   6100       932     882     1073    883
CTETRA   6101       908     709     592     909
CTETRA   6102       741     255     144     287
CTETRA   6103       584     507     488     131
CTETRA   6104       830     922     656     1270
CTETRA   6105       880     1073    921     657
CTETRA   6106       528     1079    695     1002
CTETRA   6107       1077    883     881     1002
CTETRA   6108       767     460     1134    154
CTETRA   6109       1234    1242    1118    236
CTETRA   6110       798     563     797     762
CTETRA   6111       731     111     279     217
CTETRA   6112       719     854     975     852
CTETRA   6113       551     443     96      342
CTETRA   6114       1123    762     1234    563
CTETRA   6115       1102    796     1254    1025
CTETRA   6116       58      799     177     896
CTETRA   6117       896     894     336     58
CTETRA   6118       896     1123    798     973
CTETRA   6119       1123    502     1234    1118
CTETRA   6120       563     58      799     500
CTETRA   6121       799     511     797     500
CTETRA   6122       552     444     274     99
CTETRA   6123       562     444     220     72
CTETRA   6124       562     100     669     220
CTETRA   6125       563     84      57      207
CTETRA   6126       1154    1146    651     885
CTETRA   6127       73      668     673     667
CTETRA   6128       658     786     666     660
CTETRA   6129       1250    188     1013    1010
CTETRA   6130       669     487     668     221
CTETRA   6131       670     668     445     672
CTETRA   6132       674     673     437     659
CTETRA   6133       668     487     101     221
CTETRA   6134       1055    1048    1049    20
CTETRA   6135       627     672     222     445
CTETRA   6136       740     756     308     300
CTETRA   6137       1145    613     611     609
CTETRA   6138       612     611     581     597
CTETRA   6139       1085    1086    1042    1281
CTETRA   6140       964     143     160     489
CTETRA   6141       963     775     774     25
CTETRA   6142       1278    1276    929     1053
CTETRA   6143       878     852     619     558
CTETRA   6144       596     609     753     754
CTETRA   6145       836     1276    1277    828
CTETRA   6146       29      396     542     575
CTETRA   6147       514     200     385     269
CTETRA   6148       829     9       284     641
CTETRA   6149       676     1273    675     1261
CTETRA   6150       647     200     514     269
CTETRA   6151       1200    357     358     79
CTETRA   6152       1235    1126    1119    1245
CTETRA   6153       1006    733     1264    1004
CTETRA   6154       732     576     642     917
CTETRA   6155       987     571     535     570
CTETRA   6156       631     143     630     419
CTETRA   6157       20      314     141     824
CTETRA   6158       606     905     858     645
CTETRA   6159       572     573     634     574
CTETRA   6160       998     640     744     911
CTETRA   6161       689     985     692     682
CTETRA   6162       789     665     1173    521
CTETRA   6163       998     996     997     744
CTETRA   6164       820     82      350     475
CTETRA   6165       836     350     82      174
CTETRA   6166       722     531     1278    845
CTETRA   6167       560     83      513     304
CTETRA   6168       1164    931     1092    825
CTETRA   6169       796     558     797     511
CTETRA   6170       548     174     271     381
CTETRA   6171       846     539     864     639
CTETRA   6172       405     516     387     949
CTETRA   6173       951     1084    1082    172
CTETRA   6174       817     439     474     440
CTETRA   6175       647     269     202     474
CTETRA   6176       956     109     1128    231
CTETRA   6177       877     975     1239    787
CTETRA   6178       767     766     765     1134
CTETRA   6179       563     500     57      84
CTETRA   6180       531     56      351     397
CTETRA   6181       542     260     724     960
CTETRA   6182       1088    332     1083    172
CTETRA   6183       1085    1281    1277    1087
CTETRA   6184       1152    1174    1173    1047
CTETRA   6185       860     858     859     857
CTETRA   6186       876     641     656     829
CTETRA   6187       591     79      1200    358
CTETRA   6188       1176    1032    1009    839
CTETRA   6189       688     171     380     170
CTETRA   6190       1290    1082    1083    467
CTETRA   6191       1145    597     1144    1135
CTETRA   6192       1045    1052    566     20
CTETRA   6193       827     780     1094    1092
CTETRA   6194       1289    169     569     329
CTETRA   6195       954     1181    926     723
CTETRA   6196       781     1155    1068    646
CTETRA   6197       954     723     724     682
CTETRA   6198       824     314     141     496
CTETRA   6199       631     584     413     10
CTETRA   6200       720     770     679     680
CTETRA   6201       571     927     535     534
CTETRA   6202       1093    1049    1212    781
CTETRA   6203       779     428     781     21
CTETRA   6204       901     1209    804     41
CTETRA   6205       935     932     576     642
CTETRA   6206       428     1212    1049    781
CTETRA   6207       246     247     1058    106
CTETRA   6208       901     41      39      266
CTETRA   6209       516     172     387     270
CTETRA   6210       520     349     772     204
CTETRA   6211       649     514     200     268
CTETRA   6212       516     387     172     405
CTETRA   6213       588     206     858     276
CTETRA   6214       520     587     772     349
CTETRA   6215       688     1083    1088    332
CTETRA   6216       549     387     772     516
CTETRA   6217       648     1112    579     647
CTETRA   6218       1113    1074    1158    1115
CTETRA   6219       678     142     1067    23
CTETRA   6220       1075    714     1223    716
CTETRA   6221       1141    275     491     77
CTETRA   6222       860     858     857     855
CTETRA   6223       1135    156     717     140
CTETRA   6224       478     792     791     1071
CTETRA   6225       1133    717     156     378
CTETRA   6226       698     123     283     282
CTETRA   6227       1144    1134    597     621
CTETRA   6228       1136    1135    1133    717
CTETRA   6229       1246    293     37      340
CTETRA   6230       719     620     766     852
CTETRA   6231       1135    460     262     1134
CTETRA   6232       756     138     308     300
CTETRA   6233       563     500     799     797
CTETRA   6234       86      353     555     215
CTETRA   6235       639     1194    539     788
CTETRA   6236       290     163     934     463
CTETRA   6237       775     891     995     802
CTETRA   6238       889     463     27      162
CTETRA   6239       631     413     143     10
CTETRA   6240       879     163     657     165
CTETRA   6241       656     932     642     883
CTETRA   6242       643     641     1069    1067
CTETRA   6243       585     133     131     419
CTETRA   6244       543     166     921     291
CTETRA   6245       1009    839     149     321
CTETRA   6246       1227    599     635     696
CTETRA   6247       926     14      490     321
CTETRA   6248       1181    1009    723     839
CTETRA   6249       891     144     409     412
CTETRA   6250       1226    1221    120     457
CTETRA   6251       724     490     260     261
CTETRA   6252       857     1281    587     520
CTETRA   6253       655     1076    1070    515
CTETRA   6254       591     358     227     269
CTETRA   6255       522     1222    201     385
CTETRA   6256       522     269     514     385
CTETRA   6257       705     522     591     514
CTETRA   6258       1203    962     357     1200
CTETRA   6259       705     591     647     514
CTETRA   6260       912     167     50      28
CTETRA   6261       523     1073    1076    1223
CTETRA   6262       1077    523     920     921
CTETRA   6263       817     229     579     80
CTETRA   6264       980     547     548     173
CTETRA   6265       536     579     1097    770
CTETRA   6266       643     642     1074    883
CTETRA   6267       588     206     586     858
CTETRA   6268       536     81      586     295
CTETRA   6269       864     862     721     645
CTETRA   6270       588     772     589     204
CTETRA   6271       1282    846     722     863
CTETRA   6272       588     589     295     204
CTETRA   6273       1150    722     853     619
CTETRA   6274       681     547     150     171
CTETRA   6275       681     547     840     150
CTETRA   6276       724     261     682     301
CTETRA   6277       840     525     683     375
CTETRA   6278       1144    854     1136    852
CTETRA   6279       548     174     837     836
CTETRA   6280       837     1087    54      469
CTETRA   6281       837     587     820     350
CTETRA   6282       1212    646     781     40
CTETRA   6283       1156    735     567     646
CTETRA   6284       315     567     23      22
CTETRA   6285       564     962     1200    715
CTETRA   6286       987     595     573     532
CTETRA   6287       950     53      814     433
CTETRA   6288       1045    159     1054    20
CTETRA   6289       638     615     248     368
CTETRA   6290       1008    1048    20      427
CTETRA   6291       1047    1046    1045    18
CTETRA   6292       1046    717     378     18
CTETRA   6293       351     845     836     531
CTETRA   6294       655     565     813     654
CTETRA   6295       1192    1195    835     1128
CTETRA   6296       901     903     806     1188
CTETRA   6297       1186    639     721     1187
CTETRA   6298       767     1043    37      340
CTETRA   6299       140     1135    460     262
CTETRA   6300       611     36      17      499
CTETRA   6301       981     626     625     884
CTETRA   6302       1134    1133    1135    460
CTETRA   6303       755     1046    18      717
CTETRA   6304       761     872     760     758
CTETRA   6305       651     1146    650     885
CTETRA   6306       1151    1153    1046    752
CTETRA   6307       1033    840     31      149
CTETRA   6308       1278    836     845     531
CTETRA   6309       839     723     289     321
CTETRA   6310       926     321     928     14
CTETRA   6311       375     525     683     691
CTETRA   6312       683     525     839     723
CTETRA   6313       1150    929     1276    1153
CTETRA   6314       675     454     228     104
CTETRA   6315       655     1076    1038    653
CTETRA   6316       591     522     79      269
CTETRA   6317       634     573     887     652
CTETRA   6318       1017    446     851     104
CTETRA   6319       671     561     562     71
CTETRA   6320       1028    1077    887     810
CTETRA   6321       457     1221    369     251
CTETRA   6322       599     313     696     126
CTETRA   6323       699     664     124     312
CTETRA   6324       701     1218    1217    594
CTETRA   6325       129     601     3       583
CTETRA   6326       603     703     602     1228
CTETRA   6327       537     538     551     865
CTETRA   6328       767     462     1133    460
CTETRA   6329       1013    157     1133    462
CTETRA   6330       1149    1144    885     852
CTETRA   6331       1249    1255    865     866
CTETRA   6332       1014    766     1238    1010
CTETRA   6333       767     1043    340     765
CTETRA   6334       1135    1133    717     156
CTETRA   6335       1022    747     886     796
CTETRA   6336       1045    1054    159     18
CTETRA   6337       180     181     764     942
CTETRA   6338       563     500     84      58
CTETRA   6339       836     598     351     531
CTETRA   6340       796     176     886     333
CTETRA   6341       718     1010    1014    1013
CTETRA   6342       1135    1133    156     460
CTETRA   6343       755     1135    717     140
CTETRA   6344       1070    649     268     514
CTETRA   6345       812     695     696     694
CTETRA   6346       861     905     1089    862
CTETRA   6347       887     523     1077    1076
CTETRA   6348       1223    714     201     347
CTETRA   6349       647     474     649     200
CTETRA   6350       842     843     635     822
CTETRA   6351       813     473     199     330
CTETRA   6352       912     541     573     50
CTETRA   6353       913     911     743     582
CTETRA   6354       912     810     1077    1000
CTETRA   6355       1114    811     1199    705
CTETRA   6356       688     468     1083    332
CTETRA   6357       1037    843     827     694
CTETRA   6358       774     775     130     25
CTETRA   6359       582     881     1077    1198
CTETRA   6360       517     535     258     532
CTETRA   6361       912     887     541     920
CTETRA   6362       994     128     284     130
CTETRA   6363       1111    811     705     1070
CTETRA   6364       1198    881     880     743
CTETRA   6365       1198    743     880     879
CTETRA   6366       536     589     205     295
CTETRA   6367       950     816     815     814
CTETRA   6368       825     824     566     1052
CTETRA   6369       1082    1083    331     172
CTETRA   6370       1082    1083    467     331
CTETRA   6371       1290    1082    467     169
CTETRA   6372       1114    1110    705     1112
CTETRA   6373       1096    949     549     1288
CTETRA   6374       1161    1091    781     780
CTETRA   6375       951     516     949     1084
CTETRA   6376       998     640     909     712
CTETRA   6377       912     887     573     541
CTETRA   6378       1167    1285    931     1042
CTETRA   6379       1218    947     135     285
CTETRA   6380       517     573     311     259
CTETRA   6381       1289    329     814     53
CTETRA   6382       1070    1222    386     78
CTETRA   6383       565     199     813     473
CTETRA   6384       541     574     652     573
CTETRA   6385       654     168     814     329
CTETRA   6386       654     569     329     814
CTETRA   6387       1223    515     523     78
CTETRA   6388       950     815     949     817
CTETRA   6389       813     330     433     168
CTETRA   6390       951     949     516     405
CTETRA   6391       571     570     534     535
CTETRA   6392       688     1083    468     467
CTETRA   6393       813     654     466     168
CTETRA   6394       693     688     691     380
CTETRA   6395       1150    854     929     752
CTETRA   6396       837     547     1277    1087
CTETRA   6397       1088    54      587     1087
CTETRA   6398       520     820     587     350
CTETRA   6399       587     270     772     349
CTETRA   6400       547     376     837     548
CTETRA   6401       1077    1198    920     582
CTETRA   6402       691     375     681     683
CTETRA   6403       1086    587     1088    772
CTETRA   6404       1293    1084    1088    1083
CTETRA   6405       1035    1079    1002    695
CTETRA   6406       536     295     586     589
CTETRA   6407       951     1084    1289    1082
CTETRA   6408       1096    653     949     1287
CTETRA   6409       516     772     1088    270
CTETRA   6410       950     816     1289    949
CTETRA   6411       647     1112    770     704
CTETRA   6412       1063    1275    392     726
CTETRA   6413       1200    705     522     591
CTETRA   6414       655     565     1076    515
CTETRA   6415       530     877     970     441
CTETRA   6416       563     633     207     57
CTETRA   6417       560     788     877     83
CTETRA   6418       558     633     797     57
CTETRA   6419       560     408     539     788
CTETRA   6420       1024    759     1023    407
CTETRA   6421       1155    1156    567     646
CTETRA   6422       1028    844     1001    810
CTETRA   6423       652     541     654     574
CTETRA   6424       705     514     647     649
CTETRA   6425       934     379     543     657
CTETRA   6426       543     716     166     196
CTETRA   6427       543     166     524     921
CTETRA   6428       933     197     716     196
CTETRA   6429       748     745     195     76
CTETRA   6430       625     559     333     56
CTETRA   6431       1154    1153    1150    1276
CTETRA   6432       626     55      153     377
CTETRA   6433       1173    665     664     521
CTETRA   6434       981     334     55      381
CTETRA   6435       598     559     625     56
CTETRA   6436       333     559     558     527
CTETRA   6437       1047    418     789     417
CTETRA   6438       864     230     639     539
CTETRA   6439       1055    1049    1051    1052
CTETRA   6440       811     1070    1075    1223
CTETRA   6441       1281    587     520     820
CTETRA   6442       606     206     586     81
CTETRA   6443       859     475     588     276
CTETRA   6444       606     206     81      107
CTETRA   6445       1049    750     1212    322
CTETRA   6446       1003    1002    993     1001
CTETRA   6447       1094    780     779     781
CTETRA   6448       1049    428     824     20
CTETRA   6449       1155    1068    567     1067
CTETRA   6450       827     694     823     127
CTETRA   6451       176     177     796     470
CTETRA   6452       796     886     176     382
CTETRA   6453       1069    1068    21      780
CTETRA   6454       1095    1116    1160    1091
CTETRA   6455       720     1057    1058    245
CTETRA   6456       579     229     202     679
CTETRA   6457       648     949     817     579
CTETRA   6458       886     852     558     1149
CTETRA   6459       1092    780     1094    1159
CTETRA   6460       579     229     536     205
CTETRA   6461       679     579     647     202
CTETRA   6462       1024    759     1021    1023
CTETRA   6463       1015    339     436     184
CTETRA   6464       580     577     36      436
CTETRA   6465       611     580     577     36
CTETRA   6466       611     499     526     36
CTETRA   6467       916     33      62      34
CTETRA   6468       518     757     497     498
CTETRA   6469       1024    610     518     1019
CTETRA   6470       1027    1025    32      1023
CTETRA   6471       765     1134    577     154
CTETRA   6472       742     146     420     145
CTETRA   6473       695     694     253     696
CTETRA   6474       980     840     547     150
CTETRA   6475       683     840     839     525
CTETRA   6476       840     289     525     375
CTETRA   6477       930     566     1045    1052
CTETRA   6478       1041    1039    1040    1165
CTETRA   6479       525     723     301     289
CTETRA   6480       573     987     572     634
CTETRA   6481       950     813     52      433
CTETRA   6482       568     169     29      569
CTETRA   6483       1292    688     1088    1087
CTETRA   6484       1289    1082    169     53
CTETRA   6485       695     1037    780     694
CTETRA   6486       572     532     575     570
CTETRA   6487       688     1292    1290    689
CTETRA   6488       1094    824     1049    428
CTETRA   6489       950     1289    816     814
CTETRA   6490       1286    1166    1287    1291
CTETRA   6491       648     1110    1112    649
CTETRA   6492       655     565     654     652
CTETRA   6493       541     887     652     565
CTETRA   6494       1094    1093    1091    781
CTETRA   6495       1293    1084    1083    1082
CTETRA   6496       690     169     1289    1082
CTETRA   6497       1289    569     814     329
CTETRA   6498       1156    1202    567     735
CTETRA   6499       590     690     569     1289
CTETRA   6500       609     754     300     138
CTETRA   6501       981     334     626     55
CTETRA   6502       754     521     6       139
CTETRA   6503       722     1282    1278    929
CTETRA   6504       753     1135    755     140
CTETRA   6505       1151    755     717     1046
CTETRA   6506       1047    521     754     139
CTETRA   6507       740     5       871     459
CTETRA   6508       1054    1056    1045    1052
CTETRA   6509       823     826     824     314
CTETRA   6510       1086    1281    1087    587
CTETRA   6511       840     525     289     839
CTETRA   6512       1045    20      566     159
CTETRA   6513       1045    20      1054    1052
CTETRA   6514       837     376     1087    469
CTETRA   6515       1178    983     985     1181
CTETRA   6516       307     1047    18      755
CTETRA   6517       860     859     864     863
CTETRA   6518       857     588     520     772
CTETRA   6519       857     772     520     587
CTETRA   6520       859     863     820     845
CTETRA   6521       520     1281    820     859
CTETRA   6522       520     475     820     350
CTETRA   6523       1246    1043    1236    1044
CTETRA   6524       619     559     1149    598
CTETRA   6525       1149    558     886     625
CTETRA   6526       792     478     484     1071
CTETRA   6527       1100    1103    1101    1019
CTETRA   6528       37      1246    340     1043
CTETRA   6529       57      970     527     633
CTETRA   6530       863     1278    820     845
CTETRA   6531       441     57      970     527
CTETRA   6532       3       697     126     599
CTETRA   6533       883     992     881     1002
CTETRA   6534       732     1202    734     567
CTETRA   6535       992     883     882     876
CTETRA   6536       993     696     253     126
CTETRA   6537       603     602     600     697
CTETRA   6538       927     983     982     1231
CTETRA   6539       826     823     843     822
CTETRA   6540       838     664     1173    665
CTETRA   6541       1153    752     1054    1046
CTETRA   6542       1225    842     1224    822
CTETRA   6543       874     870     873     256
CTETRA   6544       1224    313     635     599
CTETRA   6545       1088    1084    172     1083
CTETRA   6546       1088    587     54      270
CTETRA   6547       170     688     434     332
CTETRA   6548       1056    930     1279    1045
CTETRA   6549       1086    1088    587     1087
CTETRA   6550       1054    1046    18      1045
CTETRA   6551       768     1054    1046    158
CTETRA   6552       768     158     1046    378
CTETRA   6553       1152    1151    1153    1046
CTETRA   6554       1047    521     139     417
CTETRA   6555       158     1046    18      1054
CTETRA   6556       752     847     1054    1046
CTETRA   6557       989     592     535     593
CTETRA   6558       888     1031    987     634
CTETRA   6559       517     532     311     573
CTETRA   6560       823     824     826     827
CTETRA   6561       1227    697     599     696
CTETRA   6562       535     534     136     258
CTETRA   6563       927     535     136     306
CTETRA   6564       535     593     422     306
CTETRA   6565       593     517     422     310
CTETRA   6566       931     1092    825     1052
CTETRA   6567       542     725     570     534
CTETRA   6568       597     577     1134    1135
CTETRA   6569       548     836     979     598
CTETRA   6570       1024    759     407     152
CTETRA   6571       747     1023    759     407
CTETRA   6572       1198    165     743     879
CTETRA   6573       912     541     50      198
CTETRA   6574       697     996     993     1001
CTETRA   6575       1198    582     743     147
CTETRA   6576       1198    921     920     348
CTETRA   6577       523     920     921     348
CTETRA   6578       558     333     886     625
CTETRA   6579       1123    1107    798     973
CTETRA   6580       886     625     333     175
CTETRA   6581       1025    382     32      1023
CTETRA   6582       558     797     511     57
CTETRA   6583       527     558     57      633
CTETRA   6584       621     1134    597     577
CTETRA   6585       626     625     886     175
CTETRA   6586       610     661     580     184
CTETRA   6587       704     202     647     269
CTETRA   6588       704     679     202     105
CTETRA   6589       591     1200    79      522
CTETRA   6590       1055    1056    1050    1053
CTETRA   6591       905     1089    1097    855
CTETRA   6592       1282    1050    1053    929
CTETRA   6593       606     858     206     504
CTETRA   6594       1097    855     589     586
CTETRA   6595       720     448     680     359
CTETRA   6596       536     679     680     359
CTETRA   6597       1293    1287    1285    1288
CTETRA   6598       1207    1059    771     1062
CTETRA   6599       569     690     568     169
CTETRA   6600       714     1200    522     79
CTETRA   6601       714     1200    79      197
CTETRA   6602       1223    201     714     1222
CTETRA   6603       714     716     197     347
CTETRA   6604       811     1223    1222    1070
CTETRA   6605       1223    716     714     347
CTETRA   6606       1076    515     1223    1070
CTETRA   6607       1153    1284    1053    1276
CTETRA   6608       779     694     127     253
CTETRA   6609       1037    694     812     843
CTETRA   6610       1073    921     524     523
CTETRA   6611       993     126     697     696
CTETRA   6612       811     1223    714     1222
CTETRA   6613       811     714     715     1200
CTETRA   6614       780     1037    1092    827
CTETRA   6615       1223    515     78      1070
CTETRA   6616       1073    524     716     1223
CTETRA   6617       567     23      22      734
CTETRA   6618       1068    567     315     646
CTETRA   6619       528     695     1069    253
CTETRA   6620       779     1069    253     21
CTETRA   6621       779     780     1069    21
CTETRA   6622       950     1289    814     53
CTETRA   6623       951     516     172     405
CTETRA   6624       1094    1091    780     781
CTETRA   6625       815     268     649     439
CTETRA   6626       813     515     268     199
CTETRA   6627       655     813     565     515
CTETRA   6628       813     654     473     466
CTETRA   6629       817     440     815     439
CTETRA   6630       202     579     647     817
CTETRA   6631       981     979     625     334
CTETRA   6632       548     547     376     173
CTETRA   6633       871     757     16      426
CTETRA   6634       1291    590     1289    690
CTETRA   6635       846     639     1194    539
CTETRA   6636       927     535     534     136
CTETRA   6637       635     823     843     694
CTETRA   6638       702     701     1221    2
CTETRA   6639       635     371     694     696
CTETRA   6640       980     548     381     173
CTETRA   6641       826     790     825     566
CTETRA   6642       7       822     314     19
CTETRA   6643       1292    1087    681     688
CTETRA   6644       1225    125     822     398
CTETRA   6645       789     665     521     125
CTETRA   6646       1037    1040    1159    1092
CTETRA   6647       565     523     515     384
CTETRA   6648       813     814     168     433
CTETRA   6649       654     329     574     302
CTETRA   6650       655     515     1070    815
CTETRA   6651       515     815     268     1070
CTETRA   6652       1094    428     779     824
CTETRA   6653       1284    1278    1277    1281
CTETRA   6654       1079    780     1069    695
CTETRA   6655       1076    1077    1073    523
CTETRA   6656       515     1070    268     78
CTETRA   6657       655     813     814     654
CTETRA   6658       523     565     887     920
CTETRA   6659       524     465     523     348
CTETRA   6660       523     920     348     198
CTETRA   6661       523     515     384     78
CTETRA   6662       1095    1098    1288    1096
CTETRA   6663       811     705     1070    1222
CTETRA   6664       1068    21      780     781
CTETRA   6665       1198    881     1077    921
CTETRA   6666       1185    862     645     721
CTETRA   6667       538     96      551     279
CTETRA   6668       1007    929     1054    1053
CTETRA   6669       718     1010    1013    1133
CTETRA   6670       1277    681     1087    547
CTETRA   6671       531     845     304     351
CTETRA   6672       513     56      531     397
CTETRA   6673       848     925     663     303
CTETRA   6674       513     559     531     56
CTETRA   6675       1191    1189    1193    1188
CTETRA   6676       850     1007    847     768
CTETRA   6677       598     531     559     56
CTETRA   6678       536     680     81      359
CTETRA   6679       860     1098    856     1281
CTETRA   6680       857     586     855     858
CTETRA   6681       579     536     229     679
CTETRA   6682       606     81      536     680
CTETRA   6683       606     855     586     858
CTETRA   6684       856     772     549     589
CTETRA   6685       1139    939     937     1141
CTETRA   6686       643     678     641     1067
CTETRA   6687       576     933     715     716
CTETRA   6688       1073    657     543     921
CTETRA   6689       1073    523     524     1223
CTETRA   6690       604     290     432     164
CTETRA   6691       939     345     1141    438
CTETRA   6692       938     491     962     357
CTETRA   6693       833     656     923     642
CTETRA   6694       837     1281    820     587
CTETRA   6695       1009    1032    870     256
CTETRA   6696       1170    1174    665     1172
CTETRA   6697       1277    681     547     840
CTETRA   6698       980     840     828     547
CTETRA   6699       980     55      31      173
CTETRA   6700       1283    1167    1085    1168
CTETRA   6701       840     839     289     149
CTETRA   6702       169     690     568     693
CTETRA   6703       598     531     56      351
CTETRA   6704       470     1025    382     32
CTETRA   6705       678     9       1067    142
CTETRA   6706       528     641     829     284
CTETRA   6707       662     932     882     657
CTETRA   6708       575     569     568     29
CTETRA   6709       570     258     535     532
CTETRA   6710       987     570     535     532
CTETRA   6711       542     534     570     286
CTETRA   6712       570     534     258     286
CTETRA   6713       570     258     532     311
CTETRA   6714       532     570     311     401
CTETRA   6715       960     136     927     534
CTETRA   6716       960     534     260     136
CTETRA   6717       954     724     926     960
CTETRA   6718       542     725     534     960
CTETRA   6719       1170    665     1225    1232
CTETRA   6720       1097    1090    1095    1098
CTETRA   6721       698     283     928     821
CTETRA   6722       1176    1175    1177    1009
CTETRA   6723       573     302     264     51
CTETRA   6724       401     302     264     573
CTETRA   6725       575     329     569     29
CTETRA   6726       572     575     568     570
CTETRA   6727       574     541     51      573
CTETRA   6728       654     574     329     569
CTETRA   6729       414     4       1217    706
CTETRA   6730       572     568     574     569
CTETRA   6731       654     574     541     51
CTETRA   6732       992     876     773     829
CTETRA   6733       543     379     933     196
CTETRA   6734       576     543     933     716
CTETRA   6735       1269    162     432     290
CTETRA   6736       889     890     508     879
CTETRA   6737       939     935     933     938
CTETRA   6738       992     994     528     773
CTETRA   6739       1069    1067    9       8
CTETRA   6740       643     1066    1069    1079
CTETRA   6741       318     829     9       284
CTETRA   6742       1078    1080    1077    1002
CTETRA   6743       565     473     654     51
CTETRA   6744       813     654     168     814
CTETRA   6745       654     574     51      302
CTETRA   6746       572     575     532     573
CTETRA   6747       979     381     598     334
CTETRA   6748       598     979     1276    836
CTETRA   6749       828     840     1277    547
CTETRA   6750       622     796     886     558
CTETRA   6751       530     441     527     352
CTETRA   6752       849     788     1194    1195
CTETRA   6753       513     559     56      352
CTETRA   6754       513     531     304     397
CTETRA   6755       752     847     1046    717
CTETRA   6756       620     558     633     797
CTETRA   6757       597     621     1020    1144
CTETRA   6758       796     558     511     333
CTETRA   6759       830     834     966     749
CTETRA   6760       878     970     530     877
CTETRA   6761       626     759     651     377
CTETRA   6762       1027    915     1026    1019
CTETRA   6763       1022    759     1021    650
CTETRA   6764       580     1021    1019    612
CTETRA   6765       518     497     33      34
CTETRA   6766       613     137     526     609
CTETRA   6767       761     151     759     152
CTETRA   6768       651     377     759     151
CTETRA   6769       1022    747     1023    759
CTETRA   6770       885     1146    597     1144
CTETRA   6771       691     380     688     171
CTETRA   6772       688     434     332     1087
CTETRA   6773       688     434     1087    171
CTETRA   6774       693     692     689     690
CTETRA   6775       688     1088    1087    332
CTETRA   6776       1290    1083    688     467
CTETRA   6777       962     1200    715     357
CTETRA   6778       938     715     933     438
CTETRA   6779       576     1073    932     543
CTETRA   6780       715     197     933     438
CTETRA   6781       1066    678     1067    734
CTETRA   6782       715     716     933     197
CTETRA   6783       651     151     1033    377
CTETRA   6784       1270    922     1268    1269
CTETRA   6785       1292    691     688     681
CTETRA   6786       1032    149     1033    151
CTETRA   6787       1032    840     149     839
CTETRA   6788       626     407     747     759
CTETRA   6789       560     513     559     531
CTETRA   6790       1047    521     789     1173
CTETRA   6791       837     836     350     820
CTETRA   6792       836     820     82      350
CTETRA   6793       1278    836     1276    1277
CTETRA   6794       548     598     381     271
CTETRA   6795       981     31      980     55
CTETRA   6796       837     350     836     174
CTETRA   6797       837     1281    1087    1277
CTETRA   6798       836     598     271     351
CTETRA   6799       1291    690     1289    1082
CTETRA   6800       829     992     876     641
CTETRA   6801       641     992     876     883
CTETRA   6802       1165    985     986     1291
CTETRA   6803       641     9       678     833
CTETRA   6804       316     833     9       829
CTETRA   6805       685     324     263     24
CTETRA   6806       646     1161    781     1155
CTETRA   6807       1162    1205    770     1112
CTETRA   6808       1161    1091    1212    781
CTETRA   6809       734     317     831     23
CTETRA   6810       678     23      1067    734
CTETRA   6811       9       678     833     142
CTETRA   6812       1203    1200    357     358
CTETRA   6813       1202    567     735     734
CTETRA   6814       1138    391     446     225
CTETRA   6815       1032    151     1033    758
CTETRA   6816       1032    1033    149     840
CTETRA   6817       1047    754     755     139
CTETRA   6818       1047    755     1151    1046
CTETRA   6819       1153    1054    929     1053
CTETRA   6820       984     1032    758     461
CTETRA   6821       1143    938     1141    491
CTETRA   6822       939     933     345     438
CTETRA   6823       1132    1131    564     962
CTETRA   6824       934     937     939     48
CTETRA   6825       1065    726     1063    1057
CTETRA   6826       1143    938     491     962
CTETRA   6827       998     712     602     710
CTETRA   6828       990     775     891     995
CTETRA   6829       488     801     507     584
CTETRA   6830       1291    568     590     690
CTETRA   6831       741     507     255     11
CTETRA   6832       602     996     601     600
CTETRA   6833       908     593     708     12
CTETRA   6834       800     775     631     130
CTETRA   6835       697     603     3       600
CTETRA   6836       827     843     823     694
CTETRA   6837       949     80      817     579
CTETRA   6838       635     822     823     7
CTETRA   6839       823     7       822     314
CTETRA   6840       823     127     694     371
CTETRA   6841       827     496     824     141
CTETRA   6842       827     779     127     141
CTETRA   6843       423     29      396     542
CTETRA   6844       590     690     568     569
CTETRA   6845       693     29      692     568
CTETRA   6846       575     574     569     329
CTETRA   6847       1211    1097    905     1089
CTETRA   6848       532     573     987     572
CTETRA   6849       1227    696     635     841
CTETRA   6850       509     693     29      692
CTETRA   6851       812     697     993     1001
CTETRA   6852       689     692     1291    690
CTETRA   6853       1211    1093    750     1212
CTETRA   6854       954     961     1181    983
CTETRA   6855       1036    1230    842     841
CTETRA   6856       954     724     960     725
CTETRA   6857       733     734     22      429
CTETRA   6858       567     315     646     22
CTETRA   6859       1261    1061    1266    1258
CTETRA   6860       1201    1199    1200    591
CTETRA   6861       1261    673     674     659
CTETRA   6862       735     1204    323     646
CTETRA   6863       646     1204    323     40
CTETRA   6864       1156    1157    1155    1158
CTETRA   6865       1005    785     686     784
CTETRA   6866       816     590     569     1289
CTETRA   6867       949     549     1288    1084
CTETRA   6868       1279    1283    1056    1284
CTETRA   6869       689     30      691     682
CTETRA   6870       681     150     840     375
CTETRA   6871       681     171     688     1087
CTETRA   6872       857     856     589     772
CTETRA   6873       1089    1051    1048    750
CTETRA   6874       1161    781     1212    646
CTETRA   6875       1077    1000    1002    881
CTETRA   6876       1155    1161    1157    646
CTETRA   6877       1069    21      1068    1067
CTETRA   6878       653     815     1070    649
CTETRA   6879       949     549     80      579
CTETRA   6880       655     653     816     815
CTETRA   6881       524     921     166     348
CTETRA   6882       524     716     347     166
CTETRA   6883       524     348     523     921
CTETRA   6884       524     78      1223    523
CTETRA   6885       524     1223    78      347
CTETRA   6886       1097    579     549     1096
CTETRA   6887       1049    1048    750     322
CTETRA   6888       1055    1054    20      1052
CTETRA   6889       1008    1190    1007    1050
CTETRA   6890       1008    1007    1053    1050
CTETRA   6891       718     847     717     1133
CTETRA   6892       1197    975     976     854
CTETRA   6893       1155    1158    1161    780
CTETRA   6894       374     913     582     911
CTETRA   6895       582     920     167     49
CTETRA   6896       912     582     920     167
CTETRA   6897       911     374     147     582
CTETRA   6898       912     920     198     167
CTETRA   6899       1198    920     582     49
CTETRA   6900       646     781     40      1068
CTETRA   6901       648     649     817     815
CTETRA   6902       951     1084    949     1289
CTETRA   6903       951     172     516     1084
CTETRA   6904       817     647     474     649
CTETRA   6905       835     788     482     277
CTETRA   6906       1186    788     639     482
CTETRA   6907       606     1097    536     586
CTETRA   6908       1068    781     428     21
CTETRA   6909       606     107     645     504
CTETRA   6910       1068    781     40      428
CTETRA   6911       645     861     864     862
CTETRA   6912       645     858     504     276
CTETRA   6913       543     196     933     716
CTETRA   6914       543     657     291     921
CTETRA   6915       543     524     166     716
CTETRA   6916       1132    576     935     933
CTETRA   6917       543     657     379     291
CTETRA   6918       622     796     558     797
CTETRA   6919       626     747     1022    759
CTETRA   6920       747     1025    1023    382
CTETRA   6921       1102    799     796     797
CTETRA   6922       753     577     597     1135
CTETRA   6923       796     558     333     886
CTETRA   6924       799     796     797     511
CTETRA   6925       585     631     419     131
CTETRA   6926       801     583     601     584
CTETRA   6927       914     910     911     146
CTETRA   6928       709     998     1001    810
CTETRA   6929       517     595     259     310
CTETRA   6930       987     535     592     532
CTETRA   6931       1068    1067    21      315
CTETRA   6932       567     735     22      646
CTETRA   6933       567     735     734     22
CTETRA   6934       567     1067    315     23
CTETRA   6935       567     1067    23      734
CTETRA   6936       1125    278     353     85
CTETRA   6937       1118    449     485     85
CTETRA   6938       1068    646     315     40
CTETRA   6939       629     213     66      297
CTETRA   6940       763     738     632     212
CTETRA   6941       1010    1246    37      1043
CTETRA   6942       900     941     61      764
CTETRA   6943       1247    1241    1242    1237
CTETRA   6944       902     111     305     309
CTETRA   6945       485     1125    506     1122
CTETRA   6946       1100    1021    1019    580
CTETRA   6947       563     762     633     797
CTETRA   6948       606     586     206     858
CTETRA   6949       1086    772     1088    1084
CTETRA   6950       1281    857     859     520
CTETRA   6951       1089    862     1190    1050
CTETRA   6952       1093    818     1091    1212
CTETRA   6953       604     745     303     164
CTETRA   6954       831     23      678     734
CTETRA   6955       967     748     45      966
CTETRA   6956       794     746     224     687
CTETRA   6957       617     806     1183    70
CTETRA   6958       1127    952     1129    1128
CTETRA   6959       835     644     1128    231
CTETRA   6960       783     794     103     391
CTETRA   6961       267     1141    480     925
CTETRA   6962       685     831     677     324
CTETRA   6963       783     103     390     226
CTETRA   6964       1005    1262    782     660
CTETRA   6965       918     685     831     677
CTETRA   6966       734     1006    1265    918
CTETRA   6967       918     685     924     923
CTETRA   6968       999     273     89      210
CTETRA   6969       903     1209    901     898
CTETRA   6970       805     903     1210    901
CTETRA   6971       368     550     247     897
CTETRA   6972       552     561     544     807
CTETRA   6973       807     71      41      344
CTETRA   6974       550     243     368     118
CTETRA   6975       1188    1183    806     70
CTETRA   6976       1008    768     158     1054
CTETRA   6977       1195    787     849     788
CTETRA   6978       1029    273     64      63
CTETRA   6979       787     978     110     776
CTETRA   6980       877     362     970     441
CTETRA   6981       853     560     878     619
CTETRA   6982       1021    759     760     650
CTETRA   6983       530     513     83      352
CTETRA   6984       1029    64      273     210
CTETRA   6985       979     598     1149    625
CTETRA   6986       915     1026    335     1027
CTETRA   6987       613     518     498     757
CTETRA   6988       1015    580     184     436
CTETRA   6989       1101    1015    436     580
CTETRA   6990       1239    787     978     969
CTETRA   6991       974     973     1125    58
CTETRA   6992       778     339     471     185
CTETRA   6993       763     945     944     764
CTETRA   6994       755     416     717     18
CTETRA   6995       736     239     451     87
CTETRA   6996       651     758     1034    1033
CTETRA   6997       613     740     871     459
CTETRA   6998       878     852     558     633
CTETRA   6999       902     111     217     484
CTETRA   7000       1154    1149    1144    885
CTETRA   7001       740     754     300     609
CTETRA   7002       1072    298     1260    217
CTETRA   7003       1072    493     731     189
CTETRA   7004       799     1102    796     177
CTETRA   7005       1246    1245    187     1120
CTETRA   7006       1121    629     623     213
CTETRA   7007       942     751     940     182
CTETRA   7008       753     755     754     138
CTETRA   7009       998     1000    1001    810
CTETRA   7010       601     584     129     413
CTETRA   7011       601     3       600     128
CTETRA   7012       538     279     218     96
CTETRA   7013       493     96      217     731
CTETRA   7014       757     16      426     497
CTETRA   7015       871     426     16      15
CTETRA   7016       1024    1021    759     760
CTETRA   7017       1024    760     612     1021
CTETRA   7018       804     1212    750     322
CTETRA   7019       1204    1212    40      646
CTETRA   7020       770     536     679     680
CTETRA   7021       1089    1190    750     1048
CTETRA   7022       1204    804     41      40
CTETRA   7023       755     717     416     140
CTETRA   7024       1098    1089    855     1097
CTETRA   7025       221     220     73      669
CTETRA   7026       710     703     603     583
CTETRA   7027       995     775     800     773
CTETRA   7028       908     310     593     12
CTETRA   7029       703     710     707     583
CTETRA   7030       910     909     640     712
CTETRA   7031       914     913     911     909
CTETRA   7032       998     712     710     640
CTETRA   7033       998     744     640     710
CTETRA   7034       517     592     593     535
CTETRA   7035       535     517     422     593
CTETRA   7036       968     749     963     965
CTETRA   7037       832     25      774     829
CTETRA   7038       830     604     749     966
CTETRA   7039       832     963     749     1270
CTETRA   7040       833     9       829     641
CTETRA   7041       918     734     831     678
CTETRA   7042       1263    1264    1262    1004
CTETRA   7043       1207    1062    1209    1058
CTETRA   7044       833     831     142     678
CTETRA   7045       667     627     666     74
CTETRA   7046       809     1061    1062    808
CTETRA   7047       833     923     831     678
CTETRA   7048       1006    1004    784     43
CTETRA   7049       1111    811     1070    1075
CTETRA   7050       142     23      678     831
CTETRA   7051       1207    770     720     904
CTETRA   7052       905     1210    1089    907
CTETRA   7053       1097    536     586     589
CTETRA   7054       1097    589     549     536
CTETRA   7055       857     856     587     1281
CTETRA   7056       1292    688     1290    1083
CTETRA   7057       931     1092    1093    1090
CTETRA   7058       837     1087    1281    587
CTETRA   7059       1280    1032    840     1033
CTETRA   7060       1055    1056    1052    1051
CTETRA   7061       683     681     1168    840
CTETRA   7062       1283    1056    931     930
CTETRA   7063       1179    930     1174    1279
CTETRA   7064       568     590     572     986
CTETRA   7065       1278    1281    820     836
CTETRA   7066       919     686     746     684
CTETRA   7067       746     431     684     430
CTETRA   7068       677     686     684     430
CTETRA   7069       685     24      831     324
CTETRA   7070       917     678     732     918
CTETRA   7071       684     919     924     746
CTETRA   7072       604     745     164     432
CTETRA   7073       993     528     695     1002
CTETRA   7074       743     147     582     911
CTETRA   7075       800     128     601     600
CTETRA   7076       803     288     743     911
CTETRA   7077       420     11      910     742
CTETRA   7078       800     601     128     413
CTETRA   7079       1073    1075    1223    716
CTETRA   7080       1076    1223    515     523
CTETRA   7081       572     987     570     571
CTETRA   7082       595     913     810     912
CTETRA   7083       572     987     532     570
CTETRA   7084       1000    743     881     582
CTETRA   7085       374     911     147     288
CTETRA   7086       661     34      183     518
CTETRA   7087       181     769     942     180
CTETRA   7088       778     944     632     471
CTETRA   7089       661     916     34      518
CTETRA   7090       900     1030    764     63
CTETRA   7091       763     945     1030    65
CTETRA   7092       942     632     941     940
CTETRA   7093       763     944     471     632
CTETRA   7094       739     112     113     365
CTETRA   7095       946     769     916     943
CTETRA   7096       900     941     899     61
CTETRA   7097       1104    751     778     944
CTETRA   7098       778     339     944     471
CTETRA   7099       942     940     751     632
CTETRA   7100       738     212     296     92
CTETRA   7101       540     632     212     186
CTETRA   7102       553     751     940     632
CTETRA   7103       1109    1107    1099    765
CTETRA   7104       1059    1157    646     735
CTETRA   7105       1065    1060    1275    726
CTETRA   7106       1205    1199    1157    1202
CTETRA   7107       1275    1017    676     104
CTETRA   7108       1165    986     1039    1291
CTETRA   7109       693     690     1290    169
CTETRA   7110       693     692     30      689
CTETRA   7111       681     1081    1292    691
CTETRA   7112       1164    825     1092    843
CTETRA   7113       1291    690     692     568
CTETRA   7114       692     29      542     568
CTETRA   7115       622     1020    885     796
CTETRA   7116       1134    577     154     262
CTETRA   7117       767     1043    1010    37
CTETRA   7118       1105    1254    1026    1103
CTETRA   7119       766     762     1238    1043
CTETRA   7120       991     990     876     890
CTETRA   7121       802     631     800     775
CTETRA   7122       713     711     132     254
CTETRA   7123       594     700     1220    1228
CTETRA   7124       583     584     370     129
CTETRA   7125       801     583     488     710
CTETRA   7126       603     583     703     706
