# Supplementary material for: A multi-GPU accelerated virtual-reality interaction simulation framework
Source: PLoS One. 2019 Apr 11;14(4):e0214852. doi: 10.1371/journal.pone.0214852 (PMC6459549; doi:10.1371/journal.pone.0214852)
Supplement: S2 File — (ZIP) [file pone.0214852.s002.zip › Virtual Cutting Experiment code/cutting_simulation/solid_smooth2.txt]

6097
1030     1289    1288    1287    1286
1031     1285    1289    1284    1283
1032     1289    1283    1285    1287
1033     1289    1282    1281    1283
1034     1289    1288    1282    1287
1035     1280    1279    1278    1277
1036     1280    1279    1276    1275
1037     1274    1280    1273    1272
1038     1272    1280    1273    1276
1039     1271    1270    1269    1268
1040     1270    1269    1268    1267
1041     1266    1265    1264    1263
1042     1267    1270    1262    1261
1043     1260    1261    1259    1267
1044     1267    1258    1260    1257
1045     292     1256    296     473
1046     1257    1262    1260    1267
1047     1255    1257    1262    1260
1048     1267    1270    1269    1254
1049     1253    190     1252    1251
1050     1250    431     177     178
1051     1253    1249    190     1248
1052     1253    1247    380     1246
1053     1245    1253    1251    1244
1054     1253    1251    1244    1248
1055     1243    1242    1241    1240
1056     1243    1239    1238    1237
1057     1243    1239    1237    1236
1058     1243    1235    1234    1236
1059     1243    1233    1235    1236
1060     1243    1242    1232    1231
1061     1243    1238    1239    1231
1062     1232    1230    1233    1243
1063     1229    1228    1227    1226
1064     1225    1229    1224    1223
1065     1225    1222    1228    1221
1066     1225    1220    1222    1221
1067     1219    1218    78      201
1068     1225    1217    1222    1216
1069     1215    1228    1227    1229
1070     1225    1217    1215    1222
1071     1214    4       1213    410
1072     1214    1212    283     134
1073     1214    1212    134     1211
1074     1214    1213    134     410
1075     1214    1210    1212    1211
1076     1209    1208    1207    1206
1077     1209    1205    1204    1203
1078     1209    1202    1203    1201
1079     1209    1208    1200    1202
1080     1209    1205    1203    1200
1081     1199    1270    1198    1197
1082     1199    1196    1197    1195
1083     1194    289     346     49
1084     1193    1192    1191    1190
1085     1189    1188    1192    1187
1086     1187    1186    1185    1184
1087     1187    1185    1192    1189
1088     1187    1183    1182    1181
1089     1182    1181    1180    1187
1090     1187    1184    1179    1178
1091     1177    1176    1175    1174
1092     1176    1173    1172    1171
1093     1176    1170    1172    1175
1094     1176    1169    1170    1168
1095     1176    1169    1172    1170
1096     1176    1167    1166    1170
1097     1176    1174    1167    1175
1098     1165    1164    1282    1163
1099     1165    1174    1177    1175
1100     1165    1162    1161    1160
1101     1159    1158    1157    1156
1102     1159    1155    1157    1154
1103     1159    1157    1155    1156
1104     1153    1159    1154    1152
1105     1154    1153    1151    1157
1106     1150    1149    1148    1147
1107     1150    1146    1145    1272
1108     1150    1144    1143    1142
1109     1141    1150    1140    1142
1110     1150    1141    1140    1144
1111     1139    1138    487     1137
1112     1139    1136    1138    1135
1113     1139    1134    1138    1133
1114     1132    1131    1130    1129
1115     1139    1128    1127    1135
1116     1139    1138    1137    1135
1117     1126    1189    1188    1192
1118     1248    1125    1251    1126
1119     1251    1126    1244    1248
1120     1126    1125    398     1248
1121     1126    1244    1191    1124
1122     1125    1189    1124    1126
1123     1123    1125    1189    1124
1124     1122    1121    1120    1119
1125     1122    1120    1118    1117
1126     1122    1116    1120    1117
1127     1122    1115    1114    1231
1128     1122    1115    1241    1113
1129     1122    1120    1231    1119
1130     1122    1120    1121    1118
1131     1158    1112    1157    1156
1132     1159    1111    1110    1109
1133     1159    1158    1110    1153
1134     1158    1108    1110    1201
1135     1110    1159    1107    1106
1136     1156    1158    1106    1159
1137     1105    1104    1103    1102
1138     1105    1101    1104    1100
1139     1105    1101    1099    1098
1140     1105    1104    1102    1097
1141     1105    1104    1097    1100
1142     1105    1096    1099    1097
1143     1105    1095    1096    1097
1144     1094    1093    1092    1091
1145     1091    1093    1092    1112
1146     1090    1089    1088    1087
1147     1086    1207    1089    1085
1148     1086    1091    1087    1112
1149     1084    1083    1082    1288
1150     1289    1288    1081    1282
1151     1289    1082    1084    1080
1152     1289    1084    1288    1079
1153     1289    1286    1287    1078
1154     1288    1282    1287    1077
1155     1076    1075    1074    1109
1156     1076    1074    1073    1072
1157     1076    1109    1107    1071
1158     1076    1109    1072    1107
1159     1076    1111    1109    1071
1160     1076    1109    1111    1070
1161     1069    1072    1219    1076
1162     1256    1068    1067    292
1163     1076    1066    1072    1219
1164     1151    1065    1064    1063
1165     1151    1154    1065    1062
1166     1151    1154    1062    1152
1167     1061    1269    1060    1059
1168     1061    1058    1057    1254
1169     1254    1203    1056    1061
1170     1055    1254    1203    1056
1171     1061    1203    1054    1058
1172     1061    1054    1203    1053
1173     1052    1051    1050    1049
1174     1048    1051    1050    1052
1175     1051    1052    1047    1046
1176     1051    1045    1044    1047
1177     1148    1144    1043    1169
1178     1150    1148    1144    1147
1179     1148    1043    1147    1042
1180     1148    1170    1043    1041
1181     1242    338     1040    291
1182     1242    338     1039    1040
1183     1242    1240    187     1241
1184     1242    1240    37      187
1185     1243    1232    1242    1234
1186     1243    1241    1242    1231
1187     1289    1284    1281    1038
1188     215     1068    1067    1256
1189     1165    1282    1162    1163
1190     1282    1162    1163    1281
1191     1279    1163    1038    1081
1192     473     1256    296     215
1193     1037    1036    1035    1034
1194     1037    1034    1074    1155
1195     1033    1032    1031    1037
1196     1030    1276    1029    1028
1197     1037    1161    1032    1027
1198     1026    64      1025    65
1199     1037    1027    1032    1024
1200     1023    431     1022    333
1201     1023    1022    431     1021
1202     1023    1020    1019    32
1203     1023    1018    1019    1017
1204     1018    1016    1017    1023
1205     1023    1096    1017    1015
1206     1023    1016    1017    1096
1207     1023    1022    1021    1099
1208     1270    1267    1268    1259
1209     1270    1127    1259    1268
1210     1270    1055    1254    1262
1211     1197    1055    1056    1254
1212     1254    1270    1197    1055
1213     1199    1014    1013    354
1214     1199    1270    1268    1127
1215     1127    1270    1198    1199
1216     1197    1199    1195    1198
1217     1012    1104    1100    1097
1218     1012    1011    185     432
1219     1012    1011    1097    1100
1220     1246    1010    1009    1008
1221     1008    1007    1246    1010
1222     1246    1006    1007    188
1223     1006    1010    1009    1246
1224     1246    1249    1008    1009
1225     157     1009    263     188
1226     1009    263     188     1246
1227     1246    1007    68      188
1228     1171    1173    1005    1177
1229     1051    1004    1049    1046
1230     1051    1004    1044    20
1231     1186    1044    1004    1185
1232     1172    1143    1175    1170
1233     1004    1003    1050    1049
1234     1004    1185    423     406
1235     1004    1050    158     20
1236     1259    1127    1133    1268
1237     1259    1261    1260    1002
1238     1259    1133    1258    1268
1239     1259    1001    1000    1258
1240     999     998     997     996
1241     995     210     89      90
1242     999     996     994     993
1243     999     994     997     992
1244     999     991     992     990
1245     999     989     988     990
1246     999     987     986     988
1247     999     989     998     988
1248     985     1032    1226    984
1249     984     1032    983     985
1250     984     982     1161    981
1251     1172    1143    980     1028
1252     1226    1161    979     984
1253     984     1161    979     981
1254     984     979     1226    978
1255     977     976     31      1029
1256     977     378     975     332
1257     977     378     976     975
1258     1235    1010    1234    1236
1259     1235    974     1236    1233
1260     1008    1010    1235    1236
1261     1236    1008    973     1235
1262     1235    1008    973     972
1263     1235    971     1010    972
1264     970     969     968     967
1265     1235    966     965     1233
1266     964     963     962     961
1267     964     960     959     160
1268     964     963     47      46
1269     964     961     326     47
1270     964     960     326     961
1271     964     325     960     160
1272     1139    1014    958     487
1273     957     1227    979     956
1274     1138    1134    387     955
1275     1139    1133    1138    1136
1276     1139    1133    1014    1134
1277     1137    487     273     954
1278     953     952     247     109
1279     953     951     239     115
1280     950     957     979     956
1281     949     948     1125    1123
1282     948     953     1123    949
1283     953     452     949     948
1284     953     949     239     951
1285     452     953     239     109
1286     947     946     1285    945
1287     13      1215    944     943
1288     429     53      401     946
1289     947     1078    1285    53
1290     942     941     940     939
1291     329     172     53      1078
1292     938     937     182     936
1293     935     934     1137    1135
1294     935     434     1137    934
1295     933     1135    932     931
1296     935     48      343     930
1297     938     182     937     180
1298     935     930     376     929
1299     935     930     343     376
1300     935     933     930     928
1301     935     434     934     929
1302     935     933     928     931
1303     1279    1164    1081    1273
1304     1279    927     1052    1038
1305     1279    1163    1164    1276
1306     1280    1279    1273    1276
1307     1279    1052    926     1275
1308     1278    1280    1049    1052
1309     1052    1280    1049    1275
1310     1049    1272    925     1149
1311     1163    1275    1175    1276
1312     1276    1279    1163    1275
1313     1280    1277    1278    1274
1314     943     13      924     944
1315     1214    943     923     1227
1316     943     13      1215    135
1317     943     957     924     922
1318     922     943     956     148
1319     943     136     956     148
1320     943     923     136     283
1321     1137    1135    932     933
1322     933     932     921     920
1323     933     920     919     932
1324     933     930     918     48
1325     1194    917     346     289
1326     1100    1015    1022    939
1327     1194    346     916     49
1328     933     932     1137    921
1329     932     1136    915     914
1330     932     914     913     1135
1331     933     932     919     931
1332     932     931     913     919
1333     932     915     920     914
1334     62      335     33      912
1335     911     33      912     1015
1336     1023    911     1015    1020
1337     1023    911     1020    32
1338     911     33      1020    32
1339     335     1022    333     911
1340     333     911     32      335
1341     910     909     908     28
1342     910     909     371     907
1343     910     906     905     907
1344     910     371     909     28
1345     910     906     396     904
1346     903     902     901     1204
1347     1204    901     1206    900
1348     1204    899     903     902
1349     1204    1203    1054    900
1350     899     1206    1205    1204
1351     1025    210     65      64
1352     898     1067    480     215
1353     897     899     1206    1205
1354     896     61      895     209
1355     894     1205    893     899
1356     1204    1054    1203    1205
1357     1105    892     1101    1098
1358     1101    1100    1022    891
1359     1101    1098    892     1250
1360     1101    1022    1250    891
1361     1101    1104    1100    891
1362     1101    890     1104    891
1363     889     1263    162     318
1364     1263    888     318     889
1365     960     1263    888     318
1366     408     889     888     887
1367     889     888     318     317
1368     889     887     886     888
1369     1264    886     888     889
1370     986     1264    886     888
1371     889     1264    886     885
1372     998     1076    1073    1070
1373     1076    1070    1069    1073
1374     1037    884     1074    1034
1375     1074    998     1024    1031
1376     1074    1024    883     884
1377     1074    884     883     1034
1378     1145    882     881     880
1379     999     986     993     991
1380     879     988     878     877
1381     988     878     877     987
1382     987     876     875     878
1383     874     873     971     966
1384     987     872     986     988
1385     872     886     878     987
1386     987     878     875     886
1387     987     877     876     878
1388     987     986     886     993
1389     871     5       870     869
1390     871     869     868     867
1391     871     869     866     980
1392     871     866     870     865
1393     1236    864     863     974
1394     864     862     861     248
1395     864     248     863     446
1396     864     1244    1245    862
1397     864     861     1245    863
1398     860     859     858     857
1399     856     860     855     854
1400     856     853     1277    852
1401     856     852     1094    851
1402     856     851     857     854
1403     1104    890     969     968
1404     1104    1103    1102    1040
1405     1104    969     1120    967
1406     1086    927     1094    1047
1407     1091    1035    1036    1034
1408     1091    1034    1283    1035
1409     1091    1156    1112    1092
1410     1086    1281    1091    1038
1411     1091    1284    1094    1038
1412     1091    1281    1283    1284
1413     850     1146    849     848
1414     1112    1086    1091    1093
1415     1133    1268    847     1258
1416     1139    1127    1136    1135
1417     1138    1001    954     1136
1418     1259    1133    1136    1001
1419     1193    846     1003    850
1420     1193    850     1003    845
1421     1193    1244    1248    1008
1422     844     301     76      344
1423     846     1003    850     843
1424     846     1249    1009    972
1425     1193    846     1249    1192
1426     842     859     860     841
1427     1193    1249    846     972
1428     1032    1024    985     840
1429     1032    1223    840     985
1430     1032    1160    839     838
1431     1032    1226    837     1223
1432     1032    1161    1036    1160
1433     1161    1226    838     1032
1434     1174    1161    1226    838
1435     984     1027    1032    1161
1436     1172    1173    1276    836
1437     1172    1173    836     835
1438     866     1171    1169    1172
1439     834     866     1171    1169
1440     1277    833     832     1273
1441     1276    1172    1175    1173
1442     1172    1173    835     1005
1443     980     1172    1169    1143
1444     1172    1028    980     866
1445     831     229     275     478
1446     830     829     314     828
1447     1009    1129    157     375
1448     828     830     395     314
1449     827     24      314     142
1450     829     828     830     826
1451     829     828     825     314
1452     1276    1272    1030    824
1453     823     822     821     820
1454     839     822     821     823
1455     1172    1171    1005    866
1456     822     819     823     839
1457     822     1166    818     838
1458     822     1166    838     821
1459     871     865     870     5
1460     870     865     817     5
1461     870     869     5       254
1462     870     411     924     14
1463     870     924     1005    319
1464     870     1171    866     1005
1465     855     860     274     854
1466     855     1277    816     859
1467     1149    1275    1276    1143
1468     855     856     1277    859
1469     855     860     389     274
1470     855     841     860     859
1471     855     389     860     841
1472     1158    1106    1112    1156
1473     1086    1088    1036    927
1474     1091    1034    1155    1156
1475     1086    1112    1207    1093
1476     1112    1106    1092    1156
1477     1112    1207    1093    815
1478     814     1207    1089    1112
1479     946     945     401     813
1480     946     812     945     811
1481     946     810     809     429
1482     946     811     436     52
1483     946     809     811     52
1484     1032    983     1024    1027
1485     1037    1033    1036    1155
1486     1032    1036    1033    1160
1487     1033    837     808     1031
1488     1033    1036    1088    1160
1489     1110    1111    1195    807
1490     1159    1152    1110    1111
1491     1152    1195    1153    1110
1492     1198    1152    1195    1153
1493     1110    1201    1108    1195
1494     824     1029    1276    836
1495     1024    808     998     997
1496     1074    883     1024    1073
1497     806     998     996     997
1498     998     1024    806     1073
1499     805     1054    244     245
1500     805     1060    119     451
1501     805     244     1060    451
1502     805     1054    1058    1060
1503     805     119     1057    242
1504     805     1058    1057    1060
1505     805     242     804     118
1506     897     803     342     802
1507     897     1184    801     899
1508     897     264     1184    802
1509     897     800     39      41
1510     897     264     802     342
1511     991     986     993     799
1512     991     798     797     796
1513     991     796     992     990
1514     991     992     796     797
1515     1098    892     1250    177
1516     1098    795     892     177
1517     1105    1099    1095    794
1518     794     1099    1095    1016
1519     1098    793     794     795
1520     1098    794     793     792
1521     1052    1048    926     1041
1522     177     792     466     1250
1523     1098    1021    1016    792
1524     1098    1099    1021    1250
1525     1120    1232    1119    1103
1526     1120    1232    1231    1119
1527     1122    1119    1231    1114
1528     1120    791     970     1121
1529     103     193     790     789
1530     948     862     358     233
1531     1120    1116    791     1117
1532     788     898     480     303
1533     787     292     473     1067
1534     788     1241    1113    787
1535     788     787     1113    95
1536     788     95      1113    235
1537     1226    1228    1221    1225
1538     1225    1220    1226    1223
1539     1244    1245    862     1251
1540     1229    1212    985     978
1541     1210    1229    1212    985
1542     1176    1167    1170    1175
1543     1167    1166    1170    926
1544     1167    1166    821     1160
1545     1167    1166    1160    1174
1546     1176    1166    1167    1174
1547     1165    1167    1163    1160
1548     1166    1170    786     785
1549     822     839     838     818
1550     1166    926     786     1170
1551     822     821     838     839
1552     1126    398     1125    1189
1553     1125    1248    341     398
1554     784     275     831     783
1555     341     1251    1248    1125
1556     1125    949     1251    948
1557     1124    953     1123    948
1558     1193    846     850     972
1559     1124    1126    1244    1251
1560     1001    782     781     780
1561     1001    779     778     955
1562     1259    1136    1133    1127
1563     1133    955     1001    1258
1564     1258    1268    1267    1259
1565     1001    1258    782     1000
1566     1138    1001    1133    955
1567     1001    1258    955     778
1568     1090    1048    820     1088
1569     1045    1048    820     1090
1570     1090    424     1045    777
1571     1090    1155    776     1087
1572     1090    1088    1155    1087
1573     1090    823     775     776
1574     1090    775     424     777
1575     1090    823     1088    820
1576     774     467     186     185
1577     773     965     359     966
1578     1238    1233    361     1230
1579     831     358     772     275
1580     773     361     1230    84
1581     965     361     1233    773
1582     974     965     361     1233
1583     773     965     361     359
1584     886     986     872     1264
1585     864     974     110     863
1586     991     798     796     771
1587     771     986     887     888
1588     890     969     968     270
1589     986     1264    770     872
1590     991     986     771     769
1591     1267    1261    1259    1270
1592     1269    1257    1268    1267
1593     268     768     203     384
1594     1267    1254    1257    1262
1595     1270    1055    1261    1198
1596     1060    1058    1057    1061
1597     1197    1056    1271    1254
1598     1061    1254    1269    1271
1599     1270    1271    1254    1197
1600     1058    1055    767     1262
1601     1055    1254    1058    1203
1602     1061    1053    1203    1056
1603     942     912     335     62
1604     1257    1268    1267    1258
1605     1136    1261    1127    1259
1606     1199    1271    1270    1197
1607     1270    1254    1271    1269
1608     800     1200    1206    1208
1609     1200    1206    1208    1209
1610     1203    1201    1056    766
1611     942     940     765     939
1612     1203    1200    1205    767
1613     895     182     88      61
1614     1209    1200    1206    1205
1615     1209    900     1204    1206
1616     1204    900     1054    893
1617     846     1192    1003    764
1618     1193    1003    1190    845
1619     1003    849     845     850
1620     1003    925     849     850
1621     763     762     1039    761
1622     763     1006    458     37
1623     763     1006    762     1129
1624     763     1006    1129    458
1625     896     760     336     63
1626     896     760     61      336
1627     896     759     760     1026
1628     896     271     438     995
1629     995     759     896     1025
1630     896     1025    759     1026
1631     63      271     438     896
1632     271     1025    896     63
1633     896     895     937     759
1634     1238    1231    1243    1230
1635     1230    1231    1243    1232
1636     1243    1242    1240    1234
1637     1232    1103    1039    758
1638     1243    1233    1232    1234
1639     757     869     867     868
1640     757     422     867     15
1641     757     756     755     754
1642     757     457     754     151
1643     757     756     753     152
1644     752     138     6       306
1645     960     1263    318     326
1646     751     750     1144    749
1647     964     959     960     961
1648     960     888     317     318
1649     960     485     888     143
1650     960     317     888     485
1651     960     959     143     888
1652     1146    748     1147    1140
1653     1086    1047    1094    1085
1654     1086    1091    1281    1036
1655     747     180     60      182
1656     1208    1207    1089    814
1657     1209    1206    1207    900
1658     1102    967     66      1012
1659     1207    1085    1206    746
1660     1207    1089    1085    746
1661     961     964     745     962
1662     962     964     745     324
1663     964     963     46      324
1664     963     744     194     45
1665     964     963     961     47
1666     963     744     195     194
1667     963     961     47      195
1668     1126    1124    1188    1189
1669     1253    1244    1245    1008
1670     1252    1245    1253    1251
1671     1244    973     1191    772
1672     743     421     403     153
1673     864     1244    973     1245
1674     1244    948     1251    862
1675     1244    1124    948     862
1676     744     742     75      427
1677     742     844     920     744
1678     744     844     962     741
1679     744     742     76      75
1680     991     887     799     740
1681     799     739     286     886
1682     799     738     285     145
1683     799     887     737     740
1684     799     887     286     144
1685     1289    1284    1082    1080
1686     1289    1282    1038    1281
1687     1282    1283    1162    1281
1688     927     1160    1281    1163
1689     1160    1281    1163    1162
1690     1161    1165    1287    1162
1691     1165    1077    981     1287
1692     1162    1281    1283    1035
1693     869     254     866     1028
1694     891     968     747     59
1695     870     924     319     14
1696     757     457     869     980
1697     182     937     895     936
1698     871     869     870     866
1699     871     867     868     736
1700     757     756     868     867
1701     1022    1015    912     939
1702     16      15      5       867
1703     411     817     5       870
1704     735     209     895     362
1705     735     91      995     448
1706     735     734     733     732
1707     735     92      734     91
1708     735     733     734     92
1709     1138    1136    1133    1001
1710     1133    847     1268    1134
1711     954     487     273     387
1712     387     1138    954     487
1713     1134    1014    223     1013
1714     1134    387     955     224
1715     1134    223     1014    487
1716     1267    1270    1254    1262
1717     731     730     729     1261
1718     938     937     760     180
1719     1259    1133    1001    1258
1720     1136    914     728     1261
1721     1261    914     728     730
1722     1267    1254    1269    1257
1723     942     938     765     940
1724     1074    1109    1034    1072
1725     863     898     727     726
1726     726     1247    725     727
1727     863     1236    726     1245
1728     724     405     317     408
1729     726     1239    898     725
1730     1200    1205    767     41
1731     1200    1205    800     1206
1732     1209    1207    814     766
1733     1209    1203    766     1201
1734     1200    1055    1203    1202
1735     1203    1058    767     1205
1736     723     1056    1053    722
1737     950     979     981     721
1738     950     957     956     922
1739     950     922     720     719
1740     842     859     841     718
1741     860     842     717     858
1742     900     1054    106     716
1743     1003    1186    1180    1046
1744     1003    1187    1190    1180
1745     842     1046    1278    925
1746     1003    842     925     1046
1747     842     1046    1180    858
1748     715     762     1010    714
1749     714     1132    713     748
1750     714     715     850     972
1751     714     1132    1129    713
1752     714     850     1132    748
1753     1243    1239    1241    1231
1754     1243    1239    725     1241
1755     1242    1116    187     291
1756     1240    725     1007    68
1757     1240    1242    37      1006
1758     1240    1007    1234    1006
1759     1240    68      1007    188
1760     1071    712     711     710
1761     709     708     707     706
1762     1211    709     705     704
1763     709     132     704     1211
1764     709     703     252     702
1765     701     1108    700     1195
1766     709     708     699     705
1767     709     706     707     703
1768     709     702     699     703
1769     698     2       1217    366
1770     698     697     2       250
1771     698     4       697     250
1772     698     4       696     697
1773     698     696     402     249
1774     1214    1229    1215    1227
1775     697     1215    13      135
1776     943     957     944     924
1777     957     943     944     1227
1778     1215    944     1228    695
1779     694     1215    13      697
1780     944     13      924     694
1781     1155    1033    1088    776
1782     837     693     1223    692
1783     808     989     692     691
1784     1033    839     808     837
1785     1033    1031    691     776
1786     692     690     839     808
1787     505     689     688     30
1788     689     377     687     30
1789     1209    1207    766     900
1790     689     1286    686     685
1791     689     1286    684     463
1792     689     1286    463     169
1793     932     914     920     919
1794     932     915     1136    954
1795     742     915     920     683
1796     915     742     682     683
1797     915     914     681     920
1798     915     682     1136    954
1799     915     681     680     920
1800     683     742     844     920
1801     1239    1115    1238    898
1802     1115    1239    1231    1241
1803     1238    898     1237    1239
1804     1115    1113    445     303
1805     1115    445     1114    234
1806     1122    1114    1115    1113
1807     1173    1164    679     1177
1808     679     1177    719     835
1809     679     678     1077    687
1810     679     372     677     836
1811     679     1077    677     687
1812     1158    1153    1157    814
1813     1201    1198    1056    1195
1814     889     408     317     318
1815     1201    1056    1198    1055
1816     1158    1201    1110    1153
1817     1201    1056    1108    1195
1818     1201    1055    1203    1056
1819     1158    766     1201    814
1820     1158    814     815     766
1821     1201    1056    766     1108
1822     1235    1010    715     1234
1823     1010    715     1234    762
1824     762     1010    714     1006
1825     783     873     965     1235
1826     1055    1153    731     1198
1827     1010    1007    1006    1234
1828     1010    1236    1007    1234
1829     716     356     676     675
1830     1056    716     723     1053
1831     716     723     675     766
1832     716     106     900     676
1833     914     674     919     913
1834     932     914     1135    1136
1835     915     914     1136    673
1836     914     1002    1261    1136
1837     1135    914     728     1136
1838     914     827     681     919
1839     892     1250    177     178
1840     1105    1103    969     794
1841     1012    1104    1097    1102
1842     892     1119    58      795
1843     1105    1104    969     1103
1844     1105    1101    892     1104
1845     892     1119    795     794
1846     1187    1188    1182    1183
1847     1178    801     1186    1184
1848     1187    1192    1185    1003
1849     1257    1268    672     1269
1850     1257    1057    1269    671
1851     1257    670     669     668
1852     1257    669     667     666
1853     790     475     683     222
1854     665     73      664     669
1855     663     669     73      433
1856     663     74      662     468
1857     663     664     101     73
1858     834     944     695     1168
1859     834     817     1171    866
1860     790     75      742     44
1861     834     661     695     660
1862     752     865     660     1169
1863     865     660     1169    834
1864     834     1168    661     1169
1865     921     659     301     265
1866     898     1115    1238    303
1867     658     1264    918     885
1868     1264    878     658     872
1869     889     1264    885     1263
1870     1264    888     959     1263
1871     1264    885     878     886
1872     986     769     872     770
1873     999     987     988     877
1874     889     27      885     886
1875     942     760     938     940
1876     34      912     942     62
1877     62      34      1026    942
1878     954     921     683     476
1879     942     939     657     941
1880     942     34      1026    657
1881     942     941     760     940
1882     1083    1082    1288    1081
1883     1163    1038    1081    1282
1884     1279    1038    1278    1277
1885     1081    1164    677     1273
1886     1081    1083    1082    1277
1887     1259    780     1001    1136
1888     1259    780     1002    1000
1889     728     1136    1261    1127
1890     1001    954     1136    682
1891     1001    779     790     656
1892     1139    1133    1136    1127
1893     808     692     837     839
1894     1139    1014    1133    1127
1895     670     1000    655     399
1896     670     655     433     399
1897     670     1258    782     654
1898     1257    1258    670     668
1899     663     670     468     662
1900     670     468     782     400
1901     1199    1270    1271    1268
1902     1199    1014    354     958
1903     1133    1134    955     847
1904     1134    442     1013    223
1905     1139    1014    1127    958
1906     1014    958     487     354
1907     955     224     847     1134
1908     1139    487     1138    1134
1909     1264    885     658     878
1910     930     875     163     653
1911     885     875     163     930
1912     658     928     918     652
1913     658     930     918     928
1914     658     885     875     878
1915     1094    1038    1284    852
1916     857     859     858     1046
1917     856     851     853     852
1918     1094    927     1052    1047
1919     856     1278    1277    859
1920     1094    1052    1038    1278
1921     1094    1038    1277    1278
1922     651     812     650     810
1923     651     812     810     811
1924     649     1072    1066    651
1925     1107    649     1072    1066
1926     651     649     811     1066
1927     651     648     1034    883
1928     812     651     648     1034
1929     651     649     1034    812
1930     1241    1068    898     725
1931     933     659     920     921
1932     725     1068    727     189
1933     725     1247    1236    1007
1934     647     646     754     755
1935     1243    1240    725     1007
1936     726     1239    1237    898
1937     1239    898     725     1241
1938     725     1241    1068    187
1939     1165    1177    1174    981
1940     1177    1174    979     1171
1941     1171    1174    979     944
1942     1165    1167    1160    1174
1943     1174    1226    1161    979
1944     1174    1228    944     1168
1945     1174    1226    979     1228
1946     1166    1170    785     661
1947     1176    1166    1168    1170
1948     1106    649     1156    1107
1949     645     1106    649     644
1950     645     1106    1108    701
1951     1108    645     643     644
1952     1139    1135    1137    934
1953     1106    1159    1107    1156
1954     1158    1112    815     814
1955     1033    808     691     1031
1956     1037    884     1035    1027
1957     1036    927     1160    1281
1958     1037    1155    1036    1034
1959     1091    1034    1036    1155
1960     1086    1091    1036    1087
1961     1157    1154    1155    776
1962     1157    814     642     1208
1963     1154    1111    1152    1159
1964     790     742     683     682
1965     1157    1155    1156    1087
1966     1157    1087    814     1208
1967     1158    1157    1112    814
1968     1112    1157    1156    1087
1969     901     854     641     857
1970     856     854     857     860
1971     857     641     901     858
1972     1236    974     1237    1233
1973     856     1094    1277    1278
1974     857     901     851     1085
1975     1094    1085    857     851
1976     1094    1085    1047    1046
1977     1046    856     857     859
1978     1115    1114    1231    1238
1979     1187    1188    1183    640
1980     1188    1182    1183    831
1981     1187    1189    1188    640
1982     1187    1178    640     1183
1983     1191    1182    1187    1188
1984     1241    187     1116    497
1985     1193    1126    1192    1248
1986     1126    1188    1124    1191
1987     784     1182    1191    831
1988     1182    1191    831     1188
1989     639     1070    638     1062
1990     639     674     1062    638
1991     639     1062    1063    1065
1992     639     638     637     674
1993     906     636     905     907
1994     994     705     905     806
1995     994     706     992     740
1996     994     909     905     907
1997     1116    339     787     497
1998     994     996     909     993
1999     999     997     994     996
2000     1136    1127    728     1135
2001     913     1135    914     728
2002     1002    729     1000    399
2003     1270    1261    1259    1127
2004     1259    1000    1001    780
2005     1109    1034    1156    1155
2006     1159    1158    1106    1110
2007     1109    1034    1107    1156
2008     1076    1071    1070    1111
2009     1071    807     1111    1109
2010     1187    858     1178    1181
2011     1182    831     478     1183
2012     1182    635     784     1190
2013     1124    1189    640     1188
2014     1187    1182    1190    1180
2015     1184    899     634     1178
2016     633     242     100     391
2017     1187    1191    1192    1190
2018     1120    1116    1232    1040
2019     1122    1231    1116    1241
2020     1232    1230    1119    758
2021     1122    1119    1114    1121
2022     1120    1103    1119    969
2023     632     694     280     122
2024     632     1217    1       120
2025     632     694     122     1217
2026     632     280     694     310
2027     632     694     1222    695
2028     1175    1163    1276    1164
2029     1105    969     1104    892
2030     1143    1175    1275    1276
2031     1165    1163    1175    1164
2032     1165    1167    1175    1163
2033     1166    1160    1174    838
2034     838     1166    1228    1174
2035     1176    1175    1172    1173
2036     631     7       819     368
2037     1024    884     1027    983
2038     1027    884     648     630
2039     1037    1074    1024    1031
2040     1075    1109    1155    1074
2041     1037    884     1034    1035
2042     1037    1074    1031    1155
2043     1074    998     1031    1075
2044     1089    1045    746     1208
2045     1089    1047    1085    746
2046     773     758     966     629
2047     1088    1089    1090    1048
2048     1090    1045    1089    777
2049     1086    1089    927     1047
2050     938     937     628     940
2051     938     179     765     747
2052     938     628     747     940
2053     938     181     760     942
2054     884     883     1034    648
2055     1074    1155    1075    1031
2056     1076    1109    1074    1072
2057     1109    1107    1034    1072
2058     1034    1156    649     1107
2059     1159    1109    1154    1111
2060     1156    1155    1159    1109
2061     791     1040    967     66
2062     864     863     110     446
2063     864     973     1236    1245
2064     864     973     772     974
2065     1243    1240    1241    725
2066     1236    1247    1245    1008
2067     798     796     627     797
2068     798     724     626     771
2069     991     986     799     887
2070     888     771     724     887
2071     339     212     625     1117
2072     1057    1061    1269    1060
2073     1269    1059    671     1060
2074     179     180     60      747
2075     937     760     180     61
2076     759     895     995     896
2077     896     759     937     760
2078     895     759     628     937
2079     1122    787     1118    1113
2080     937     759     940     760
2081     938     760     937     940
2082     624     623     662     654
2083     623     441     664     668
2084     654     662     670     623
2085     623     664     441     101
2086     663     623     101     664
2087     622     755     1018    647
2088     622     880     882     621
2089     622     743     403     153
2090     622     882     1018    743
2091     977     1029    647     880
2092     622     175     743     153
2093     625     339     791     66
2094     1104    967     1120    1040
2095     1120    969     970     967
2096     625     791     1117    620
2097     620     625     619     1117
2098     791     625     970     620
2099     1121    1117    1120    791
2100     1118    1121    1117    1120
2101     1020    756     152     753
2102     618     1095    762     617
2103     618     1140    881     1016
2104     848     881     882     618
2105     1145    881     882     848
2106     618     848     762     616
2107     632     1222    124     695
2108     1222    394     1220    453
2109     1222    453     1216    1217
2110     1225    1229    1215    697
2111     1225    1216    1222    1220
2112     1146    615     848     1145
2113     1150    1272    1145    1030
2114     1146    1145    848     1140
2115     748     850     1132    1140
2116     848     1146    1140    850
2117     1146    1147    748     1149
2118     614     613     612     611
2119     1179    613     1123    614
2120     613     70      610     217
2121     613     264     802     70
2122     613     802     264     342
2123     1119    84      1230    498
2124     70      610     1123    613
2125     613     1123    614     610
2126     652     1266    825     829
2127     828     770     959     1266
2128     829     1266    828     826
2129     314     827     829     830
2130     829     825     652     637
2131     828     25      825     316
2132     828     825     314     316
2133     1194    165     875     653
2134     909     806     908     996
2135     1194    165     653     289
2136     1125    341     69      98
2137     917     1194    916     1073
2138     917     876     877     1069
2139     987     875     876     739
2140     1069    878     653     876
2141     928     1069    878     653
2142     878     1069    877     876
2143     672     668     671     363
2144     796     130     627     409
2145     991     797     740     992
2146     991     797     798     740
2147     796     130     990     769
2148     609     608     607     606
2149     609     867     494     455
2150     609     605     298     137
2151     609     608     867     736
2152     609     736     1141    608
2153     1268    1134    1013    1014
2154     837     1033    1032    1031
2155     1165    1162    1160    1163
2156     1037    1161    1027    1035
2157     1162    1160    1036    1161
2158     1162    1161    1036    1035
2159     1036    1088    1160    927
2160     1032    1161    1160    838
2161     604     634     640     1179
2162     604     614     1179    952
2163     604     477     634     108
2164     604     246     614     247
2165     604     634     246     108
2166     896     1026    63      1025
2167     759     734     211     294
2168     759     995     734     294
2169     1261    730     1198    731
2170     623     74      789     662
2171     662     624     656     789
2172     623     624     385     220
2173     623     789     74      385
2174     789     386     779     103
2175     789     385     624     386
2176     1059    1060    119     671
2177     1059    226     671     119
2178     1059    388     1271    226
2179     1278    859     1274    1277
2180     843     1129    375     713
2181     1061    1269    1059    1271
2182     1269    671     1059    1271
2183     603     901     602     641
2184     1178    640     601     634
2185     1178    601     902     899
2186     1186    858     1178    1187
2187     858     1180    1187    1186
2188     902     1181    1178    603
2189     1190    1191    1182    1187
2190     603     901     641     858
2191     603     903     901     858
2192     1257    672     668     671
2193     783     873     83      359
2194     783     784     275     83
2195     783     845     971     973
2196     783     973     1191    845
2197     783     275     831     772
2198     826     962     920     600
2199     1261    728     1127    1198
2200     826     920     962     830
2201     826     1266    1265    918
2202     826     920     830     919
2203     599     598     693     1224
2204     599     706     597     598
2205     599     699     1224    1216
2206     596     693     126     3
2207     595     599     3       693
2208     679     1077    678     1177
2209     880     1145    975     1030
2210     1272    975     594     1145
2211     1272    832     1274    594
2212     1150    1272    1030    1149
2213     1150    1145    1146    1140
2214     1146    1272    615     1145
2215     975     824     1029    1030
2216     1200    800     40      1208
2217     1280    1279    1052    1278
2218     1030    824     1029    1276
2219     1204    903     899     1206
2220     410     709     1211    132
2221     707     703     369     252
2222     709     706     699     708
2223     707     904     708     704
2224     11      708     707     491
2225     491     11      369     707
2226     1210    1213    1224    705
2227     707     703     706     369
2228     1141    607     608     593
2229     1141    608     736     868
2230     1141    1144    749     1131
2231     1141    1144    1131    1140
2232     1141    868     592     1142
2233     1150    1141    1144    1142
2234     681     830     261     680
2235     915     681     914     673
2236     914     780     43      1002
2237     681     920     919     830
2238     681     261     673     680
2239     789     790     779     656
2240     789     781     656     192
2241     790     781     656     789
2242     779     790     387     955
2243     778     224     955     779
2244     779     778     224     386
2245     779     386     624     778
2246     1018    1016    881     1017
2247     1016    1021    1023    1018
2248     1018    1021    743     792
2249     910     257     591     308
2250     906     907     738     636
2251     906     708     904     905
2252     906     396     904     491
2253     910     906     904     905
2254     1214    1229    1210    590
2255     1214    590     1210    1213
2256     1210    985     1212    589
2257     321     642     22      731
2258     1210    590     1224    1213
2259     1210    589     1212    1211
2260     1214    1210    1211    1213
2261     292     296     1256    1068
2262     725     189     1247    68
2263     725     1247    189     727
2264     1068    898     727     215
2265     1068    292     1241    1067
2266     725     1068    898     727
2267     707     708     904     491
2268     904     588     589     308
2269     904     705     704     589
2270     904     705     708     704
2271     910     591     905     588
2272     910     904     588     905
2273     904     308     910     588
2274     1267    1261    1262    1260
2275     1198    1055    1056    1197
2276     1056    1271    1254    1061
2277     1197    1271    722     355
2278     1197    722     1056    587
2279     1199    1268    1014    1127
2280     1199    1197    355     1271
2281     897     801     1184    39
2282     943     944     1227    1215
2283     957     1171    922     1177
2284     897     803     1205    41
2285     957     1171    944     924
2286     950     957     922     1177
2287     800     1208    320     40
2288     831     772     358     1124
2289     831     229     1183    640
2290     801     39      800     320
2291     229     1183    478     831
2292     831     772     1124    1191
2293     831     783     1191    784
2294     831     1124    358     229
2295     1178    634     1179    640
2296     1178    902     603     903
2297     601     1181    477     1183
2298     1178    903     899     902
2299     601     1181    230     477
2300     601     902     364     230
2301     364     601     634     902
2302     648     1027    586     1035
2303     1035    884     648     1027
2304     884     648     630     883
2305     884     883     630     983
2306     1032    1024    840     837
2307     1037    1024    884     1027
2308     1037    1033    1032    1036
2309     871     869     867     5
2310     871     868     980     592
2311     980     754     1142    868
2312     871     869     980     868
2313     871     592     736     868
2314     1142    1143    1028    980
2315     1030    1142    1143    1028
2316     980     592     1143    1169
2317     866     1169    871     980
2318     897     801     39      800
2319     801     746     1206    903
2320     746     320     1044    801
2321     1178    1186    801     903
2322     801     1185    1044    1186
2323     801     1185    423     1044
2324     801     320     800     746
2325     1089    1045    1048    1047
2326     1048    1089    1090    1045
2327     849     848     874     971
2328     1146    925     849     718
2329     849     874     848     615
2330     617     1132    1140    1130
2331     1132    1147    748     1140
2332     714     748     713     843
2333     1132    618     1140    848
2334     1132    762     1130    617
2335     1131    1130    593     1140
2336     1132    1131    1147    1140
2337     1132    762     1129    1130
2338     853     585     584     768
2339     853     583     852     768
2340     853     854     584     582
2341     853     585     852     851
2342     706     740     737     797
2343     1045    1047    746     1044
2344     797     706     503     737
2345     1045    20      820     1048
2346     797     627     581     580
2347     797     992     706     740
2348     797     706     597     579
2349     580     579     484     797
2350     1051    1044    1046    1047
2351     1051    20      1045    1048
2352     1094    1038    1052    927
2353     1047    1052    1094    1046
2354     1052    926     1048    927
2355     1045    1044    423     20
2356     1045    1044    320     423
2357     1061    1254    1203    1058
2358     887     771     724     798
2359     767     1200    1055    1203
2360     1058    1262    767     1255
2361     1254    1061    1269    1057
2362     1057    1269    1254    1257
2363     1269    1268    672     1271
2364     921     476     954     1137
2365     987     739     886     875
2366     1138    1133    1134    955
2367     1268    1013    1134    847
2368     487     1138    954     1137
2369     1137    476     954     273
2370     1137    934     434     487
2371     935     1135    931     934
2372     663     623     668     670
2373     670     1000    1258    1260
2374     914     1136    780     1002
2375     1258    778     654     847
2376     670     654     782     662
2377     670     1260    655     1000
2378     1258    656     654     778
2379     1001    781     790     682
2380     910     909     905     591
2381     910     908     909     591
2382     909     806     994     905
2383     909     905     591     806
2384     909     908     578     996
2385     909     993     996     739
2386     996     909     806     994
2387     909     996     578     739
2388     739     286     886     417
2389     1166    1160    838     821
2390     1180    1181    717     858
2391     1180    1186    858     1046
2392     1181    1180    1187    858
2393     1105    1097    761     1095
2394     1103    616     1095    1039
2395     1104    967     1040    1102
2396     1104    1103    1120    969
2397     1104    1040    1120    1103
2398     1103    758     794     616
2399     1096    1095    1099    1016
2400     1105    1099    1096    1095
2401     1096    1021    1023    1016
2402     1096    1016    1099    1021
2403     1096    617     577     576
2404     1096    1015    1097    576
2405     1023    1096    1015    1099
2406     739     875     165     417
2407     1162    1287    1035    1283
2408     1037    1036    1032    1161
2409     1091    1034    1092    1283
2410     1086    1207    1085    1093
2411     1158    815     1106    1108
2412     1091    1087    1156    1155
2413     1106    644     815     1092
2414     1158    814     1201    1153
2415     1155    1159    1109    1154
2416     1159    1109    1107    1156
2417     1112    1157    1087    814
2418     1027    1035    1161    982
2419     982     1035    1287    586
2420     1086    927     1281    1038
2421     1091    1281    1035    1283
2422     1162    1035    1287    1161
2423     1034    1035    648     812
2424     1035    586     648     812
2425     1194    147     739     165
2426     701     645     643     1108
2427     644     1092    575     815
2428     644     945     811     813
2429     644     643     813     645
2430     644     1092    649     945
2431     644     811     945     649
2432     1194    739     578     877
2433     603     1181    574     902
2434     1204    901     900     902
2435     641     1181    574     603
2436     602     900     1093    901
2437     1206    901     1207    900
2438     17      495     605     607
2439     851     602     1093    901
2440     607     36      573     260
2441     901     851     602     854
2442     1167    926     1175    1163
2443     926     1163    927     1279
2444     1279    1277    1081    1038
2445     1144    751     749     1131
2446     1162    1281    1036    1160
2447     1282    1164    1081    1163
2448     1280    1279    1277    1273
2449     749     138     605     17
2450     1289    1081    1082    1038
2451     1094    1277    1038    852
2452     1086    1112    1089    1207
2453     1070    879     1073    998
2454     1070    1111    1071    572
2455     1070    638     572     928
2456     1070    1062    572     638
2457     1070    572     1069    928
2458     571     570     569     568
2459     568     982     586     630
2460     749     260     1131    140
2461     568     567     982     983
2462     568     982     567     566
2463     1140    1142    593     1141
2464     568     630     565     570
2465     568     571     570     564
2466     574     107     230     357
2467     714     972     850     843
2468     714     1010    972     1009
2469     1235    715     1010    971
2470     1235    1234    758     1233
2471     714     848     1132    850
2472     715     848     971     629
2473     715     629     971     758
2474     1151    1064    642     563
2475     1151    1157    777     776
2476     1151    1063    1062    1065
2477     1074    1034    1109    1155
2478     1157    1159    1154    1153
2479     1157    776     1155    1087
2480     1151    1152    642     1153
2481     1154    1065    1062    1075
2482     1151    1062    1063    563
2483     1110    1106    1107    701
2484     398     1185    406     39
2485     39      1189    398     1185
2486     1004    158     764     406
2487     801     1185    1186    1184
2488     801     1186    1044    746
2489     799     738     737     285
2490     1225    1229    1223    1226
2491     1229    1210    1212    1214
2492     1214    590     697     1229
2493     1225    1229    590     1224
2494     798     887     581     724
2495     1214    943     1227    1215
2496     1225    1215    1228    1222
2497     1214    1215    697     135
2498     1213    697     696     4
2499     4       1214    1213    697
2500     1275    1279    1163    926
2501     1052    1049    1050    1275
2502     926     1048    821     562
2503     986     888     771     770
2504     1174    1161    981     979
2505     926     1041    1170    1275
2506     1173    1177    1175    1164
2507     1167    821     1166    926
2508     1282    1281    1163    1038
2509     1165    981     1174    1161
2510     1176    1174    1177    1171
2511     1143    1276    1172    1175
2512     799     739     886     993
2513     1167    821     926     927
2514     1175    1164    1276    1173
2515     1037    1033    1155    1031
2516     982     630     983     1027
2517     1034    649     1156    1092
2518     1035    812     1283    586
2519     561     883     648     651
2520     887     144     737     253
2521     1091    1092    1034    1156
2522     651     883     1034    1072
2523     884     648     1034    1035
2524     1139    1127    1128    958
2525     572     931     913     1128
2526     1128    929     931     934
2527     1128    958     560     711
2528     1128    572     929     711
2529     773     629     559     758
2530     359     974     110     783
2531     783     973     974     772
2532     1262    767     1255    42
2533     773     1233    965     966
2534     1235    1233    965     974
2535     1265    428     961     600
2536     826     600     1265    745
2537     1265    1264    1263    885
2538     1265    745     961     1263
2539     1193    972     973     1008
2540     1193    1249    1008    1248
2541     1193    1003    1192    1190
2542     1193    973     845     1191
2543     1193    1244    973     1191
2544     973     971     972     1193
2545     1245    864     863     1236
2546     1193    1126    1191    1192
2547     731     729     22      1262
2548     1262    729     22      42
2549     1261    1262    731     1055
2550     1270    1262    1261    1055
2551     1257    671     666     1057
2552     1262    729     42      1255
2553     1270    1261    1127    1198
2554     1262    1254    1058    1055
2555     558     440     71      557
2556     673     781     43      780
2557     781     682     780     673
2558     1001    656     781     782
2559     781     44      789     790
2560     1001    790     781     656
2561     781     44      682     426
2562     1105    761     1097    1102
2563     1097    1102    154     155
2564     1012    1097    155     1102
2565     849     845     850     971
2566     874     966     971     629
2567     874     556     555     615
2568     874     554     615     555
2569     849     971     850     848
2570     747     553     552     968
2571     553     551     552     968
2572     1105    1102    1103    761
2573     553     550     625     352
2574     549     185     352     553
2575     186     549     185     352
2576     553     549     185     774
2577     66      967     352     185
2578     967     352     185     553
2579     861     1252    1251    1245
2580     272     548     557     440
2581     1126    1192    1248    398
2582     1245    547     1252    1247
2583     546     633     391     242
2584     1236    1008    1007    1247
2585     1236    1245    973     1008
2586     805     118     804     245
2587     1110    1107    1109    807
2588     560     1062    728     572
2589     1152    1062    728     560
2590     1111    572     560     1071
2591     1111    560     807     1071
2592     1091    1155    1036    1087
2593     1092    852     1284    545
2594     644     1092    945     575
2595     1086    1038    1091    1094
2596     1112    814     1087    1089
2597     1092    1283    945     1284
2598     579     706     597     599
2599     579     599     3       702
2600     702     599     3       1216
2601     976     544     975     378
2602     977     55      976     378
2603     612     548     803     272
2604     173     543     150     976
2605     976     544     543     824
2606     976     824     836     1029
2607     976     31      836     150
2608     634     1184    1179    802
2609     803     894     802     897
2610     601     899     634     902
2611     1204    899     902     893
2612     897     800     1205    1206
2613     899     893     634     902
2614     894     899     893     634
2615     1241    788     1113    898
2616     600     164     301     460
2617     1122    787     1241    1116
2618     1194    289     49      165
2619     1122    1241    787     1113
2620     1122    1118    1114    1113
2621     303     898     1115    1113
2622     1232    1039    1103    1040
2623     726     1237    307     898
2624     1122    1118    1121    1114
2625     1232    758     1234    1233
2626     1150    1144    1140    1147
2627     1055    767     321     1200
2628     1144    1131    1147    751
2629     1150    647     1142    1030
2630     1143    1150    1149    1148
2631     750     1144    749     592
2632     937     940     759     628
2633     1148    1144    1147    1043
2634     1144    592     750     1169
2635     1288    1077    677     1164
2636     981     1077    685     1287
2637     678     1077    685     981
2638     1077    1177    981     678
2639     1165    1287    1282    1077
2640     981     1161    1165    1287
2641     1077    1165    1177    1164
2642     962     744     680     920
2643     1132    713     1147    1131
2644     788     898     1067    480
2645     920     844     683     921
2646     915     680     681     673
2647     681     830     919     827
2648     1167    927     1160    821
2649     1162    1035    1036    1281
2650     1032    838     839     837
2651     1160    839     838     821
2652     613     612     272     217
2653     1174    1226    1228    838
2654     1037    1032    1031    1024
2655     1032    1033    839     1160
2656     978     1226    985     1229
2657     1223    985     1032    1226
2658     1249    1009    263     157
2659     1192    846     1249    38
2660     38      1192    1248    1249
2661     1253    190     1249    263
2662     1249    1248    38      190
2663     1252    1253    1247    380
2664     1253    1249    1246    263
2665     1257    1255    1262    1057
2666     1261    729     1262    1260
2667     1261    731     1262    729
2668     1259    1261    1002    1136
2669     739     417     147     286
2670     1262    1260    729     1255
2671     1128    560     728     572
2672     931     638     572     913
2673     913     1128    728     572
2674     638     933     919     931
2675     953     1123    949     951
2676     949     948     452     114
2677     953     948     1124    452
2678     897     342     803     41
2679     817     1171    944     834
2680     1176    1168    1171    1169
2681     957     1171    924     922
2682     944     1171    957     979
2683     1171    1176    1169    1172
2684     1174    944     1171    1168
2685     1176    1171    1177    1173
2686     706     737     11      503
2687     1167    1163    1160    927
2688     1165    1077    1282    1164
2689     950     981     1177    678
2690     950     721     956     979
2691     981     721     567     982
2692     981     721     979     567
2693     893     900     1054    106
2694     723     722     443     225
2695     723     443     722     1053
2696     716     723     1053    243
2697     723     225     700     722
2698     723     766     1056    700
2699     1056    1053    722     1061
2700     1010    1007    1236    1008
2701     726     863     1245    727
2702     738     737     285     11
2703     1240    725     68      187
2704     1236    1239    725     1243
2705     726     1237    863     307
2706     1243    1234    1240    1007
2707     726     1236    725     1247
2708     709     704     707     708
2709     709     707     704     132
2710     703     407     702     484
2711     703     702     407     252
2712     410     709     702     1213
2713     707     12      904     704
2714     703     484     706     369
2715     542     620     541     625
2716     620     541     625     551
2717     86      541     214     551
2718     987     988     878     872
2719     796     596     990     128
2720     552     86      968     551
2721     236     541     86      552
2722     797     581     503     580
2723     551     214     620     541
2724     1005    924     870     1171
2725     1171    924     870     817
2726     1171    922     1005    924
2727     944     817     695     694
2728     956     1227    943     957
2729     1215    1222    1217    694
2730     694     1215    944     13
2731     546     118     804     242
2732     804     894     893     546
2733     893     546     245     804
2734     546     894     893     365
2735     546     894     803     804
2736     546     391     540     241
2737     546     894     365     241
2738     576     608     1015    606
2739     608     607     606     576
2740     608     593     577     646
2741     581     580     131     503
2742     608     1017    756     646
2743     608     868     867     736
2744     609     608     753     867
2745     608     756     868     646
2746     875     658     930     885
2747     999     991     990     988
2748     930     928     653     539
2749     933     930     928     918
2750     931     929     572     928
2751     935     928     930     929
2752     658     930     885     918
2753     931     935     933     1135
2754     933     48      918     659
2755     930     918     48      288
2756     930     459     918     288
2757     618     1095    617     1016
2758     1095    762     761     1039
2759     1103    1039    1095    761
2760     618     762     1095    616
2761     1016    1098    794     1099
2762     1120    1232    1103    1040
2763     1105    1103    794     1095
2764     1100    939     1011    1015
2765     1100    765     1022    891
2766     1100    939     765     940
2767     1099    1098    794     1105
2768     1104    890     968     891
2769     553     1100    1012    1104
2770     557     1058    1205    767
2771     1203    900     716     1054
2772     716     1203    1056    766
2773     766     716     723     1056
2774     538     956     720     721
2775     1117    787     339     67
2776     721     538     688     720
2777     720     538     688     259
2778     538     720     258     259
2779     538     688     259     420
2780     842     859     1278    1046
2781     1280    1149    1275    1276
2782     1279    1276    1164    1273
2783     1280    1274    1278    1049
2784     969     968     270     970
2785     970     969     58      270
2786     86      351     270     968
2787     351     551     214     620
2788     351     620     1121    970
2789     1116    1117    1122    787
2790     551     970     625     620
2791     791     967     970     625
2792     1120    1121    970     969
2793     1217    1216    249     453
2794     121     3       249     702
2795     788     1241    787     1067
2796     699     696     1216    702
2797     311     595     1216    3
2798     3       311     453     1216
2799     908     198     916     537
2800     908     591     257     569
2801     908     806     569     883
2802     1004    1185    406     1192
2803     1249    1192    1248    1193
2804     1193    1244    1008    973
2805     1192    38      1248    398
2806     1185    1189    398     1192
2807     1192    1187    1190    1003
2808     1126    1192    398     1189
2809     846     38      1192    764
2810     1004    1192    406     764
2811     551     970     620     351
2812     553     551     625     550
2813     550     542     295     93
2814     550     552     536     549
2815     551     541     550     552
2816     1171    1005    922     1177
2817     943     922     924     148
2818     922     924     319     1005
2819     922     299     719     319
2820     922     924     148     14
2821     922     720     719     299
2822     828     826     745     830
2823     959     1263    745     1266
2824     960     959     888     1263
2825     106     676     602     900
2826     960     143     959     160
2827     959     745     1263    961
2828     324     745     959     964
2829     1215    944     695     694
2830     944     1228    695     1168
2831     1214    943     1215    135
2832     1215    694     1217    697
2833     695     661     1221    124
2834     695     661     1168    1228
2835     718     849     845     1003
2836     845     784     556     535
2837     845     556     784     873
2838     1193    846     1192    1003
2839     948     114     861     862
2840     114     948     861     534
2841     948     861     1251    862
2842     948     862     1124    358
2843     948     1124    452     358
2844     1125    951     949     1123
2845     533     948     1251    949
2846     618     762     1132    617
2847     714     850     715     848
2848     714     715     762     848
2849     714     1010    715     972
2850     714     1132    762     1129
2851     714     1132    848     762
2852     551     625     970     967
2853     553     551     967     625
2854     1179    1187    640     1189
2855     897     1206    801     800
2856     620     542     214     472
2857     1178    903     603     858
2858     604     1179    640     952
2859     604     634     477     640
2860     604     634     611     246
2861     604     640     477     232
2862     1178    1187    640     1179
2863     1178    1184    1179    634
2864     601     634     477     108
2865     802     899     634     1184
2866     1181    574     230     479
2867     603     901     902     602
2868     900     902     106     893
2869     1181    1178    1187    1183
2870     717     1181    574     641
2871     1181    574     479     717
2872     790     387     954     475
2873     532     1093    602     676
2874     789     779     790     103
2875     781     44      790     682
2876     790     44      193     75
2877     222     790     75      742
2878     799     738     145     907
2879     799     738     907     740
2880     799     993     740     907
2881     986     993     799     886
2882     799     286     907     145
2883     887     408     724     888
2884     887     724     408     405
2885     887     408     886     286
2886     253     405     581     887
2887     602     676     499     81
2888     1061    1058    1054    1060
2889     1252    1251    340     533
2890     1252    439     1247    547
2891     1252    547     340     439
2892     1253    1251    1248    190
2893     1252    1251    190     340
2894     1240    1006    37      188
2895     715     758     762     616
2896     1232    1234    758     1039
2897     762     1039    616     758
2898     648     812     586     565
2899     1212    304     923     283
2900     1212    1211    454     134
2901     1212    1211    589     454
2902     1212    923     304     531
2903     922     720     486     148
2904     720     299     678     719
2905     538     571     392     566
2906     538     258     530     284
2907     720     148     956     258
2908     922     720     299     486
2909     995     1025    896     271
2910     499     106     676     602
2911     735     995     209     448
2912     995     89      91      90
2913     995     210     1025    271
2914     995     1025    210     294
2915     759     995     294     1025
2916     595     1225    1223    1220
2917     599     699     1216    702
2918     1216    702     696     249
2919     1222    1220    1216    453
2920     1214    1229    923     1212
2921     1217    696     249     1216
2922     1085    903     1206    746
2923     696     1217    590     1216
2924     760     61      336     180
2925     697     1217    590     696
2926     957     944     979     1227
2927     1010    972     1009    1008
2928     115     1123    951     98
2929     613     611     614     1179
2930     240     610     614     278
2931     278     240     117     614
2932     610     614     613     612
2933     585     384     205     203
2934     604     611     614     246
2935     614     610     98      278
2936     953     1123    951     115
2937     989     126     251     282
2938     538     721     688     564
2939     1213    1211    709     705
2940     997     705     840     598
2941     813     202     227     80
2942     636     905     907     994
2943     705     985     840     1224
2944     699     705     708     598
2945     28      909     578     371
2946     904     708     705     905
2947     705     704     589     1211
2948     904     705     589     588
2949     694     697     123     122
2950     1222    695     1221    124
2951     632     695     310     694
2952     892     178     177     334
2953     694     281     817     506
2954     1144    592     1143    1142
2955     1144    1147    1131    1140
2956     805     1060    244     1054
2957     809     328     168     462
2958     1058    1255    667     1057
2959     1060    1057    119     671
2960     106     716     1054    444
2961     451     1053    1054    1060
2962     1067    292     473     1256
2963     474     1067    215     480
2964     582     293     81      206
2965     799     285     737     144
2966     489     215     296     1068
2967     894     1205    897     803
2968     645     435     266     200
2969     620     1121    1117    1118
2970     739     417     165     147
2971     620     542     541     214
2972     602     532     81      582
2973     530     136     284     258
2974     550     552     541     529
2975     1043    751     305     139
2976     550     186     549     536
2977     1158    1108    766     815
2978     1201    814     1202    1153
2979     1157    814     1153    642
2980     814     1153    642     1202
2981     714     748     843     850
2982     1207    900     1093    766
2983     1199    1195    958     1196
2984     584     204     206     471
2985     1209    1201    766     814
2986     243     444     244     1054
2987     77      343     1137    265
2988     1209    1206    1204    1205
2989     1209    1204    900     1203
2990     581     133     503     131
2991     561     883     916     537
2992     716     723     243     105
2993     1038    852     1082    1284
2994     1094    1092    1093    852
2995     631     368     311     7
2996     910     396     146     28
2997     1086    1112    1087    1089
2998     697     135     123     250
2999     1092    852     545     1093
3000     848     762     1132    618
3001     852     1080    1284    545
3002     852     583     1082    768
3003     799     738     740     737
3004     595     126     3       311
3005     1062    1063    563     730
3006     852     1284    1080    1082
3007     903     801     899     1206
3008     1184    1179    70      1189
3009     1202    1201    1055    1203
3010     801     1185    1184    39
3011     1178    801     899     903
3012     1185    1003    1186    1187
3013     1185    1184    39      1189
3014     154     1097    432     573
3015     1097    1011    576     1015
3016     1097    1015    1100    1011
3017     1100    1022    1015    1099
3018     1166    786     926     821
3019     1137    77      487     434
3020     695     817     660     506
3021     1012    1097    432     155
3022     1012    1097    1011    432
3023     528     309     569     397
3024     617     618     1140    1132
3025     1011    774     337     939
3026     1012    185     1011    774
3027     1019    421     379     32
3028     1112    1092    1106    815
3029     906     491     904     708
3030     734     92      294     91
3031     1265    885     1263    162
3032     1107    645     1106    649
3033     1159    1110    1107    1109
3034     1107    649     1066    645
3035     1066    1071    1076    1107
3036     1107    1066    1072    1076
3037     1022    333     290     335
3038     1106    1092    1156    649
3039     1109    807     1111    1110
3040     625     66      352     295
3041     679     1077    1164    677
3042     1109    1070    1075    1154
3043     1033    1155    1031    776
3044     544     269     832     594
3045     544     594     975     378
3046     544     832     269     174
3047     544     833     543     824
3048     716     105     243     444
3049     710     201     345     197
3050     544     832     833     824
3051     544     833     174     465
3052     976     975     544     824
3053     1166    1228    1168    661
3054     556     302     535     404
3055     556     718     527     555
3056     813     80      436     470
3057     690     1033    776     823
3058     845     535     1190    784
3059     556     302     527     535
3060     556     526     83      873
3061     556     718     535     527
3062     1078    329     463     169
3063     1130    1132    1140    1131
3064     675     227     105     356
3065     647     646     1142    754
3066     1045    20      423     320
3067     1097    1099    1100    1015
3068     610     116     240     612
3069     373     173     543     150
3070     333     179     1022    290
3071     449     610     116     240
3072     613     803     612     611
3073     1068    189     296     489
3074     612     610     614     240
3075     612     525     482     540
3076     989     990     992     596
3077     808     691     1031    998
3078     989     691     251     692
3079     1119    58      84      498
3080     1145    880     621     882
3081     1079    464     463     329
3082     1020    608     753     606
3083     989     988     990     524
3084     989     524     282     251
3085     1145    594     555     621
3086     808     692     989     693
3087     605     137     495     17
3088     989     990     596     126
3089     989     990     282     524
3090     791     339     1116    291
3091     614     246     117     247
3092     634     365     246     108
3093     569     571     528     397
3094     977     975     1029    880
3095     620     1118    1117    619
3096     784     404     275     83
3097     1119    85      1121    58
3098     1146    925     718     1274
3099     1119    1121    85      1114
3100     1118    1114    481     1121
3101     1121    620     276     502
3102     1250    431     466     177
3103     599     3       1216    595
3104     599     595     1216    1224
3105     765     335     290     181
3106     703     702     579     484
3107     702     407     4       402
3108     982     1287    688     564
3109     555     350     526     523
3110     717     479     228     357
3111     702     121     579     484
3112     1230    84      361     498
3113     699     696     702     1213
3114     1115    234     1238    303
3115     727     111     861     277
3116     699     696     1213    1224
3117     1164    1273    836     677
3118     865     490     752     660
3119     865     752     490     306
3120     865     506     817     5
3121     70      1123    341     398
3122     1029    31      374     151
3123     795     177     792     507
3124     865     506     660     817
3125     1095    762     1039    616
3126     752     865     871     306
3127     834     1169    865     866
3128     843     1042    713     375
3129     1204    901     903     1206
3130     1207    900     901     1093
3131     676     602     900     1093
3132     900     902     602     106
3133     96      215     727     277
3134     902     602     106     107
3135     603     574     107     902
3136     907     147     286     739
3137     1173    1177    1176    1175
3138     618     616     793     554
3139     1174    979     944     1228
3140     684     463     170     377
3141     1273    833     832     824
3142     911     32      335     33
3143     865     306     490     5
3144     817     1171    866     870
3145     1229    985     1210    1224
3146     870     319     1005    254
3147     924     817     281     411
3148     522     35      495     137
3149     694     13      924     281
3150     870     924     411     817
3151     1220    394     631     311
3152     896     63      336     61
3153     665     100     219     218
3154     944     694     924     817
3155     834     1171    944     1168
3156     525     482     100     218
3157     766     643     675     575
3158     679     719     678     521
3159     700     643     675     766
3160     952     247     109     232
3161     700     1195    587     701
3162     1106    645     1107    701
3163     1209    1201    814     1202
3164     489     96      727     189
3165     886     875     417     504
3166     560     807     1196    1195
3167     1062    1111    560     1152
3168     560     1198    728     1152
3169     560     728     1198    1127
3170     1128    728     1127    1135
3171     1128    934     931     1135
3172     1128    560     572     711
3173     560     1195    1196    958
3174     1022    891     179     178
3175     1023    1021    431     32
3176     1101    1022    1100    1099
3177     1022    939     912     765
3178     1022    179     891     765
3179     943     923     956     136
3180     177     1098    792     1250
3181     583     348     54      347
3182     1250    890     178     892
3183     892     890     58      969
3184     1100    891     747     765
3185     891     890     178     1250
3186     890     178     59      891
3187     890     270     968     59
3188     420     688     29      538
3189     890     969     270     58
3190     334     890     178     59
3191     1104    553     968     967
3192     622     153     403     374
3193     110     783     231     359
3194     972     1010    1235    1008
3195     520     519     461     78
3196     873     783     845     971
3197     1235    974     783     973
3198     231     772     110     360
3199     921     476     265     344
3200     716     675     723     105
3201     864     974     772     110
3202     965     359     974     361
3203     932     915     921     920
3204     772     783     231     110
3205     974     1237    1233    361
3206     324     745     962     323
3207     683     344     222     476
3208     1240    1007    1006    188
3209     77      265     1137    476
3210     726     727     1245    1247
3211     674     637     1063    9
3212     1237    1233    361     1238
3213     1137    77      434     343
3214     1237    1238    361     307
3215     688     505     420     29
3216     930     376     163     48
3217     303     898     307     1238
3218     885     459     504     27
3219     770     130     825     25
3220     898     307     1238    1237
3221     675     202     105     227
3222     1138    1136    954     1135
3223     1001    1136    780     682
3224     825     314     316     9
3225     48      933     935     265
3226     906     738     146     416
3227     829     142     314     9
3228     811     435     52      266
3229     915     1136    682     673
3230     915     954     683     682
3231     1138    954     955     387
3232     790     955     954     387
3233     1001    790     954     682
3234     954     683     475     476
3235     807     1107    1109    1071
3236     1110    1111    1152    1195
3237     689     169     29      564
3238     1111    807     560     1195
3239     620     351     276     214
3240     807     1071    711     710
3241     807     1071    710     1219
3242     807     701     518     1196
3243     1006    188     458     37
3244     910     257     396     28
3245     752     750     517     6
3246     1141    749     605     607
3247     753     33      422     152
3248     1078    169     53      329
3249     807     518     701     1218
3250     738     636     740     737
3251     799     737     887     144
3252     908     916     1073    883
3253     832     174     82      269
3254     557     440     71      272
3255     738     737     11      636
3256     906     146     738     907
3257     538     284     419     258
3258     986     887     888     886
3259     860     535     841     389
3260     347     204     516     471
3261     738     145     907     146
3262     579     129     367     121
3263     924     14      13      148
3264     1026    183     34      64
3265     792     1021    379     466
3266     1023    1019    1018    1021
3267     612     548     525     540
3268     525     548     440     558
3269     525     548     633     540
3270     926     821     786     562
3271     1212    531     304     589
3272     15      5       867     869
3273     1018    646     647     755
3274     605     298     137     17
3275     495     605     607     522
3276     609     455     137     298
3277     525     633     100     482
3278     759     995     895     734
3279     613     610     612     217
3280     1274    841     832     816
3281     1043    517     1169    750
3282     525     548     99      440
3283     783     83      275     231
3284     522     36      495     35
3285     716     356     105     444
3286     666     515     1057    363
3287     240     99      482     612
3288     730     729     1261    1002
3289     914     780     1136    673
3290     729     731     22      730
3291     729     1000    399     655
3292     550     536     552     529
3293     552     237     732     87
3294     243     1053    1054    451
3295     1064    313     563     1063
3296     620     619     625     542
3297     553     967     551     968
3298     553     550     549     552
3299     897     342     41      264
3300     634     108     364     365
3301     1199    1195    1127    958
3302     823     690     775     776
3303     804     557     1058    1205
3304     552     529     237     236
3305     785     413     19      125
3306     541     86      552     551
3307     550     625     295     542
3308     242     515     804     546
3309     553     550     352     549
3310     657     514     35      606
3311     357     107     641     574
3312     609     608     606     753
3313     809     328     462     469
3314     759     65      294     211
3315     1015    33      912     514
3316     937     61      180     182
3317     1121    58      351     970
3318     606     1015    657     514
3319     608     577     576     1017
3320     792     466     379     176
3321     1020    753     608     756
3322     609     514     522     494
3323     608     576     577     607
3324     699     706     598     708
3325     707     704     132     12
3326     995     294     210     90
3327     704     1211    454     589
3328     895     88      209     61
3329     707     491     904     12
3330     896     209     438     61
3331     704     1211    132     454
3332     898     307     863     111
3333     726     898     307     863
3334     1068    898     215     1067
3335     1243    1236    1234    1007
3336     1115    1239    1238    1231
3337     732     734     536     895
3338     765     290     179     180
3339     970     551     968     351
3340     788     235     1113    303
3341     1223    1224    693     840
3342     1223    838     631     1220
3343     605     138     298     17
3344     721     564     982     688
3345     1225    1224    590     1216
3346     1223    985     1224    840
3347     1226    985     1229    1223
3348     1026    657     34      183
3349     1100    774     1011    939
3350     35      606     184     657
3351     1022    431     178     333
3352     713     140     156     412
3353     657     514     183     35
3354     749     573     1131    260
3355     830     45      24      261
3356     1199    1013    1271    355
3357     1000    400     43      399
3358     805     451     119     244
3359     800     41      320     39
3360     604     108     232     477
3361     657     337     941     939
3362     779     624     656     778
3363     606     514     35      522
3364     609     298     736     455
3365     623     789     385     624
3366     1011    657     939     337
3367     729     399     425     42
3368     525     440     99      218
3369     887     286     144     408
3370     987     993     739     877
3371     1011    1015    657     576
3372     657     1015    912     514
3373     850     845     1193    971
3374     715     971     850     972
3375     987     739     876     877
3376     874     556     873     526
3377     540     482     279     391
3378     689     377     169     463
3379     715     758     616     629
3380     629     966     523     874
3381     667     665     666     669
3382     667     669     655     191
3383     1128    560     1127    728
3384     538     419     259     258
3385     569     50      262     257
3386     687     171     30      377
3387     915     920     683     921
3388     1033    691     808     690
3389     689     29      169     505
3390     1002    399     1000    43
3391     728     1062    638     572
3392     282     524     637     251
3393     638     728     674     1062
3394     513     257     591     569
3395     728     563     1152    1198
3396     571     397     300     29
3397     825     130     316     25
3398     1178    601     1183    1181
3399     1215    944     1227    1228
3400     546     515     804     557
3401     546     804     118     245
3402     513     257     309     256
3403     667     515     557     1057
3404     108     364     601     634
3405     365     893     634     894
3406     751     18      305     412
3407     1028    149     457     254
3408     894     804     1205    803
3409     1028    457     149     151
3410     654     672     668     847
3411     894     241     611     365
3412     1147    713     751     1131
3413     798     627     771     626
3414     532     205     227     356
3415     724     626     317     370
3416     692     808     837     693
3417     492     7       127     819
3418     689     463     684     377
3419     1194    876     653     875
3420     686     1285    169     565
3421     538     571     564     29
3422     976     173     378     55
3423     960     485     26      317
3424     724     133     626     370
3425     889     886     887     408
3426     317     889     888     408
3427     887     253     737     581
3428     990     128     126     282
3429     886     408     27      286
3430     405     581     887     724
3431     130     769     825     282
3432     666     1057    671     363
3433     7       127     819     368
3434     910     396     906     146
3435     889     318     27      408
3436     1242    1040    1232    1116
3437     791     1116    1040    291
3438     681     830     827     24
3439     794     758     1103    1119
3440     1103    1039    761     1040
3441     1105    1098    794     892
3442     1040    66      1102    967
3443     1259    1000    1002    1260
3444     1265    288     459     162
3445     706     484     503     369
3446     781     192     782     656
3447     781     673     426     682
3448     1001    780     1000    782
3449     1136    780     682     673
3450     827     914     674     919
3451     673     680     261     426
3452     702     121     407     402
3453     613     217     272     342
3454     694     123     13      281
3455     681     322     673     261
3456     914     827     730     315
3457     673     827     315     322
3458     426     673     781     43
3459     702     402     249     121
3460     1159    1110    1152    1153
3461     654     624     220     221
3462     702     252     4       407
3463     580     129     10      367
3464     776     1151    1064    777
3465     1070    1154    1111    1062
3466     698     249     402     2
3467     696     702     402     249
3468     1152    642     1153    731
3469     572     1111    560     1062
3470     575     205     80      227
3471     654     672     847     221
3472     520     461     166     345
3473     1154    1075    1109    1155
3474     1110    1107    807     701
3475     561     198     469     51
3476     690     127     251     368
3477     904     12      396     308
3478     728     1062    563     730
3479     1152    731     1153    1198
3480     1181    1183    717     479
3481     364     107     230     902
3482     574     717     641     357
3483     623     662     670     663
3484     735     362     113     209
3485     500     357     107     641
3486     773     207     559     629
3487     792     176     331     507
3488     723     105     700     225
3489     700     587     267     643
3490     1054    444     244     106
3491     1056    1108    700     766
3492     1108    701     700     643
3493     723     700     1056    722
3494     812     649     945     811
3495     945     1080    512     545
3496     945     1080    1284    1285
3497     550     295     625     352
3498     612     99      548     272
3499     525     218     558     440
3500     548     557     633     540
3501     525     100     558     218
3502     733     112     238     92
3503     791     291     66      339
3504     879     639     637     1075
3505     1154    1075    1155    776
3506     1070    572     1071    1069
3507     787     67      497     339
3508     968     351     270     970
3509     1070    1075    998     1076
3510     790     742     682     44
3511     813     80      401     436
3512     742     682     44      426
3513     683     76      344     844
3514     744     844     920     962
3515     744     194     427     75
3516     986     988     872     769
3517     769     988     991     986
3518     999     987     877     993
3519     988     524     825     769
3520     670     1000    400     782
3521     933     928     638     652
3522     919     826     652     829
3523     459     163     930     885
3524     1004    1003    1186    1185
3525     1022    765     335     290
3526     1213    1224    705     699
3527     1265    288     918     459
3528     918     652     1266    658
3529     1244    862     772     1124
3530     613     611     802     803
3531     873     437     83      359
3532     658     930     928     653
3533     870     817     865     866
3534     783     965     873     359
3535     1042    158     18      375
3536     18      1050    159     158
3537     841     82      816     471
3538     1265    600     288     428
3539     930     929     928     539
3540     942     765     938     181
3541     1056    700     587     722
3542     538     721     564     566
3543     1020    514     606     753
3544     799     144     145     285
3545     1020    33      514     753
3546     578     49      167     147
3547     912     34      514     33
3548     911     1022    1015    912
3549     513     569     591     528
3550     1022    765     912     335
3551     790     683     954     682
3552     612     548     540     803
3553     942     335     765     181
3554     1252    380     340     190
3555     772     783     1191    831
3556     1023    1020    1017    1019
3557     572     539     928     929
3558     805     242     118     119
3559     611     241     246     365
3560     722     225     388     443
3561     612     272     217     99
3562     1070    928     1069    879
3563     921     1137    933     265
3564     694     506     310     280
3565     893     245     365     364
3566     1126    1125    1251    1124
3567     1071    711     572     560
3568     897     894     802     899
3569     297     229     1183    478
3570     1188    1124    831     640
3571     1205    71      557     767
3572     1205    557     71      803
3573     584     274     471     206
3574     1053    1203    1056    716
3575     953     109     115     239
3576     1204    1205    893     1054
3577     1205    557     803     804
3578     1242    1232    1039    1234
3579     698     402     696     4
3580     742     426     680     682
3581     1146    615     1274    718
3582     1116    291     497     187
3583     844     600     741     301
3584     844     741     76      301
3585     920     844     600     962
3586     920     659     844     921
3587     861     277     248     114
3588     844     962     741     600
3589     834     695     944     817
3590     834     866     865     817
3591     1166    818     785     786
3592     1251    340     533     69
3593     1253    1246    380     263
3594     844     921     301     344
3595     974     863     1237    110
3596     1053    243     443     451
3597     533     861     1252    1251
3598     1253    1249    1248    1008
3599     1247    727     547     189
3600     1246    1007    1247    68
3601     1253    1247    1246    1008
3602     1252    380     1247    439
3603     622     647     882     880
3604     789     386     103     385
3605     977     1029    31      374
3606     977     622     647     374
3607     647     1029    1030    880
3608     714     1129    1009    843
3609     647     881     882     880
3610     902     364     107     106
3611     1018    881     647     646
3612     647     1029    151     754
3613     714     1129    762     1006
3614     647     151     755     754
3615     1198    1199    1195    1127
3616     1197    355     722     587
3617     1059    722     443     1053
3618     860     641     357     274
3619     1271    104     672     671
3620     1271    671     226     104
3621     585     293     204     203
3622     849     556     615     718
3623     1269    1057    1060    671
3624     1271    1269    671     672
3625     1271    388     722     355
3626     1037    1074    884     1024
3627     984     1027    1161    982
3628     1076    1075    998     1074
3629     1265    600     659     288
3630     1155    1031    776     1075
3631     1002    43      425     399
3632     1064    21      424     40
3633     714     972     843     1009
3634     1032    839     1033    837
3635     1289    1287    1282    1283
3636     685     687     684     1288
3637     723     675     700     105
3638     723     443     243     105
3639     1081    1273    677     1083
3640     1164    1173    836     1276
3641     679     836     1173    835
3642     1023    333     32      431
3643     1091    1038    1281    1284
3644     760     180     336     181
3645     571     570     327     300
3646     538     564     571     566
3647     392     571     397     566
3648     336     63      760     62
3649     571     564     565     570
3650     570     571     569     300
3651     709     1213    699     702
3652     571     569     300     397
3653     1257    655     667     669
3654     384     945     80      401
3655     1229    978     1227    923
3656     1003    1050    748     843
3657     842     841     860     535
3658     566     571     397     528
3659     733     447     732     237
3660     981     688     982     1287
3661     933     826     920     659
3662     447     362     112     733
3663     599     597     3       596
3664     690     692     368     251
3665     113     92      112     735
3666     733     732     734     536
3667     885     878     886     875
3668     828     323     25      395
3669     10      580     131     627
3670     733     536     93      529
3671     733     529     238     237
3672     733     529     93      238
3673     988     825     524     637
3674     943     13      283     148
3675     658     652     872     878
3676     1043    785     159     1041
3677     1148    1043    1042    1041
3678     1144    1147    1043    751
3679     798     581     887     737
3680     314     830     395     24
3681     954     387     273     475
3682     659     301     48      460
3683     1043    413     785     517
3684     1166    818     1221    661
3685     659     48      301     265
3686     1222    1221    1220    394
3687     741     195     76      164
3688     889     318     162     27
3689     1221    661     125     124
3690     1225    1226    1220    1221
3691     632     1217    1222    694
3692     695     1221    661     1228
3693     557     804     1057    515
3694     667     515     665     558
3695     959     160     25      323
3696     546     633     557     540
3697     1214    134     283     135
3698     546     557     803     540
3699     1059    119     1060    451
3700     1002    43      315     425
3701     950     981     979     1177
3702     632     124     120     1
3703     902     106     893     364
3704     574     479     357     230
3705     676     81      356     499
3706     716     676     444     106
3707     1289    1286    1078    1079
3708     1205    767     41      71
3709     557     633     546     515
3710     604     614     952     247
3711     700     267     225     202
3712     440     548     557     558
3713     548     272     557     803
3714     923     956     1227    943
3715     1083    373     171     430
3716     562     20      312     159
3717     1288    684     1079    1084
3718     721     982     566     567
3719     602     107     81      499
3720     984     567     981     979
3721     1279    1038    1052    1278
3722     538     956     530     258
3723     785     19      413     414
3724     514     508     493     34
3725     763     1129    762     1130
3726     817     506     281     5
3727     542     529     93      550
3728     1169    752     750     517
3729     252     410     709     702
3730     992     989     999     990
3731     551     967     970     968
3732     1043    18      159     414
3733     552     87      732     936
3734     553     747     549     774
3735     553     747     891     968
3736     736     298     306     5
3737     785     19      414     159
3738     573     154     260     36
3739     966     437     207     57
3740     657     941     183     1026
3741     736     455     298     5
3742     757     151     152     457
3743     743     421     153     379
3744     727     277     861     547
3745     811     1066    645     266
3746     1245    547     727     861
3747     907     145     286     371
3748     1240    725     187     1241
3749     565     29      327     169
3750     650     327     462     168
3751     215     474     1256    1067
3752     111     863     898     727
3753     898     788     1113    303
3754     725     1068    189     187
3755     1247    189     547     439
3756     1068    215     727     489
3757     1271    104     226     388
3758     650     300     462     327
3759     838     1228    1221    1226
3760     1149    1275    1041    1050
3761     1215    1222    695     1228
3762     695     660     310     506
3763     1148    1170    1041    1275
3764     1165    1167    1174    1175
3765     390     214     541     94
3766     1166    1221    838     1228
3767     1104    967     968     969
3768     695     694     506     310
3769     552     536     549     936
3770     1148    1143    1170    1275
3771     619     472     95      213
3772     705     840     985     806
3773     1229    1223    985     1224
3774     984     985     567     978
3775     985     983     588     806
3776     892     177     58      334
3777     541     236     390     94
3778     679     687     521     678
3779     1121    85      502     276
3780     749     17      607     260
3781     985     567     978     531
3782     142     827     829     314
3783     922     956     720     148
3784     921     265     301     344
3785     844     600     301     659
3786     1194    653     876     917
3787     652     638     637     879
3788     652     928     879     878
3789     924     817     1171    944
3790     678     299     259     30
3791     1287    981     688     685
3792     658     652     1266    872
3793     658     652     878     928
3794     826     652     829     1266
3795     935     929     931     928
3796     910     28      146     371
3797     627     130     771     143
3798     796     409     627     597
3799     513     308     256     418
3800     798     737     887     740
3801     627     580     131     581
3802     943     148     924     13
3803     1148    1275    1041    1149
3804     765     290     180     181
3805     861     248     277     111
3806     1170    785     1043    1041
3807     1150    1142    1143    1030
3808     803     272     71      342
3809     783     965     359     974
3810     1257    667     1255    1057
3811     1141    1144    592     749
3812     1141    1131    749     593
3813     977     975     880     621
3814     635     228     479     478
3815     1150    647     1030    880
3816     1212    454     589     304
3817     704     589     454     12
3818     1148    1149    1041    1042
3819     1147    748     1042    713
3820     1132    748     1147    713
3821     1119    559     794     758
3822     860     641     274     854
3823     1103    616     1039    758
3824     1104    890     892     969
3825     841     471     389     82
3826     1012    967     66      185
3827     1005    1028    254     149
3828     673     780     43      914
3829     914     315     673     827
3830     915     680     673     682
3831     1079    329     172     464
3832     790     954     955     1001
3833     1138    1137    1135    954
3834     832     82      349     269
3835     1139    958     1128    934
3836     947     401     172     53
3837     1083    54      465     430
3838     684     170     463     464
3839     1083    430     465     373
3840     1050    20      159     158
3841     1139    1128    1135    934
3842     621     332     331     175
3843     527     393     349     302
3844     560     958     1127    1195
3845     1029    151     149     31
3846     831     275     229     358
3847     1174    1160    1161    838
3848     1226    1225    1229    1228
3849     632     310     695     124
3850     838     1220    818     631
3851     984     1032    1226    1161
3852     1253    263     380     190
3853     1251    69      190     340
3854     870     1005    866     254
3855     695     506     694     817
3856     838     631     839     837
3857     822     786     1166    821
3858     679     835     1173    1177
3859     1164    1276    836     1273
3860     1249    157     263     38
3861     1077    1164    1288    1282
3862     687     1077    1288    685
3863     679     1164    1173    836
3864     1172    836     1276    1028
3865     924     13      14      411
3866     1176    1166    1174    1168
3867     678     488     299     30
3868     1172    1143    1028    1276
3869     865     5       490     506
3870     818     394     125     7
3871     943     135     283     13
3872     521     488     287     299
3873     561     809     199     511
3874     906     416     146     491
3875     1005    1028    149     835
3876     530     136     256     284
3877     561     511     199     381
3878     597     3       579     599
3879     561     519     198     916
3880     561     198     519     381
3881     1220    311     453     394
3882     579     129     597     580
3883     370     405     724     133
3884     707     11      369     706
3885     1263    961     162     326
3886     561     51      537     198
3887     561     809     650     469
3888     561     51      650     537
3889     625     967     352     66
3890     707     252     369     132
3891     698     366     249     2
3892     791     625     66      967
3893     791     620     1121    1117
3894     1211    134     132     454
3895     625     542     619     212
3896     473     1067    474     787
3897     1200    731     1055    642
3898     948     358     452     233
3899     953     952     1124    1123
3900     542     295     212     625
3901     213     295     212     542
3902     550     542     529     541
3903     542     94      529     541
3904     860     717     357     641
3905     859     856     857     860
3906     925     842     718     1278
3907     902     603     602     107
3908     974     1236    1237    863
3909     855     841     471     389
3910     98      70      610     1123
3911     1225    590     697     1217
3912     567     979     978     923
3913     1225    1216    595     1224
3914     1225    1216    590     1217
3915     1166    1228    1174    1168
3916     721     979     567     956
3917     981     721     982     688
3918     1084    1083    330     54
3919     950     721     981     678
3920     1167    926     1163    927
3921     612     610     116     217
3922     1279    1038    1163    927
3923     568     982     630     983
3924     540     279     246     241
3925     568     630     586     565
3926     565     564     586     568
3927     362     732     88      895
3928     735     732     733     362
3929     814     1202    642     1208
3930     710     201     518     1218
3931     644     649     645     811
3932     59      552     86      968
3933     604     232     108     246
3934     552     549     747     936
3935     602     106     107     499
3936     552     968     59      747
3937     732     936     87      208
3938     640     232     229     477
3939     846     1009    375     843
3940     1243    725     1236    1007
3941     1253    1252    190     380
3942     1193    1244    1126    1248
3943     398     1123    341     1125
3944     651     561     883     1072
3945     672     104     102     450
3946     43      914     315     673
3947     1125    1189    398     1123
3948     729     425     22      42
3949     1243    1230    1233    1238
3950     1244    973     1245    1008
3951     726     1236    1239    725
3952     969     1121    58      1119
3953     932     913     931     1135
3954     726     1237    1239    1236
3955     96      727     189     547
3956     788     898     1241    1067
3957     1059    451     443     226
3958     497     292     787     1241
3959     1068    187     1241    292
3960     1241    497     1116    787
3961     1067    1241    1068    898
3962     726     1236    1247    1245
3963     613     272     612     803
3964     1257    1258    668     1268
3965     670     400     399     433
3966     115     98      278     614
3967     1123    614     115     953
3968     1178    601     899     634
3969     663     433     73      468
3970     1184    1189    70      39
3971     789     779     624     656
3972     897     39      1184    264
3973     1184    802     264     70
3974     601     902     1181    1178
3975     604     634     1179    611
3976     1214    923     943     283
3977     1229    1210    590     1224
3978     1229    590     697     1225
3979     1227    956     923     979
3980     979     956     923     567
3981     979     1171    957     1177
3982     1089    1087    777     1208
3983     889     162     885     27
3984     623     220     385     74
3985     885     886     27      504
3986     1089    1048    927     1047
3987     1265    459     918     885
3988     1265    885     162     459
3989     673     426     261     322
3990     789     193     385     103
3991     984     981     567     982
3992     1264    959     770     1266
3993     791     970     1121    620
3994     933     659     265     48
3995     935     929     376     343
3996     1246    1249    1009    263
3997     930     653     163     376
3998     889     1264    1263    888
3999     1241    497     292     187
4000     930     539     376     929
4001     652     933     919     638
4002     789     623     662     624
4003     898     303     111     480
4004     1068    296     189     292
4005     1246    263     68      380
4006     1268    1258    668     847
4007     1257    655     1260    1255
4008     1258    847     955     778
4009     654     624     221     778
4010     759     211     628     467
4011     759     1026    1025    65
4012     670     623     668     654
4013     1258    654     656     782
4014     980     592     1142    1143
4015     757     755     151     754
4016     735     113     448     209
4017     1169    871     980     592
4018     734     294     995     91
4019     294     995     91      90
4020     1150    1148    1143    1144
4021     1142    1150    1140    881
4022     752     750     298     736
4023     1150    1146    1149    1147
4024     1142    881     593     646
4025     828     830     323     395
4026     829     830     827     919
4027     712     196     197     345
4028     667     1255    191     655
4029     730     22      425     23
4030     700     225     105     202
4031     1226    1223    838     837
4032     1063    8       23      142
4033     920     830     680     962
4034     828     745     826     1266
4035     705     1213    699     709
4036     633     391     100     482
4037     613     70      342     264
4038     604     247     232     246
4039     69      533     534     96
4040     830     24      314     827
4041     1249    263     190     38
4042     1035    1283    1287    586
4043     681     920     830     680
4044     953     1124    952     109
4045     1251    341     190     69
4046     1264    959     1266    1263
4047     600     962     961     745
4048     1086    1085    1089    1047
4049     829     826     830     919
4050     828     830     745     323
4051     830     323     45      962
4052     828     745     959     323
4053     942     181     62      335
4054     1265    1266    745     1263
4055     828     1266    825     770
4056     995     89      271     438
4057     962     323     45      324
4058     759     467     65      211
4059     964     160     959     324
4060     735     734     995     91
4061     1266    825     829     828
4062     918     659     48      288
4063     1266    658     1264    918
4064     1264    872     1266    770
4065     514     35      494     508
4066     62      942     760     181
4067     652     825     1266    872
4068     568     564     982     566
4069     864     248     861     863
4070     772     110     360     864
4071     795     496     177     507
4072     869     15      254     457
4073     862     114     861     248
4074     861     948     1251    533
4075     1030    1028    1029    754
4076     1125    948     1251    1124
4077     949     114     216     534
4078     1021    431     32      466
4079     862     772     358     360
4080     1119    1114    85      498
4081     862     772     1124    358
4082     946     813     401     436
4083     677     1083    543     171
4084     945     512     384     545
4085     684     171     170     430
4086     1027    586     1035    982
4087     1212    978     923     531
4088     545     945     80      384
4089     947     946     53      1285
4090     516     348     347     471
4091     1148    1169    1170    1143
4092     976     150     173     31
4093     512     1084    1080    172
4094     835     149     319     287
4095     512     1084    768     1080
4096     585     545     384     768
4097     947     401     946     945
4098     775     141     21      127
4099     768     512     384     268
4100     544     174     378     173
4101     1100    939     1022    765
4102     179     1022    290     765
4103     1036    1087    1155    1088
4104     1100    553     774     747
4105     1105    1101    1100    1099
4106     823     819     820     492
4107     107     603     602     641
4108     602     500     641     854
4109     659     288     460     48
4110     1205    893     899     1204
4111     603     903     902     901
4112     653     658     930     875
4113     901     900     902     602
4114     830     395     24      323
4115     941     940     337     467
4116     826     933     920     919
4117     942     941     1026    760
4118     805     118     245     244
4119     1249    38      375     157
4120     784     404     478     275
4121     181     62      336     760
4122     822     562     821     820
4123     523     350     437     57
4124     1079    172     330     464
4125     942     912     765     335
4126     338     1040    1102    761
4127     657     912     942     34
4128     601     230     364     108
4129     1051    1004    20      1050
4130     556     404     83      302
4131     1184    70      264     39
4132     1207    814     766     815
4133     768     204     347     268
4134     606     522     184     576
4135     941     1026    65      183
4136     1020    152     32      33
4137     609     753     606     514
4138     337     657     183     184
4139     687     521     488     372
4140     549     628     536     186
4141     549     628     774     747
4142     733     92      536     734
4143     936     628     895     536
4144     550     536     529     93
4145     514     35      508     183
4146     536     93      186     211
4147     1213    1211    134     410
4148     702     252     410     4
4149     1210    985     705     1224
4150     685     30      678     688
4151     1213    410     709     1211
4152     810     53      327     168
4153     908     50      569     257
4154     545     532     585     205
4155     578     167     28      147
4156     687     488     678     30
4157     1030    1028    1143    1276
4158     1146    850     849     925
4159     799     145     144     286
4160     857     901     854     851
4161     1085    1206    901     1207
4162     131     627     415     10
4163     799     887     886     286
4164     1085    1046    1044    1047
4165     857     1085    1046    858
4166     632     1       122     280
4167     882     176     175     331
4168     1086    1094    1093    1085
4169     420     30      688     259
4170     1217    698     696     697
4171     763     154     761     338
4172     1177    1164    679     1077
4173     1242    1234    1006    1240
4174     791     1117    1116    339
4175     763     761     154     1130
4176     763     1130    456     1129
4177     1242    291     1040    1116
4178     626     255     415     143
4179     1103    794     1095    616
4180     703     252     484     369
4181     1141    592     868     736
4182     980     1142    592     868
4183     749     593     573     607
4184     580     131     367     10
4185     796     990     130     128
4186     960     26      325     326
4187     749     607     17      605
4188     749     605     138     750
4189     1141    593     749     607
4190     689     687     685     30
4191     716     675     105     356
4192     744     742     844     76
4193     700     587     225     267
4194     1195    1108    700     1056
4195     1108    766     815     575
4196     575     766     532     675
4197     687     171     677     372
4198     642     313     40      22
4199     1110    1195    1108    701
4200     511     199     381     78
4201     1201    1055    1198    1153
4202     545     585     384     205
4203     697     250     122     2
4204     1209    766     1203    900
4205     687     677     171     684
4206     894     893     1205    804
4207     1181    297     230     477
4208     634     894     802     611
4209     1205    893     1054    804
4210     245     1054    106     893
4211     900     766     676     1093
4212     1206    746     800     1208
4213     1144    592     1169    1143
4214     709     410     252     132
4215     876     878     653     875
4216     1024    837     808     840
4217     697     250     123     122
4218     907     145     371     146
4219     636     706     740     737
4220     916     346     198     49
4221     608     867     756     753
4222     706     503     11      369
4223     1204    900     893     902
4224     1126    1192    1188    1191
4225     1003    718     925     842
4226     737     11      253     285
4227     1178    858     603     1181
4228     1004    1003    1192    764
4229     580     129     409     10
4230     702     484     407     121
4231     1182    478     831     784
4232     1182    1180    717     635
4233     1230    361     1238    234
4234     1120    791     967     970
4235     1232    1233    1230    758
4236     522     184     576     36
4237     786     312     19      159
4238     477     1183    1181    297
4239     1086    927     1036    1281
4240     1092    945     575     545
4241     1106    644     1092    649
4242     1091    1092    1284    1283
4243     99      482     612     525
4244     1080    1285    1289    1284
4245     1289    1038    1282    1081
4246     522     606     184     35
4247     759     941     467     940
4248     852     1082    1080    768
4249     1094    852     1093    851
4250     895     209     88      362
4251     92      112     735     733
4252     853     851     582     585
4253     1139    1134    1014    487
4254     1055    1153    1202    642
4255     107     230     902     574
4256     718     594     527     555
4257     320     1044    801     423
4258     801     800     1206    746
4259     1197    355     1196    1199
4260     1201    1202    1055    1153
4261     601     477     230     108
4262     1262    767     321     1055
4263     613     217     342     70
4264     533     69      340     96
4265     1245    861     1252    547
4266     1244    772     1191    1124
4267     1200    642     1055    1202
4268     1058    667     767     557
4269     1242    1231    1241    1116
4270     609     494     522     137
4271     1123    70      341     98
4272     862     233     360     358
4273     610     98      217     70
4274     514     35      522     494
4275     1223    631     838     837
4276     839     692     837     631
4277     1220    631     394     818
4278     631     819     690     368
4279     631     818     7       394
4280     631     692     311     368
4281     373     833     544     465
4282     747     179     59      60
4283     529     94      93      238
4284     995     448     89      209
4285     733     93      536     92
4286     833     1277    832     816
4287     833     54      583     348
4288     833     583     54      1083
4289     732     536     936     895
4290     976     975     824     1029
4291     936     208     88      182
4292     544     975     832     824
4293     975     332     594     621
4294     832     975     1272    824
4295     768     203     204     268
4296     647     1142    1030    754
4297     172     53      1078    947
4298     822     819     818     312
4299     975     621     1145    880
4300     507     793     496     57
4301     722     355     388     225
4302     773     758     1230    1233
4303     1120    1231    1232    1116
4304     583     347     54      268
4305     758     1103    1119    1232
4306     741     195     164     428
4307     828     959     25      323
4308     742     76      75      222
4309     741     164     76      301
4310     963     194     195     46
4311     892     58      1119    969
4312     794     793     559     795
4313     63      760     62      1026
4314     963     195     47      46
4315     1026    942     760     62
4316     657     939     912     1015
4317     933     659     921     265
4318     941     940     939     337
4319     1026    1025    64      63
4320     1026    63      64      34
4321     759     941     760     1026
4322     683     475     476     222
4323     766     676     1093    532
4324     854     500     274     206
4325     516     348     583     347
4326     1141    608     868     646
4327     783     873     784     83
4328     899     634     894     802
4329     868     756     754     646
4330     297     1183    1181    479
4331     1209    814     1207    1208
4332     1255    71      191     42
4333     1208    777     424     40
4334     676     499     444     106
4335     871     592     750     736
4336     871     736     5       867
4337     364     365     893     634
4338     648     650     565     570
4339     444     716     1054    243
4340     813     80      470     202
4341     980     1028    1142    754
4342     676     499     356     444
4343     1072    561     883     519
4344     916     519     1073    883
4345     1076    1072    1073    1069
4346     1034    1072    1107    649
4347     1219    1071    1076    1066
4348     651     811     809     511
4349     651     648     650     812
4350     609     606     522     514
4351     957     922     943     956
4352     1214    697     4       135
4353     590     697     696     1213
4354     759     65      1025    294
4355     1224    595     1225    1223
4356     1026    65      183     64
4357     177     792     507     176
4358     1026    62      63      34
4359     984     985     983     567
4360     414     305     1043    18
4361     818     19      7       125
4362     985     531     983     567
4363     836     149     150     31
4364     750     138     139     6
4365     977     55      622     374
4366     1146    1272    1274    615
4367     1214    923     1229    1227
4368     600     164     460     288
4369     674     728     914     730
4370     1212    1229    923     978
4371     834     695     817     660
4372     1223    1220    631     595
4373     964     161     46      47
4374     908     1073    578     996
4375     1073    578     996     877
4376     963     962     961     741
4377     1076    1069    1070    1071
4378     1070    1073    879     1069
4379     1069    917     1073    877
4380     961     326     428     162
4381     908     883     1073    806
4382     1073    998     996     806
4383     1073    1069    877     879
4384     323     324     745     959
4385     724     626     771     888
4386     804     515     242     1057
4387     964     47      325     161
4388     557     633     515     558
4389     546     540     391     633
4390     635     404     228     478
4391     245     1054    804     805
4392     1166    838     1221    818
4393     841     82      302     349
4394     601     1181    902     230
4395     585     293     203     205
4396     710     79      518     201
4397     801     39      320     423
4398     869     1028    457     254
4399     601     1183    477     640
4400     1209    1200    1203    1202
4401     627     415     10      143
4402     626     255     370     133
4403     893     245     1054    804
4404     805     1060    1057    119
4405     961     428     326     47
4406     1217    366     2       1
4407     598     699     599     706
4408     705     588     985     589
4409     1210    1211    705     589
4410     724     370     317     405
4411     627     143     409     130
4412     771     143     130     25
4413     1210    1213    705     1211
4414     887     253     405     144
4415     994     708     705     598
4416     598     997     992     693
4417     1119    559     1230    84
4418     1119    794     559     795
4419     773     559     207     84
4420     773     966     359     207
4421     605     592     736     750
4422     1246    1247    1007    1008
4423     1237    110     863     307
4424     1235    972     973     971
4425     966     971     1235    873
4426     1120    1119    1121    969
4427     699     1216    696     1224
4428     923     136     283     304
4429     697     135     250     4
4430     575     1108    766     643
4431     1214    1213    1211    134
4432     1235    715     971     758
4433     941     337     657     183
4434     335     33      912     911
4435     639     637     638     879
4436     1130    260     154     456
4437     606     576     657     1015
4438     1070    998     1075    879
4439     1194    49      578     147
4440     1100    940     774     939
4441     694     280     122     123
4442     938     180     765     179
4443     1222    695     1228    1221
4444     249     1217    366     698
4445     660     124     310     6
4446     632     1222    120     124
4447     1074    1073    1072    883
4448     1069    917     539     520
4449     641     274     500     357
4450     634     902     893     364
4451     1069    539     712     520
4452     753     493     422     33
4453     609     137     455     494
4454     639     879     1070    1075
4455     844     921     344     683
4456     343     1137    265     935
4457     265     48      343     935
4458     932     1135    1137    954
4459     749     140     751     138
4460     757     152     15      457
4461     932     954     1136    1135
4462     869     1028    980     457
4463     1128    931     913     1135
4464     1272    1280    1049    1274
4465     1150    1146    1147    1140
4466     836     150     149     287
4467     922     319     486     299
4468     701     1066    1218    510
4469     845     718     1190    535
4470     849     873     874     556
4471     556     615     718     555
4472     538     29      420     419
4473     615     1274    718     594
4474     709     707     252     703
4475     615     594     718     555
4476     615     554     1145    555
4477     1084    583     268     768
4478     924     411     281     13
4479     615     1145    554     848
4480     812     945     649     1283
4481     648     630     570     565
4482     631     839     819     818
4483     819     312     492     7
4484     551     550     541     625
4485     1114    501     85      498
4486     1289    1287    1285    1078
4487     390     86      541     214
4488     1289    1288    1084    1082
4489     926     1275    1175    1163
4490     1288    1081    677     1083
4491     550     536     93      186
4492     549     536     628     936
4493     552     541     529     236
4494     94      529     93      542
4495     529     541     94      236
4496     534     216     277     114
4497     1113    481     235     95
4498     733     237     238     112
4499     1102    155     66      338
4500     809     266     811     52
4501     809     511     811     266
4502     1281    1091    1035    1036
4503     1115    303     445     234
4504     651     809     811     810
4505     1114    85      501     445
4506     598     1224    840     693
4507     1223    693     1224    595
4508     705     598     1224    840
4509     1216    311     453     1220
4510     587     267     643     510
4511     222     76      344     683
4512     698     1217    696     249
4513     1165    1174    1160    1161
4514     1031    776     1075    691
4515     1214    283     1212    923
4516     687     372     488     30
4517     650     462     300     51
4518     840     693     1223    837
4519     532     1093    575     545
4520     1032    840     1223    837
4521     306     865     871     5
4522     999     992     991     993
4523     908     257     28      50
4524     989     998     988     524
4525     599     1224    693     595
4526     650     462     51      469
4527     1024    808     997     840
4528     1218    383     78      201
4529     808     998     989     691
4530     517     413     125     6
4531     990     769     130     282
4532     990     596     126     128
4533     594     621     332     56
4534     1137    933     265     935
4535     1005    319     149     254
4536     931     913     919     638
4537     712     1071    711     572
4538     1002    730     425     315
4539     560     1195    1127    1198
4540     1066    78      383     266
4541     40      642     22      321
4542     914     1002    315     730
4543     545     205     384     80
4544     384     768     203     585
4545     811     52      435     436
4546     585     768     203     204
4547     281     411     817     5
4548     1211    410     132     134
4549     728     674     1062    730
4550     932     913     914     919
4551     537     569     50      51
4552     913     638     674     919
4553     639     1063    1062    674
4554     946     401     52      436
4555     876     917     877     1194
4556     757     980     754     457
4557     608     867     868     756
4558     810     168     429     53
4559     809     52      429     328
4560     866     980     1172    1169
4561     1141    592     1144    1142
4562     736     871     752     750
4563     605     1141    592     749
4564     866     1169    865     871
4565     82      349     841     832
4566     660     661     124     125
4567     1083    54      430     330
4568     540     611     246     612
4569     614     98      610     1123
4570     544     465     173     373
4571     1084    330     268     54
4572     812     810     1285    565
4573     512     1084    172     268
4574     689     505     169     377
4575     1004    423     20      158
4576     1045    424     20      320
4577     1066    383     510     266
4578     952     1123    640     1124
4579     510     383     1218    382
4580     952     640     232     229
4581     604     1179    614     611
4582     823     141     127     492
4583     833     174     465     348
4584     511     78      266     199
4585     1179    952     1123    640
4586     604     232     952     640
4587     492     312     819     820
4588     635     478     784     404
4589     800     40      320     41
4590     842     860     859     858
4591     842     635     860     717
4592     1200    1205    41      800
4593     1208    40      424     320
4594     1200    41      767     321
4595     635     479     1183    478
4596     723     105     225     443
4597     1182    635     1183    478
4598     1182    1180    635     1190
4599     566     530     531     256
4600     589     454     418     304
4601     1182    1191    1190    784
4602     1221    818     1220    394
4603     891     59      747     179
4604     1012    1104    967     553
4605     810     565     812     650
4606     553     352     625     967
4607     870     254     14      319
4608     1214    410     134     135
4609     569     262     309     257
4610     397     566     309     392
4611     549     747     553     552
4612     552     87      747     59
4613     1101    1098    1250    1099
4614     513     256     308     257
4615     553     552     551     550
4616     692     126     311     368
4617     85      1121    58      351
4618     910     591     588     308
4619     589     12      418     454
4620     517     413     6       139
4621     323     745     962     830
4622     744     844     741     76
4623     757     869     457     15
4624     660     6       310     490
4625     1221    394     124     125
4626     1222    453     120     394
4627     744     680     742     427
4628     1129    157     156     458
4629     719     287     319     299
4630     943     283     136     148
4631     956     136     258     148
4632     871     306     736     752
4633     135     697     123     13
4634     696     402     702     4
4635     933     826     652     919
4636     830     962     45      680
4637     963     744     962     741
4638     744     45      680     427
4639     860     717     635     228
4640     842     1180    1190    635
4641     680     427     45      261
4642     901     1085    858     903
4643     1094    1046    857     1085
4644     1181    902     230     574
4645     1178    801     1184    899
4646     697     1217    2       122
4647     933     826     659     918
4648     796     769     771     130
4649     834     1168    695     661
4650     1194    653     917     289
4651     627     626     581     415
4652     13      697     123     694
4653     694     697     122     1217
4654     841     302     82      389
4655     699     1224    705     598
4656     509     350     302     83
4657     526     350     83      437
4658     1015    608     1020    606
4659     618     881     1140    848
4660     1222    1221    394     124
4661     764     38      158     375
4662     535     228     302     389
4663     697     1229    1215    1214
4664     1228    1225    1229    1215
4665     561     537     916     198
4666     773     559     1230    758
4667     1231    1230    1238    1114
4668     712     196     345     166
4669     1064    21      40      313
4670     1119    559     84      58
4671     725     1007    68      1247
4672     945     1285    1284    1283
4673     1210    589     705     985
4674     643     200     645     510
4675     518     510     1218    382
4676     1235    783     971     973
4677     660     661     125     517
4678     794     758     793     616
4679     1207    746     1206    1208
4680     1253    1246    1249    1008
4681     893     106     245     364
4682     546     245     118     365
4683     793     496     57      559
4684     1230    234     498     361
4685     1039    1234    1006    1242
4686     974     1237    361     110
4687     715     629     616     848
4688     1233    361     1230    773
4689     744     427     194     45
4690     790     353     75      193
4691     758     793     616     629
4692     1003    843     748     850
4693     960     959     1263    961
4694     932     915     954     921
4695     1264    658     1266    872
4696     1264    770     959     888
4697     986     1264    888     770
4698     889     885     162     1263
4699     789     624     779     386
4700     654     778     221     847
4701     668     220     654     623
4702     855     274     389     471
4703     1080    1078    172     1079
4704     833     348     465     54
4705     789     192     656     662
4706     654     624     656     662
4707     624     221     778     386
4708     622     332     175     55
4709     613     1179    802     611
4710     525     540     633     482
4711     612     116     240     99
4712     482     612     279     240
4713     102     668     220     654
4714     1000    782     43      400
4715     246     279     612     614
4716     1002    729     399     425
4717     1258    654     668     847
4718     941     65      467     337
4719     351     551     968     86
4720     655     1260    670     1257
4721     1115    1113    1114    445
4722     1242    1232    1231    1116
4723     735     995     895     209
4724     915     954     921     683
4725     1261    730     728     1198
4726     1259    1136    1002    780
4727     1133    955     1258    847
4728     761     1040    1102    1103
4729     890     58      270     334
4730     577     573     607     576
4731     641     574     107     603
4732     1205    803     71      41
4733     1061    1053    1060    1054
4734     984     983     982     567
4735     1024    983     883     884
4736     1024    806     985     840
4737     890     59      334     270
4738     502     620     276     472
4739     1090    775     823     820
4740     822     786     312     818
4741     820     823     1088    821
4742     624     386     385     221
4743     624     221     385     220
4744     76      742     683     222
4745     1033    1088    823     839
4746     776     690     775     691
4747     823     127     775     690
4748     680     426     427     261
4749     654     668     672     102
4750     822     820     312     562
4751     614     115     247     117
4752     789     44      74      193
4753     964     324     46      161
4754     790     475     353     103
4755     964     325     47      326
4756     830     24      45      323
4757     1111    560     1152    1195
4758     98      951     115     97
4759     949     951     69      216
4760     1125    949     951     69
4761     786     1041    562     159
4762     1125    98      1123    341
4763     239     949     114     216
4764     953     247     614     115
4765     1043    139     305     414
4766     951     216     97      69
4767     994     907     740     993
4768     607     36      522     576
4769     749     260     140     17
4770     787     473     95      474
4771     910     257     908     591
4772     713     412     156     375
4773     910     907     371     146
4774     1043    414     413     139
4775     578     371     147     28
4776     33      1020    1015    911
4777     749     17      140     138
4778     960     160     325     26
4779     681     261     830     24
4780     743     379     1019    421
4781     713     412     375     18
4782     1028    151     754     457
4783     567     956     923     530
4784     741     600     962     961
4785     543     373     150     171
4786     324     963     962     964
4787     543     171     1083    373
4788     688     720     678     721
4789     961     741     428     195
4790     1265    162     961     428
4791     720     258     486     148
4792     723     1053    243     443
4793     716     676     900     766
4794     1212    589     985     531
4795     587     1197    355     1196
4796     61      937     895     182
4797     700     587     722     225
4798     942     657     1026    941
4799     937     628     895     936
4800     1271    355     1013    388
4801     891     179     178     59
4802     549     186     774     628
4803     447     362     732     88
4804     1059    443     722     388
4805     722     225     587     355
4806     1057    242     119     363
4807     829     674     638     919
4808     885     459     918     930
4809     1248    341     398     190
4810     1264    886     878     872
4811     772     275     358     231
4812     987     739     993     886
4813     733     237     112     447
4814     522     495     605     137
4815     871     1169    865     752
4816     600     659     460     301
4817     732     208     87      447
4818     1011    185     337     774
4819     93      542     295     94
4820     986     799     887     886
4821     879     878     1069    877
4822     735     732     895     734
4823     536     628     734     211
4824     920     744     680     742
4825     536     211     92      93
4826     961     47      195     428
4827     952     229     1124    640
4828     953     952     614     247
4829     953     109     247     115
4830     951     98      69      97
4831     569     262     50      51
4832     949     948     114     534
4833     953     1123    614     952
4834     634     1179    611     802
4835     864     862     1245    861
4836     1125    949     69      1251
4837     909     578     908     28
4838     1123    1124    1189    640
4839     653     376     289     163
4840     826     600     920     659
4841     1070    928     879     638
4842     886     417     286     27
4843     828     316     314     395
4844     561     519     1072    511
4845     520     345     78      461
4846     613     70      1179    1123
4847     738     416     285     145
4848     246     612     279     540
4849     520     712     1219    345
4850     989     282     990     126
4851     614     279     612     240
4852     1009    1006    458     1129
4853     894     611     540     803
4854     611     540     246     241
4855     894     540     611     241
4856     949     951     216     239
4857     634     894     611     365
4858     547     439     189     96
4859     844     742     683     76
4860     963     46      45      194
4861     744     962     680     45
4862     248     233     862     114
4863     363     515     483     666
4864     666     515     483     665
4865     666     664     669     665
4866     1257    668     666     671
4867     666     441     664     483
4868     102     668     363     441
4869     668     363     441     666
4870     999     877     996     993
4871     273     77      1137    476
4872     999     996     877     998
4873     987     999     986     993
4874     997     992     989     999
4875     934     711     434     354
4876     655     191     399     42
4877     545     80      575     205
4878     596     693     992     989
4879     994     598     997     992
4880     1059    119     451     226
4881     709     705     704     708
4882     598     997     693     840
4883     1148    1144    1169    1143
4884     1086    1087    1036    1088
4885     670     400     433     468
4886     1030    1143    1150    1149
4887     1146    925     1149    748
4888     1280    1275    1149    1049
4889     542     213     295     94
4890     535     302     527     841
4891     791     291     1040    66
4892     859     1278    1274    718
4893     856     1046    1094    1278
4894     856     1094    857     851
4895     842     858     859     1046
4896     995     91      89      448
4897     852     545     768     1080
4898     855     584     471     516
4899     859     1274    1277    816
4900     995     209     89      438
4901     735     895     995     734
4902     855     584     853     854
4903     1009    1006    188     458
4904     855     584     854     274
4905     487     387     1138    1134
4906     1097    1102    761     154
4907     1219    1218    1066    78
4908     1101    892     1104    890
4909     1066    510     383     1218
4910     933     652     826     918
4911     66      1012    155     1102
4912     1040    338     1102    66
4913     643     267     470     200
4914     809     52      199     266
4915     645     435     200     470
4916     1102    761     154     338
4917     1012    1104    1102    967
4918     510     382     200     383
4919     512     545     1080    768
4920     1114    1113    481     445
4921     1238    307     234     361
4922     1114    234     445     501
4923     498     1114    234     1230
4924     1235    715     758     1234
4925     787     497     67      473
4926     87      59      552     86
4927     1122    1120    1116    1231
4928     85      1121    502     481
4929     670     468     662     782
4930     763     456     37      458
4931     663     670     668     669
4932     594     269     332     378
4933     663     623     74      101
4934     662     192     782     468
4935     807     1218    710     518
4936     662     74      789     192
4937     353     103     193     790
4938     521     835     719     287
4939     1259    1258    1260    1267
4940     788     235     474     95
4941     763     154     37      456
4942     1129    375     156     157
4943     778     955     224     847
4944     185     1012    155     66
4945     749     260     607     573
4946     1134    847     442     224
4947     751     140     412     305
4948     657     184     35      183
4949     1199    1127    1014    958
4950     554     57      507     331
4951     553     891     1100    1104
4952     977     976     1029    975
4953     1003    925     850     748
4954     860     357     228     389
4955     687     372     30      171
4956     521     372     287     488
4957     1038    852     1277    1082
4958     663     433     670     669
4959     667     669     191     665
4960     669     665     73      191
4961     751     140     305     138
4962     305     139     751     138
4963     569     806     983     883
4964     545     205     575     532
4965     1032    985     1024    983
4966     1076    1109    1070    1075
4967     658     653     878     875
4968     626     415     255     133
4969     1024    808     837     1031
4970     648     630     565     586
4971     569     570     648     630
4972     1165    981     1077    1177
4973     983     883     630     569
4974     983     528     588     591
4975     672     671     450     363
4976     1033    839     1160    1088
4977     1170    785     661     1169
4978     648     569     883     537
4979     853     855     856     1277
4980     855     516     853     584
4981     584     582     293     585
4982     853     582     584     585
4983     693     595     692     126
4984     1125    341     1251    69
4985     584     204     516     768
4986     678     521     299     488
4987     584     582     206     293
4988     855     516     471     816
4989     204     516     471     584
4990     1022    1250    891     178
4991     549     774     186     185
4992     687     521     678     488
4993     1003    842     1046    1180
4994     764     843     1042    1050
4995     30      688     259     678
4996     1203    716     1053    1054
4997     764     843     375     1042
4998     1003    1190    842     1180
4999     847     442     221     104
5000     672     102     668     363
5001     1193    1191    1126    1244
5002     846     764     375     38
5003     846     764     843     375
5004     623     74      101     220
5005     846     843     972     1009
5006     1253    1247    1245    1252
5007     1125    951     98      69
5008     1192    764     38      406
5009     1253    1008    1245    1247
5010     1253    1244    1008    1248
5011     1252    533     340     547
5012     949     533     534     69
5013     863     110     446     307
5014     96      69      216     534
5015     573     1097    576     617
5016     733     732     536     529
5017     533     534     96      547
5018     785     786     818     19
5019     785     125     517     413
5020     968     86      59      270
5021     541     236     86      390
5022     1040    1039    761     338
5023     679     1177    678     719
5024     550     352     186     93
5025     182     938     747     180
5026     747     60      59      87
5027     733     92      238     93
5028     552     236     237     87
5029     1170    785     1041    786
5030     362     732     733     447
5031     747     60      87      208
5032     732     208     447     88
5033     1170    1043    785     1169
5034     1043    751     1042    18
5035     1166    661     785     818
5036     984     1027    982     983
5037     259     720     678     688
5038     1257    666     668     669
5039     790     222     353     475
5040     515     665     100     483
5041     666     665     483     664
5042     963     744     741     195
5043     515     558     100     665
5044     667     557     515     558
5045     548     557     558     633
5046     546     540     894     241
5047     515     633     546     242
5048     618     616     794     793
5049     744     75      76      194
5050     618     848     554     882
5051     1016    617     593     577
5052     1016    1140    881     593
5053     1018    1016    1021    792
5054     1023    1021    1096    1099
5055     1096    1016    1017    577
5056     1265    1263    961     162
5057     618     881     882     792
5058     618     794     1016    792
5059     1043    1041    159     18
5060     981     678     721     688
5061     1148    1275    1149    1143
5062     1141    646     1142    593
5063     869     866     980     1028
5064     728     1152    563     1062
5065     826     745     1265    1266
5066     750     871     752     1169
5067     971     845     1193    973
5068     1003    1046    925     1049
5069     1180    1186    1003    1187
5070     1187    1188    1192    1191
5071     698     4       2       402
5072     1215    695     1222    694
5073     1187    1178    1186    1184
5074     678     299     521     719
5075     759     467     941     65
5076     941     183     65      337
5077     896     995     438     209
5078     896     63      61      438
5079     1011    657     1015    939
5080     1192    1185    406     398
5081     1243    1234    1235    1233
5082     1100    940     765     747
5083     1235    971     966     758
5084     752     490     306     6
5085     1249    972     1008    1009
5086     717     1181    1180    1182
5087     1193    845     1190    1191
5088     849     718     925     1003
5089     1145    554     621     555
5090     11      906     738     636
5091     598     994     997     705
5092     522     137     494     35
5093     867     455     16      494
5094     1150    880     1030    1145
5095     514     34      183     508
5096     514     493     508     494
5097     1073    917     1069    519
5098     908     578     1073    916
5099     997     1024    806     998
5100     836     372     150     287
5101     1074    1073    1024    998
5102     654     102     221     220
5103     779     103     224     387
5104     1268    672     1271    1013
5105     782     192     400     468
5106     1059    451     1060    1053
5107     909     739     907     993
5108     996     739     993     877
5109     524     769     282     825
5110     988     879     524     998
5111     742     426     44      427
5112     790     387     475     103
5113     781     426     192     44
5114     637     1075    524     879
5115     1065    1075    524     637
5116     637     251     9       282
5117     742     44      75      427
5118     989     524     251     691
5119     1261    1260    1002    729
5120     780     1000    782     43
5121     672     102     363     450
5122     666     668     669     664
5123     515     242     483     100
5124     796     797     597     627
5125     671     363     119     450
5126     242     363     515     483
5127     994     706     598     992
5128     51      570     569     300
5129     797     706     992     597
5130     566     392     284     256
5131     571     29      300     327
5132     808     997     840     693
5133     1200    1055    731     321
5134     783     772     231     275
5135     755     152     151     403
5136     598     992     596     693
5137     1129    156     456     458
5138     1024    985     806     983
5139     991     990     988     769
5140     1113    445     235     481
5141     959     143     888     771
5142     960     1263    326     961
5143     576     432     36      184
5144     1005    835     319     719
5145     1266    825     770     872
5146     846     375     1249    38
5147     963     741     961     195
5148     920     600     844     659
5149     1084    268     330     172
5150     684     330     170     464
5151     1265    961     745     600
5152     860     717     228     357
5153     1095    761     762     617
5154     906     11      416     491
5155     618     1095    1016    794
5156     971     966     758     629
5157     538     419     420     259
5158     3       249     702     1216
5159     618     794     792     793
5160     616     848     629     554
5161     704     12      454     132
5162     668     671     363     666
5163     946     401     429     52
5164     672     450     671     104
5165     847     1268    672     668
5166     537     51      50      198
5167     711     1196    197     354
5168     710     201     197     79
5169     711     197     710     712
5170     929     196     434     197
5171     670     1258    1000    782
5172     1268    672     1013    847
5173     672     104     1013    847
5174     1172    1005    1028    866
5175     566     309     392     256
5176     984     978     567     979
5177     1056    1195    587     700
5178     689     30      505     377
5179     601     634     640     477
5180     635     535     404     784
5181     1188    640     831     1183
5182     297     1183    229     477
5183     479     297     230     1181
5184     1189    1184    1179    1187
5185     581     405     253     133
5186     635     717     1183    479
5187     798     581     797     627
5188     991     799     993     740
5189     1183    229     477     640
5190     670     668     1258    654
5191     668     1268    672     1257
5192     799     739     993     907
5193     1001    1258    656     782
5194     1133    1268    1014    1134
5195     663     664     669     668
5196     1002    729     425     730
5197     781     43      780     782
5198     1260    670     1257    1258
5199     626     771     888     143
5200     828     959     770     25
5201     663     468     670     433
5202     626     255     143     485
5203     662     656     782     192
5204     670     1000    399     400
5205     725     68      187     189
5206     949     534     533     948
5207     864     446     110     360
5208     1252    439     340     380
5209     1142    1030    754     1028
5210     933     918     928     652
5211     1225    697     1215    1217
5212     721     530     567     566
5213     864     446     360     248
5214     1009    375     843     1129
5215     864     1244    862     772
5216     862     248     360     233
5217     1010    1007    1246    1006
5218     834     1169    1171    1168
5219     834     865     660     817
5220     620     619     472     1118
5221     542     213     94      214
5222     1242    291     187     37
5223     538     566     392     284
5224     773     84      1230    559
5225     687     685     684     689
5226     1287    1077    685     1288
5227     1286    169     686     1078
5228     685     1288    1286    1287
5229     946     811     809     810
5230     1289    1081    1288    1082
5231     1286    1287    1078    686
5232     752     6       660     490
5233     827     315     322     24
5234     752     750     6       138
5235     752     660     6       517
5236     1141    593     608     646
5237     1154    1075    776     1065
5238     5       306     736     871
5239     826     659     1265    600
5240     960     160     26      485
5241     752     298     750     138
5242     1169    752     517     660
5243     533     547     96      340
5244     580     131     484     367
5245     531     304     418     256
5246     964     326     960     325
5247     531     304     256     136
5248     1244    1251    948     1124
5249     818     312     19      786
5250     513     588     591     308
5251     1226    1227    978     979
5252     626     485     370     255
5253     707     12      132     491
5254     1144    751     1043    750
5255     869     254     15      5
5256     984     1032    1027    983
5257     822     1166    786     818
5258     589     12      308     418
5259     692     251     126     368
5260     1043    159     785     414
5261     786     159     562     312
5262     785     19      818     125
5263     1052    1047    927     1048
5264     785     125     818     661
5265     922     486     14      148
5266     870     14      254     411
5267     785     786     159     1041
5268     926     786     1170    1041
5269     612     99      525     548
5270     720     486     259     299
5271     894     611     803     802
5272     540     391     633     482
5273     546     557     804     803
5274     546     803     894     540
5275     1085    1186    903     746
5276     1025    210     294     65
5277     1046    1044    1004    1186
5278     1052    1278    1046    1049
5279     1105    1100    1097    1099
5280     1011    184     657     337
5281     1097    154     761     573
5282     774     628     186     467
5283     432     1011    185     337
5284     774     940     337     939
5285     867     753     494     16
5286     922     1005    319     719
5287     694     506     280     281
5288     867     455     5       16
5289     809     328     199     52
5290     753     757     422     867
5291     66      212     625     339
5292     870     411     254     5
5293     544     465     174     173
5294     276     351     620     1121
5295     1117    339     791     625
5296     1117    1122    787     1118
5297     1120    791     1040    967
5298     472     1118    502     620
5299     1012    553     185     774
5300     550     352     549     186
5301     552     529     732     237
5302     550     625     542     541
5303     783     359     83      231
5304     1023    1020    1015    1017
5305     773     207     359     361
5306     1017    577     576     1096
5307     1096    1016    577     617
5308     1018    881     792     882
5309     552     732     529     536
5310     1240    188     37      187
5311     73      74      663     468
5312     1018    646     1017    881
5313     623     101     441     220
5314     668     220     441     102
5315     1017    577     593     646
5316     490     865     506     660
5317     667     71      558     72
5318     654     102     672     221
5319     608     1017    646     577
5320     1097    1095    617     761
5321     576     617     577     573
5322     617     577     573     593
5323     715     762     758     1234
5324     1012    1100    774     1011
5325     1096    1095    1016    617
5326     664     219     101     73
5327     665     100     483     219
5328     593     1017    881     1016
5329     1159    1157    1158    1153
5330     1106    815     644     1108
5331     644     1108    815     575
5332     542     472     213     214
5333     575     1093    766     815
5334     1197    1271    1056    722
5335     1209    1202    814     1208
5336     942     912     657     939
5337     936     182     747     208
5338     180     938     747     179
5339     1094    1092    852     1284
5340     1158    1106    1110    1108
5341     1283    1285    1287    586
5342     518     382     79      267
5343     1134    487     387     223
5344     1197    1056    1195    587
5345     560     1196    807     711
5346     781     426     43      192
5347     587     355     267     79
5348     587     510     518     267
5349     1034    1035    812     1283
5350     812     1283    586     1285
5351     1218    201     382     383
5352     1107    701     645     1066
5353     1016    577     593     1017
5354     1089    1088    1087    1086
5355     1020    1019    32      403
5356     1098    794     892     795
5357     1105    892     794     969
5358     1022    1099    1250    1021
5359     965     873     359     966
5360     974     110     361     359
5361     1009    458     188     157
5362     1247    439     68      189
5363     1240    188     187     68
5364     1023    911     32      333
5365     991     993     992     740
5366     522     36      35      184
5367     826     1265    659     918
5368     991     798     887     740
5369     1019    421     32      403
5370     796     992     596     597
5371     738     907     740     636
5372     988     524     879     637
5373     1131    140     456     156
5374     607     260     17      36
5375     764     406     158     38
5376     842     1190    1003    718
5377     1245    861     727     863
5378     1003    843     764     1050
5379     755     151     374     403
5380     846     972     843     850
5381     856     857     1094    1046
5382     859     841     718     1274
5383     986     769     770     771
5384     796     797     992     597
5385     886     504     417     27
5386     1063    21      313     8
5387     988     877     998     999
5388     801     903     1186    746
5389     1249    1009    157     375
5390     1051    1004    1046    1044
5391     1003    925     748     1050
5392     1085    1044    1046    1186
5393     1065    251     8       9
5394     1178    858     1186    903
5395     663     668     623     664
5396     875     165     504     163
5397     875     417     504     165
5398     539     289     376     166
5399     1151    1154    776     1065
5400     1001    790     779     955
5401     954     955     1001    1138
5402     1001    778     779     656
5403     1199    1014    1268    1013
5404     778     847     224     221
5405     1032    1031    1024    837
5406     379     882     176     175
5407     721     566     982     564
5408     982     1287    564     586
5409     743     175     379     153
5410     823     819     492     127
5411     1123    1189    398     70
5412     139     751     138     750
5413     1226    979     1228    1227
5414     796     409     128     130
5415     775     1065    691     251
5416     775     251     691     690
5417     775     776     21      777
5418     823     775     141     820
5419     665     191     72      73
5420     738     416     11      285
5421     737     581     253     503
5422     775     1065    776     691
5423     626     888     317     485
5424     626     888     485     143
5425     561     381     469     198
5426     798     627     626     581
5427     626     133     581     415
5428     133     405     724     581
5429     597     409     129     128
5430     699     579     703     702
5431     579     121     367     484
5432     597     128     129     3
5433     775     820     424     141
5434     1022    1250    178     431
5435     885     875     504     163
5436     892     1101    1250    890
5437     1104    553     891     968
5438     1221    818     125     661
5439     1250    1021    466     431
5440     1022    1021    1250    431
5441     631     311     394     7
5442     892     334     890     178
5443     1271    388     1013    104
5444     1134    847     1013    442
5445     579     129     121     3
5446     581     503     133     253
5447     1199    354     1013    355
5448     631     690     839     692
5449     1014    223     1013    354
5450     1257    667     655     1255
5451     1217    1       2       122
5452     620     542     472     619
5453     214     541     94      542
5454     529     236     238     237
5455     671     450     119     226
5456     767     321     71      42
5457     529     238     236     94
5458     550     352     93      295
5459     685     684     689     1286
5460     705     588     905     806
5461     689     688     686     564
5462     610     217     449     116
5463     1286    685     1287    686
5464     614     1179    952     1123
5465     1077    685     687     678
5466     11      906     708     491
5467     610     449     278     240
5468     708     11      706     636
5469     636     11      906     708
5470     952     109     229     232
5471     449     278     97      98
5472     278     610     98      449
5473     953     452     1124    109
5474     1124    229     109     358
5475     757     754     980     868
5476     514     1020    1015    33
5477     279     117     614     246
5478     1020    753     152     33
5479     608     609     607     1141
5480     515     1057    363     242
5481     1141    1142    646     868
5482     152     757     422     753
5483     867     756     753     757
5484     757     869     868     980
5485     723     766     700     675
5486     983     588     806     591
5487     756     646     755     754
5488     101     73      74      663
5489     985     588     983     531
5490     999     994     992     993
5491     619     212     213     67
5492     908     569     806     591
5493     1065    251     9       637
5494     908     28      578     167
5495     1024    808     1031    998
5496     787     1117    619     67
5497     1256    1067    474     473
5498     1068    189     187     292
5499     1247    68      439     380
5500     1018    881     1016    792
5501     1238    303     234     307
5502     1098    1099    1016    1021
5503     1118    481     95      502
5504     1118    502     95      472
5505     911     1022    912     335
5506     763     1039    762     1006
5507     938     747     765     940
5508     617     573     761     1130
5509     1097    761     617     573
5510     552     936     732     536
5511     618     1095    794     616
5512     918     1264    1265    885
5513     963     46      324     45
5514     600     659     288     460
5515     744     76      195     194
5516     353     222     790     75
5517     960     26      326     318
5518     889     886     408     27
5519     1274    615     1272    594
5520     1274    594     832     527
5521     1248    190     398     38
5522     1183    479     297     478
5523     1207    815     766     1093
5524     1189    398     70      39
5525     114     233     862     948
5526     854     641     857     860
5527     1085    1186    858     903
5528     718     1274    527     594
5529     509     556     302     527
5530     718     841     535     527
5531     961     741     600     428
5532     1030    1143    1149    1276
5533     989     126     596     693
5534     1192    398     406     38
5535     1172    1028    835     836
5536     615     1272    594     1145
5537     1146    1274    1272    925
5538     1150    1145    881     880
5539     951     115     97      239
5540     1092    815     1093    575
5541     1093    585     852     545
5542     582     851     602     1093
5543     572     712     1069    539
5544     827     142     315     24
5545     23      315     827     142
5546     1112    814     1207    815
5547     282     130     316     825
5548     929     196     376     343
5549     951     97      216     239
5550     534     69      216     949
5551     988     991     986     999
5552     879     637     652     872
5553     990     524     769     282
5554     769     130     770     771
5555     1176    1174    1171    1168
5556     785     159     786     19
5557     1050    1275    1041    1052
5558     532     356     81      205
5559     320     424     1208    1045
5560     532     81      293     205
5561     602     107     500     206
5562     934     354     434     487
5563     700     675     643     202
5564     1196    197     354     79
5565     1014    354     487     223
5566     856     1278    859     1046
5567     730     23      425     315
5568     1275    1049    1050    1149
5569     781     782     192     43
5570     673     43      322     315
5571     944     1228    979     1227
5572     1221    1226    1220    838
5573     572     1069    712     1071
5574     926     1048    927     821
5575     1279    1273    1081    1277
5576     1165    1282    1287    1162
5577     806     1024    983     883
5578     473     474     1256    215
5579     1052    1094    1046    1278
5580     994     909     907     993
5581     1164    1288    1282    1081
5582     727     547     96      277
5583     852     1277    1082    583
5584     898     111     727     215
5585     1112    1092    815     1093
5586     946     813     436     811
5587     1288    1081    1164    677
5588     1289    1038    1082    1284
5589     1054    451     244     243
5590     1060    451     244     1054
5591     1055    1270    1197    1198
5592     1059    226     443     388
5593     994     905     705     708
5594     787     95      473     67
5595     788     235     480     474
5596     1254    1057    1262    1058
5597     850     1146    1140    748
5598     813     227     202     575
5599     813     643     202     470
5600     787     292     497     473
5601     813     435     811     645
5602     644     575     813     643
5603     813     645     470     435
5604     945     401     813     80
5605     874     523     629     554
5606     787     1113    95      1118
5607     966     523     874     526
5608     849     556     845     873
5609     842     718     841     535
5610     526     523     437     966
5611     526     873     437     83
5612     509     555     350     526
5613     1013    104     355     442
5614     672     102     104     221
5615     934     354     958     711
5616     767     41      71      321
5617     556     83      526     509
5618     1013    442     355     223
5619     762     1039    1234    1006
5620     667     72      191     71
5621     321     1055    731     1262
5622     847     442     224     221
5623     627     597     409     580
5624     618     848     616     554
5625     515     100     558     633
5626     928     539     1069    653
5627     667     515     666     665
5628     667     72      558     665
5629     613     803     342     272
5630     525     548     558     633
5631     612     611     803     540
5632     557     71      803     272
5633     842     717     1180    635
5634     1058    557     804     1057
5635     954     476     475     273
5636     782     192     43      400
5637     1128    711     934     958
5638     1059    1053    443     451
5639     1128    934     711     929
5640     789     74      385     193
5641     1003    1192    1185    1004
5642     660     125     124     6
5643     874     555     556     526
5644     208     936     88      732
5645     936     88      732     895
5646     628     895     536     734
5647     734     895     759     628
5648     1235    1236    974     973
5649     846     1249    375     1009
5650     936     182     88      895
5651     396     904     308     910
5652     660     6       517     125
5653     706     797     503     484
5654     703     579     706     484
5655     706     708     707     11
5656     706     737     636     11
5657     701     1218    518     510
5658     905     806     588     591
5659     797     737     503     581
5660     598     992     706     597
5661     930     343     376     48
5662     798     737     797     581
5663     1089    1045    1047    746
5664     599     596     598     597
5665     959     160     143     25
5666     960     26      318     317
5667     577     593     607     573
5668     970     270     58      351
5669     736     605     1141    592
5670     609     607     605     522
5671     1179    1189    1123    70
5672     606     607     522     576
5673     1179    1189    640     1123
5674     1149    748     925     1050
5675     1125    951     1123    98
5676     1252    533     547     861
5677     772     358     360     231
5678     948     233     452     114
5679     1193    1008    1249    972
5680     655     399     191     433
5681     646     1017    881     593
5682     1144    1043    1169    750
5683     1169    592     750     871
5684     774     747     628     940
5685     1022    178     179     333
5686     1017    1015    608     1020
5687     42      1262    321     22
5688     1262    321     767     42
5689     1200    321     40      41
5690     546     241     118     391
5691     805     119     118     244
5692     631     595     311     692
5693     605     736     1141    609
5694     739     886     875     417
5695     910     308     396     257
5696     1216    453     3       249
5697     707     491     132     369
5698     609     494     867     753
5699     182     747     208     60
5700     1212    304     134     454
5701     565     812     650     648
5702     890     968     891     59
5703     552     936     747     87
5704     1212    283     134     304
5705     1051    1004    1050    1049
5706     747     936     208     87
5707     1212    531     985     978
5708     1229    1226    1227    978
5709     1027    982     630     586
5710     978     531     567     923
5711     584     204     293     206
5712     632     310     1       280
5713     1220    595     1216    311
5714     660     490     310     506
5715     705     806     985     588
5716     1170    1168    1169    661
5717     632     1222    1217    120
5718     525     633     558     100
5719     515     100     633     242
5720     1245    1247    727     547
5721     1257    666     667     1057
5722     558     218     665     72
5723     1225    595     1216    1220
5724     695     124     660     661
5725     665     664     73      219
5726     798     724     581     626
5727     632     1       310     124
5728     1217    366     120     453
5729     1214    410     135     4
5730     1222    120     124     394
5731     769     770     130     825
5732     620     276     472     214
5733     1113    445     303     235
5734     212     542     619     213
5735     931     928     638     933
5736     888     408     724     317
5737     1119    559     58      795
5738     1117    67      339     212
5739     932     1137    921     954
5740     832     816     841     82
5741     829     637     652     638
5742     977     374     31      55
5743     621     56      331     332
5744     964     160     324     161
5745     828     316     395     25
5746     1013    355     104     388
5747     930     288     48      163
5748     830     261     680     45
5749     1235    873     965     966
5750     1265    918     288     659
5751     910     28      908     257
5752     963     962     45      324
5753     1003    718     1190    845
5754     1146    849     848     615
5755     698     250     2       4
5756     1217    120     366     1
5757     718     845     556     535
5758     1149    1041    1042    1050
5759     1280    1272    1149    1276
5760     842     1190    718     535
5761     849     718     845     556
5762     574     717     357     479
5763     603     858     641     1181
5764     922     719     1177    1005
5765     984     978     1226    985
5766     1151    1152    1062    563
5767     1062    1154    1111    1152
5768     639     1075    1070    1062
5769     614     278     115     117
5770     949     452     953     239
5771     98      614     115     1123
5772     97      98      278     115
5773     524     1075    1065    691
5774     735     448     113     91
5775     735     91      113     92
5776     895     995     896     209
5777     536     734     92      211
5778     552     86      236     87
5779     735     732     362     895
5780     733     732     529     237
5781     733     362     112     735
5782     623     654     624     220
5783     1260    1000    729     655
5784     664     483     441     101
5785     1133    1268    1127    1014
5786     192     74      789     44
5787     654     624     778     656
5788     224     955     779     387
5789     630     1027    586     648
5790     950     678     1177    719
5791     1172    1170    1169    1143
5792     192     44      789     781
5793     921     344     683     476
5794     571     392     397     29
5795     632     1217    122     1
5796     569     262     397     309
5797     721     956     567     530
5798     1142    646     868     754
5799     709     703     699     706
5800     1289    1078    1285    1080
5801     688     30      420     505
5802     1170    1143    1175    1275
5803     1173    1177    835     1005
5804     950     678     720     721
5805     1219    345     201     78
5806     1236    1237    863     726
5807     621     331     555     554
5808     1065    21      8       251
5809     523     554     331     57
5810     523     56      555     350
5811     757     152     422     15
5812     523     555     56      331
5813     874     971     848     629
5814     753     493     494     16
5815     757     755     756     152
5816     747     891     1100    553
5817     1013    355     354     223
5818     874     555     523     554
5819     711     434     354     197
5820     882     743     379     792
5821     1018    1019    743     1021
5822     743     379     792     1021
5823     175     743     379     882
5824     1113    898     1115    1241
5825     622     755     374     403
5826     622     647     1018    882
5827     622     882     743     175
5828     628     186     467     211
5829     743     1019    403     421
5830     653     289     165     163
5831     976     31      1029    836
5832     833     543     1083    373
5833     783     973     772     1191
5834     833     824     1273    543
5835     824     836     1276    1273
5836     1276    1272    824     1273
5837     885     459     163     504
5838     832     1273    1274    1277
5839     908     167     198     50
5840     539     196     166     376
5841     1063    8       142     9
5842     1018    647     881     882
5843     1145    975     1030    1272
5844     778     386     221     224
5845     1134    224     442     387
5846     824     1272    1030    975
5847     977     622     880     647
5848     622     621     175     332
5849     612     611     246     614
5850     1200    1202    1208    642
5851     977     621     622     332
5852     1018    1017    755     1019
5853     864     1244    772     973
5854     669     433     191     73
5855     1150    647     880     881
5856     1124    109     452     358
5857     1030    975     880     1029
5858     604     952     232     247
5859     1004    1003    764     1050
5860     1185    406     39      423
5861     842     717     858     1180
5862     1272    1030    1149    1276
5863     667     665     191     72
5864     729     42      655     399
5865     540     612     279     482
5866     22      1262    321     731
5867     1010    971     715     972
5868     667     666     515     1057
5869     1058    767     667     1255
5870     669     655     191     433
5871     546     242     391     118
5872     1243    1236    1237    1233
5873     805     1057    804     242
5874     610     217     98      449
5875     525     218     99      482
5876     558     440     72      71
5877     635     717     479     228
5878     1178    1183    601     640
5879     1058    804     1205    1054
5880     849     971     874     873
5881     1004    1185    1044    423
5882     240     117     614     279
5883     540     241     391     279
5884     612     99      217     116
5885     556     509     526     555
5886     1246    1247    380     68
5887     532     675     356     227
5888     609     605     736     298
5889     594     349     56      269
5890     849     873     845     971
5891     556     784     83      404
5892     763     338     37      154
5893     948     534     533     861
5894     773     84      207     361
5895     523     350     57      331
5896     1278    925     1049    1274
5897     1181    1183    1182    717
5898     1246    188     68      263
5899     874     526     523     555
5900     966     207     437     359
5901     801     423     1185    39
5902     635     404     535     228
5903     860     535     389     228
5904     501     498     1114    234
5905     535     841     389     302
5906     590     696     1224    1213
5907     579     580     484     367
5908     4       1213    702     696
5909     622     175     153     55
5910     703     484     252     407
5911     977     374     647     1029
5912     1130    1131    573     260
5913     1118    1117    619     787
5914     542     619     213     472
5915     620     1118    502     1121
5916     619     787     95      1118
5917     1117    212     619     67
5918     726     725     898     727
5919     1117    1116    339     787
5920     1120    1040    791     1116
5921     1197    1056    1198    1195
5922     1110    1201    1195    1153
5923     218     73      665     72
5924     1070    1062    1111    572
5925     1058    667     557     1057
5926     560     1152    1195    1198
5927     773     207     629     966
5928     619     213     95      67
5929     1119    1230    1231    1114
5930     587     1195    1196    701
5931     701     1195    1196    807
5932     1135    1128    728     913
5933     829     638     674     637
5934     1034    1092    1283    649
5935     652     878     879     872
5936     1235    1233    758     966
5937     1140    617     1016    618
5938     560     807     1071    711
5939     1002    914     315     43
5940     1075    639     637     1065
5941     559     629     57      793
5942     798     797     737     740
5943     496     58      795     177
5944     1232    1231    1119    1230
5945     820     562     1048    20
5946     518     382     201     79
5947     1063    8       313     23
5948     812     945     1283    1285
5949     53      401     946     947
5950     806     705     840     997
5951     797     627     580     597
5952     1070    1154    1062    1075
5953     991     796     990     769
5954     959     888     770     771
5955     959     771     25      143
5956     796     990     596     992
5957     724     626     888     317
5958     581     133     626     724
5959     519     198     346     381
5960     626     485     317     370
5961     769     872     770     825
5962     627     771     626     143
5963     783     845     784     873
5964     190     341     1251    1248
5965     1251    949     69      533
5966     788     787     95      474
5967     534     861     277     547
5968     534     861     114     277
5969     1285    327     53      169
5970     775     21      141     424
5971     949     239     114     452
5972     711     1196    710     197
5973     510     200     266     383
5974     519     346     461     381
5975     820     141     20      424
5976     312     562     820     20
5977     864     974     1236    973
5978     613     803     802     342
5979     864     862     360     772
5980     727     861     111     863
5981     861     111     863     248
5982     561     381     199     469
5983     864     360     862     248
5984     1058    1262    1255    1057
5985     1261    1055    731     1198
5986     1113    95      1118    481
5987     1114    1113    1118    481
5988     596     126     128     3
5989     904     12      491     396
5990     906     491     146     396
5991     767     1255    42      71
5992     667     1255    71      191
5993     1057    671     363     119
5994     509     350     56      393
5995     509     350     393     302
5996     594     56      332     269
5997     1061    1271    1059    722
5998     1059    1271    671     226
5999     1199    1013    1268    1271
6000     3       702     121     579
6001     808     989     998     997
6002     523     350     331     56
6003     775     21      251     127
6004     519     78      381     461
6005     1034    1283    812     649
6006     677     372     171     150
6007     693     808     837     840
6008     916     167     49      198
6009     1194    165     49      147
6010     929     196     343     434
6011     1226    1223    1220    838
6012     1076    1219    1069    1071
6013     807     518     710     1196
6014     648     561     650     537
6015     1158    1112    1106    815
6016     1289    1079    1288    1286
6017     1004    406     423     158
6018     535     228     404     302
6019     860     389     274     357
6020     855     841     816     471
6021     700     643     701     587
6022     701     645     1066    510
6023     1011    657     184     576
6024     1096    1097    1095    617
6025     891     747     765     179
6026     1098    1016    794     792
6027     917     289     166     346
6028     520     346     166     461
6029     617     1097    576     1096
6030     573     1097    432     576
6031     538     284     392     419
6032     1115    1239    1241    898
6033     729     1255    655     42
6034     1061    1059    1060    1053
6035     1260    655     729     1255
6036     767     667     71      557
6037     1255    767     667     71
6038     1255    655     42      191
6039     292     787     1241    1067
6040     788     235     303     480
6041     805     804     1058    1054
6042     863     446     111     307
6043     863     446     248     111
6044     1074    1072    1034    883
6045     1089    1088    927     1048
6046     1237    110     307     361
6047     926     562     786     1041
6048     851     1093    585     852
6049     1177    1175    1164    1165
6050     1086    1038    1094    927
6051     1250    1021    792     466
6052     773     1233    966     758
6053     1119    498     85      58
6054     629     966     207     57
6055     1121    1114    481     85
6056     1115    234     1114    1238
6057     762     1130    617     761
6058     983     806     569     591
6059     1040    291     338     66
6060     1116    497     291     339
6061     673     43      426     322
6062     790     954     683     475
6063     1167    1175    926     1170
6064     822     312     786     562
6065     821     1048    1088    820
6066     666     483     363     441
6067     821     823     1088    839
6068     1151    1064    1065    776
6069     789     790     44      193
6070     672     847     221     104
6071     662     192     468     74
6072     524     879     1075    998
6073     1065    637     9       1063
6074     959     324     160     323
6075     251     524     637     1065
6076     964     160     161     325
6077     1263    318     326     162
6078     774     553     1100    1012
6079     514     753     33      493
6080     1065    1063    8       21
6081     308     588     589     513
6082     513     531     418     256
6083     1020    756     755     152
6084     513     528     256     309
6085     513     588     528     591
6086     513     528     588     531
6087     1012    185     553     967
6088     1097    155     154     432
6089     67      787     95      619
6090     757     869     15      867
6091     1020    152     403     32
6092     1023    1022    1099    1015
6093     1012    155     432     185
6094     1102    155     338     154
6095     609     522     606     607
6096     432     573     36      154
6097     890     1101    1250    891
6098     619     1118    95      472
6099     913     638     728     674
6100     928     878     1069    879
6101     904     705     588     905
6102     737     253     144     285
6103     580     503     484     131
6104     826     918     652     1266
6105     876     1069    917     653
6106     524     1075    691     998
6107     1073    879     877     998
6108     763     456     1130    154
6109     1230    1238    1114    234
6110     794     559     793     758
6111     727     111     277     215
6112     715     850     971     848
6113     547     439     96      340
6114     1119    758     1230    559
6115     1098    792     1250    1021
6116     58      795     177     892
6117     892     890     334     58
6118     892     1119    794     969
6119     1119    498     1230    1114
6120     559     58      795     496
6121     795     507     793     496
6122     548     440     272     99
6123     558     440     218     72
6124     558     100     665     218
6125     559     84      57      207
6126     1150    1142    647     881
6127     73      664     669     663
6128     654     782     662     656
6129     1246    188     1009    1006
6130     665     483     664     219
6131     666     664     441     668
6132     670     669     433     655
6133     664     483     101     219
6134     1051    1044    1045    20
6135     623     668     220     441
6136     736     752     306     298
6137     1141    609     607     605
6138     608     607     577     593
6139     1081    1082    1038    1277
6140     960     143     160     485
6141     959     771     770     25
6142     1274    1272    925     1049
6143     874     848     615     554
6144     592     605     749     750
6145     832     1272    1273    824
6146     29      392     538     571
6147     510     200     382     267
6148     825     9       282     637
6149     672     1269    671     1257
6150     643     200     510     267
6151     1196    354     355     79
6152     1231    1122    1115    1241
6153     1002    729     1260    1000
6154     728     572     638     913
6155     983     567     531     566
6156     627     143     626     415
6157     20      312     141     820
6158     602     901     854     641
6159     568     569     630     570
6160     994     636     740     907
6161     685     981     688     678
6162     785     661     1169    517
6163     994     992     993     740
6164     816     82      348     471
6165     832     348     82      174
6166     718     527     1274    841
6167     556     83      509     302
6168     1160    927     1088    821
6169     792     554     793     507
6170     544     174     269     378
6171     842     535     860     635
6172     401     512     384     945
6173     947     1080    1078    172
6174     813     435     470     436
6175     643     267     202     470
6176     952     109     1124    229
6177     873     971     1235    783
6178     763     762     761     1130
6179     559     496     57      84
6180     527     56      349     393
6181     538     258     720     956
6182     1084    330     1079    172
6183     1081    1277    1273    1083
6184     1148    1170    1169    1043
6185     856     854     855     853
6186     872     637     652     825
6187     587     79      1196    355
6188     1172    1028    1005    835
6189     684     171     377     170
6190     1286    1078    1079    463
6191     1141    593     1140    1131
6192     1041    1048    562     20
6193     823     776     1090    1088
6194     1285    169     565     327
6195     950     1177    922     719
6196     777     1151    1064    642
6197     950     719     720     678
6198     820     312     141     492
6199     627     580     409     10
6200     716     766     675     676
6201     567     923     531     530
6202     1089    1045    1208    777
6203     775     424     777     21
6204     897     1205    800     41
6205     931     928     572     638
6206     424     1208    1045    777
6207     244     245     1054    106
6208     897     41      39      264
6209     512     172     384     268
6210     516     347     768     204
6211     645     510     200     266
6212     512     384     172     401
6213     584     206     854     274
6214     516     583     768     347
6215     684     1079    1084    330
6216     545     384     768     512
6217     644     1108    575     643
6218     1109    1070    1154    1111
6219     674     142     1063    23
6220     1071    710     1219    712
6221     1137    273     487     77
6222     856     854     853     851
6223     1131    156     713     140
6224     474     788     787     1067
6225     1129    713     156     375
6226     694     123     281     280
6227     1140    1130    593     617
6228     1132    1131    1129    713
6229     1242    291     37      338
6230     715     616     762     848
6231     1131    456     260     1130
6232     752     138     306     298
6233     559     496     795     793
6234     86      351     551     214
6235     635     1190    535     784
6236     288     163     930     459
6237     771     887     991     798
6238     885     459     27      162
6239     627     409     143     10
6240     875     163     653     165
6241     652     928     638     879
6242     639     637     1065    1063
6243     581     133     131     415
6244     539     166     917     289
6245     1005    835     149     319
6246     1223    595     631     692
6247     922     14      486     319
6248     1177    1005    719     835
6249     887     144     405     408
6250     1222    1217    120     453
6251     720     486     258     259
6252     853     1277    583     516
6253     651     1072    1066    511
6254     587     355     225     267
6255     518     1218    201     382
6256     518     267     510     382
6257     701     518     587     510
6258     1199    958     354     1196
6259     701     587     643     510
6260     908     167     50      28
6261     519     1069    1072    1219
6262     1073    519     916     917
6263     813     227     575     80
6264     976     543     544     173
6265     532     575     1093    766
6266     639     638     1070    879
6267     584     206     582     854
6268     532     81      582     293
6269     860     858     717     641
6270     584     768     585     204
6271     1278    842     718     859
6272     584     585     293     204
6273     1146    718     849     615
6274     677     543     150     171
6275     677     543     836     150
6276     720     259     678     299
6277     836     521     679     372
6278     1140    850     1132    848
6279     544     174     833     832
6280     833     1083    54      465
6281     833     583     816     348
6282     1208    642     777     40
6283     1152    731     563     642
6284     313     563     23      22
6285     560     958     1196    711
6286     983     591     569     528
6287     946     53      810     429
6288     1041    159     1050    20
6289     634     611     246     365
6290     1004    1044    20      423
6291     1043    1042    1041    18
6292     1042    713     375     18
6293     349     841     832     527
6294     651     561     809     650
6295     1188    1191    831     1124
6296     897     899     802     1184
6297     1182    635     717     1183
6298     763     1039    37      338
6299     140     1131    456     260
6300     607     36      17      495
6301     977     622     621     880
6302     1130    1129    1131    456
6303     751     1042    18      713
6304     757     868     756     754
6305     647     1142    646     881
6306     1147    1149    1042    748
6307     1029    836     31      149
6308     1274    832     841     527
6309     835     719     287     319
6310     922     319     924     14
6311     372     521     679     687
6312     679     521     835     719
6313     1146    925     1272    1149
6314     671     450     226     104
6315     651     1072    1034    649
6316     587     518     79      267
6317     630     569     883     648
6318     1013    442     847     104
6319     667     557     558     71
6320     1024    1073    883     806
6321     453     1217    366     249
6322     595     311     692     126
6323     695     660     124     310
6324     697     1214    1213    590
6325     129     597     3       579
6326     599     699     598     1224
6327     533     534     547     861
6328     763     458     1129    456
6329     1009    157     1129    458
6330     1145    1140    881     848
6331     1245    1251    861     862
6332     1010    762     1234    1006
6333     763     1039    338     761
6334     1131    1129    713     156
6335     1018    743     882     792
6336     1041    1050    159     18
6337     180     181     760     938
6338     559     496     84      58
6339     832     594     349     527
6340     792     176     882     331
6341     714     1006    1010    1009
6342     1131    1129    156     456
6343     751     1131    713     140
6344     1066    645     266     510
6345     808     691     692     690
6346     857     901     1085    858
6347     883     519     1073    1072
6348     1219    710     201     345
6349     643     470     645     200
6350     838     839     631     818
6351     809     469     199     328
6352     908     537     569     50
6353     909     907     739     578
6354     908     806     1073    996
6355     1110    807     1195    701
6356     684     464     1079    330
6357     1033    839     823     690
6358     770     771     130     25
6359     578     877     1073    1194
6360     513     531     256     528
6361     908     883     537     916
6362     990     128     282     130
6363     1107    807     701     1066
6364     1194    877     876     739
6365     1194    739     876     875
6366     532     585     205     293
6367     946     812     811     810
6368     821     820     562     1048
6369     1078    1079    329     172
6370     1078    1079    463     329
6371     1286    1078    463     169
6372     1110    1106    701     1108
6373     1092    945     545     1284
6374     1157    1087    777     776
6375     947     512     945     1080
6376     994     636     905     708
6377     908     883     569     537
6378     1163    1281    927     1038
6379     1214    943     135     283
6380     513     569     309     257
6381     1285    327     810     53
6382     1066    1218    383     78
6383     561     199     809     469
6384     537     570     648     569
6385     650     168     810     327
6386     650     565     327     810
6387     1219    511     519     78
6388     946     811     945     813
6389     809     328     429     168
6390     947     945     512     401
6391     567     566     530     531
6392     684     1079    464     463
6393     809     650     462     168
6394     689     684     687     377
6395     1146    850     925     748
6396     833     543     1273    1083
6397     1084    54      583     1083
6398     516     816     583     348
6399     583     268     768     347
6400     543     373     833     544
6401     1073    1194    916     578
6402     687     372     677     679
6403     1082    583     1084    768
6404     1289    1080    1084    1079
6405     1031    1075    998     691
6406     532     293     582     585
6407     947     1080    1285    1078
6408     1092    649     945     1283
6409     512     768     1084    268
6410     946     812     1285    945
6411     643     1108    766     700
6412     1059    1271    388     722
6413     1196    701     518     587
6414     651     561     1072    511
6415     526     873     966     437
6416     559     629     207     57
6417     556     784     873     83
6418     554     629     793     57
6419     556     404     535     784
6420     1020    755     1019    403
6421     1151    1152    563     642
6422     1024    840     997     806
6423     648     537     650     570
6424     701     510     643     645
6425     930     376     539     653
6426     539     712     166     196
6427     539     166     520     917
6428     929     197     712     196
6429     744     741     195     76
6430     621     555     331     56
6431     1150    1149    1146    1272
6432     622     55      153     374
6433     1169    661     660     517
6434     977     332     55      378
6435     594     555     621     56
6436     331     555     554     523
6437     1043    414     785     413
6438     860     228     635     535
6439     1051    1045    1047    1048
6440     807     1066    1071    1219
6441     1277    583     516     816
6442     602     206     582     81
6443     855     471     584     274
6444     602     206     81      107
6445     1045    746     1208    320
6446     999     998     989     997
6447     1090    776     775     777
6448     1045    424     820     20
6449     1151    1064    563     1063
6450     823     690     819     127
6451     176     177     792     466
6452     792     882     176     379
6453     1065    1064    21      776
6454     1091    1112    1156    1087
6455     716     1053    1054    243
6456     575     227     202     675
6457     644     945     813     575
6458     882     848     554     1145
6459     1088    776     1090    1155
6460     575     227     532     205
6461     675     575     643     202
6462     1020    755     1017    1019
6463     1011    337     432     184
6464     576     573     36      432
6465     607     576     573     36
6466     607     495     522     36
6467     912     33      62      34
6468     514     753     493     494
6469     1020    606     514     1015
6470     1023    1021    32      1019
6471     761     1130    573     154
6472     738     146     416     145
6473     691     690     251     692
6474     976     836     543     150
6475     679     836     835     521
6476     836     287     521     372
6477     926     562     1041    1048
6478     1037    1035    1036    1161
6479     521     719     299     287
6480     569     983     568     630
6481     946     809     52      429
6482     564     169     29      565
6483     1288    684     1084    1083
6484     1285    1078    169     53
6485     691     1033    776     690
6486     568     528     571     566
6487     684     1288    1286    685
6488     1090    820     1045    424
6489     946     1285    812     810
6490     1282    1162    1283    1287
6491     644     1106    1108    645
6492     651     561     650     648
6493     537     883     648     561
6494     1090    1089    1087    777
6495     1289    1080    1079    1078
6496     686     169     1285    1078
6497     1285    565     810     327
6498     1152    1198    563     731
6499     586     686     565     1285
6500     605     750     298     138
6501     977     332     622     55
6502     750     517     6       139
6503     718     1278    1274    925
6504     749     1131    751     140
6505     1147    751     713     1042
6506     1043    517     750     139
6507     736     5       867     455
6508     1050    1052    1041    1048
6509     819     822     820     312
6510     1082    1277    1083    583
6511     836     521     287     835
6512     1041    20      562     159
6513     1041    20      1050    1048
6514     833     373     1083    465
6515     1174    979     981     1177
6516     305     1043    18      751
6517     856     855     860     859
6518     853     584     516     768
6519     853     768     516     583
6520     855     859     816     841
6521     516     1277    816     855
6522     516     471     816     348
6523     1242    1039    1232    1040
6524     615     555     1145    594
6525     1145    554     882     621
6526     788     474     480     1067
6527     1096    1099    1097    1015
6528     37      1242    338     1039
6529     57      966     523     629
6530     859     1274    816     841
6531     437     57      966     523
6532     3       693     126     595
6533     879     988     877     998
6534     728     1198    730     563
6535     988     879     878     872
6536     989     692     251     126
6537     599     598     596     693
6538     923     979     978     1227
6539     822     819     839     818
6540     834     660     1169    661
6541     1149    748     1050    1042
6542     1221    838     1220    818
6543     870     866     869     254
6544     1220    311     631     595
6545     1084    1080    172     1079
6546     1084    583     54      268
6547     170     684     430     330
6548     1052    926     1275    1041
6549     1082    1084    583     1083
6550     1050    1042    18      1041
6551     764     1050    1042    158
6552     764     158     1042    375
6553     1148    1147    1149    1042
6554     1043    517     139     413
6555     158     1042    18      1050
6556     748     843     1050    1042
6557     985     588     531     589
6558     884     1027    983     630
6559     513     528     309     569
6560     819     820     822     823
6561     1223    693     595     692
6562     531     530     136     256
6563     923     531     136     304
6564     531     589     418     304
6565     589     513     418     308
6566     927     1088    821     1048
6567     538     721     566     530
6568     593     573     1130    1131
6569     544     832     975     594
6570     1020    755     403     152
6571     743     1019    755     403
6572     1194    165     739     875
6573     908     537     50      198
6574     693     992     989     997
6575     1194    578     739     147
6576     1194    917     916     346
6577     519     916     917     346
6578     554     331     882     621
6579     1119    1103    794     969
6580     882     621     331     175
6581     1021    379     32      1019
6582     554     793     507     57
6583     523     554     57      629
6584     617     1130    593     573
6585     622     621     882     175
6586     606     657     576     184
6587     700     202     643     267
6588     700     675     202     105
6589     587     1196    79      518
6590     1051    1052    1046    1049
6591     901     1085    1093    851
6592     1278    1046    1049    925
6593     602     854     206     500
6594     1093    851     585     582
6595     716     444     676     356
6596     532     675     676     356
6597     1289    1283    1281    1284
6598     1203    1055    767     1058
6599     565     686     564     169
6600     710     1196    518     79
6601     710     1196    79      197
6602     1219    201     710     1218
6603     710     712     197     345
6604     807     1219    1218    1066
6605     1219    712     710     345
6606     1072    511     1219    1066
6607     1149    1280    1049    1272
6608     775     690     127     251
6609     1033    690     808     839
6610     1069    917     520     519
6611     989     126     693     692
6612     807     1219    710     1218
6613     807     710     711     1196
6614     776     1033    1088    823
6615     1219    511     78      1066
6616     1069    520     712     1219
6617     563     23      22      730
6618     1064    563     313     642
6619     524     691     1065    251
6620     775     1065    251     21
6621     775     776     1065    21
6622     946     1285    810     53
6623     947     512     172     401
6624     1090    1087    776     777
6625     811     266     645     435
6626     809     511     266     199
6627     651     809     561     511
6628     809     650     469     462
6629     813     436     811     435
6630     202     575     643     813
6631     977     975     621     332
6632     544     543     373     173
6633     867     753     16      422
6634     1287    586     1285    686
6635     842     635     1190    535
6636     923     531     530     136
6637     631     819     839     690
6638     698     697     1217    2
6639     631     368     690     692
6640     976     544     378     173
6641     822     786     821     562
6642     7       818     312     19
6643     1288    1083    677     684
6644     1221    125     818     394
6645     785     661     517     125
6646     1033    1036    1155    1088
6647     561     519     511     381
6648     809     810     168     429
6649     650     327     570     300
6650     651     511     1066    811
6651     511     811     266     1066
6652     1090    424     775     820
6653     1280    1274    1273    1277
6654     1075    776     1065    691
6655     1072    1073    1069    519
6656     511     1066    266     78
6657     651     809     810     650
6658     519     561     883     916
6659     520     461     519     346
6660     519     916     346     198
6661     519     511     381     78
6662     1091    1094    1284    1092
6663     807     701     1066    1218
6664     1064    21      776     777
6665     1194    877     1073    917
6666     1181    858     641     717
6667     534     96      547     277
6668     1003    925     1050    1049
6669     714     1006    1009    1129
6670     1273    677     1083    543
6671     527     841     302     349
6672     509     56      527     393
6673     844     921     659     301
6674     509     555     527     56
6675     1187    1185    1189    1184
6676     846     1003    843     764
6677     594     527     555     56
6678     532     676     81      356
6679     856     1094    852     1277
6680     853     582     851     854
6681     575     532     227     675
6682     602     81      532     676
6683     602     851     582     854
6684     852     768     545     585
6685     1135    935     933     1137
6686     639     674     637     1063
6687     572     929     711     712
6688     1069    653     539     917
6689     1069    519     520     1219
6690     600     288     428     164
6691     935     343     1137    434
6692     934     487     958     354
6693     829     652     919     638
6694     833     1277    816     583
6695     1005    1028    866     254
6696     1166    1170    661     1168
6697     1273    677     543     836
6698     976     836     824     543
6699     976     55      31      173
6700     1279    1163    1081    1164
6701     836     835     287     149
6702     169     686     564     689
6703     594     527     56      349
6704     466     1021    379     32
6705     674     9       1063    142
6706     524     637     825     282
6707     658     928     878     653
6708     571     565     564     29
6709     566     256     531     528
6710     983     566     531     528
6711     538     530     566     284
6712     566     530     256     284
6713     566     256     528     309
6714     528     566     309     397
6715     956     136     923     530
6716     956     530     258     136
6717     950     720     922     956
6718     538     721     530     956
6719     1166    661     1221    1228
6720     1093    1086    1091    1094
6721     694     281     924     817
6722     1172    1171    1173    1005
6723     569     300     262     51
6724     397     300     262     569
6725     571     327     565     29
6726     568     571     564     566
6727     570     537     51      569
6728     650     570     327     565
6729     410     4       1213    702
6730     568     564     570     565
6731     650     570     537     51
6732     988     872     769     825
6733     539     376     929     196
6734     572     539     929     712
6735     1265    162     428     288
6736     885     886     504     875
6737     935     931     929     934
6738     988     990     524     769
6739     1065    1063    9       8
6740     639     1062    1065    1075
6741     316     825     9       282
6742     1074    1076    1073    998
6743     561     469     650     51
6744     809     650     168     810
6745     650     570     51      300
6746     568     571     528     569
6747     975     378     594     332
6748     594     975     1272    832
6749     824     836     1273    543
6750     618     792     882     554
6751     526     437     523     350
6752     845     784     1190    1191
6753     509     555     56      350
6754     509     527     302     393
6755     748     843     1042    713
6756     616     554     629     793
6757     593     617     1016    1140
6758     792     554     507     331
6759     826     830     962     745
6760     874     966     526     873
6761     622     755     647     374
6762     1023    911     1022    1015
6763     1018    755     1017    646
6764     576     1017    1015    608
6765     514     493     33      34
6766     609     137     522     605
6767     757     151     755     152
6768     647     374     755     151
6769     1018    743     1019    755
6770     881     1142    593     1140
6771     687     377     684     171
6772     684     430     330     1083
6773     684     430     1083    171
6774     689     688     685     686
6775     684     1084    1083    330
6776     1286    1079    684     463
6777     958     1196    711     354
6778     934     711     929     434
6779     572     1069    928     539
6780     711     197     929     434
6781     1062    674     1063    730
6782     711     712     929     197
6783     647     151     1029    374
6784     1266    918     1264    1265
6785     1288    687     684     677
6786     1028    149     1029    151
6787     1028    836     149     835
6788     622     403     743     755
6789     556     509     555     527
6790     1043    517     785     1169
6791     833     832     348     816
6792     832     816     82      348
6793     1274    832     1272    1273
6794     544     594     378     269
6795     977     31      976     55
6796     833     348     832     174
6797     833     1277    1083    1273
6798     832     594     269     349
6799     1287    686     1285    1078
6800     825     988     872     637
6801     637     988     872     879
6802     1161    981     982     1287
6803     637     9       674     829
6804     314     829     9       825
6805     681     322     261     24
6806     642     1157    777     1151
6807     1158    1201    766     1108
6808     1157    1087    1208    777
6809     730     315     827     23
6810     674     23      1063    730
6811     9       674     829     142
6812     1199    1196    354     355
6813     1198    563     731     730
6814     1134    387     442     223
6815     1028    151     1029    754
6816     1028    1029    149     836
6817     1043    750     751     139
6818     1043    751     1147    1042
6819     1149    1050    925     1049
6820     980     1028    754     457
6821     1139    934     1137    487
6822     935     929     343     434
6823     1128    1127    560     958
6824     930     933     935     48
6825     1061    722     1059    1053
6826     1139    934     487     958
6827     994     708     598     706
6828     986     771     887     991
6829     484     797     503     580
6830     1287    564     586     686
6831     737     503     253     11
6832     598     992     597     596
6833     904     589     704     12
6834     796     771     627     130
6835     693     599     3       596
6836     823     839     819     690
6837     945     80      813     575
6838     631     818     819     7
6839     819     7       818     312
6840     819     127     690     368
6841     823     492     820     141
6842     823     775     127     141
6843     419     29      392     538
6844     586     686     564     565
6845     689     29      688     564
6846     571     570     565     327
6847     1207    1093    901     1085
6848     528     569     983     568
6849     1223    692     631     837
6850     505     689     29      688
6851     808     693     989     997
6852     685     688     1287    686
6853     1207    1089    746     1208
6854     950     957     1177    979
6855     1032    1226    838     837
6856     950     720     956     721
6857     729     730     22      425
6858     563     313     642     22
6859     1257    1057    1262    1254
6860     1197    1195    1196    587
6861     1257    669     670     655
6862     731     1200    321     642
6863     642     1200    321     40
6864     1152    1153    1151    1154
6865     1001    781     682     780
6866     812     586     565     1285
6867     945     545     1284    1080
6868     1275    1279    1052    1280
6869     685     30      687     678
6870     677     150     836     372
6871     677     171     684     1083
6872     853     852     585     768
6873     1085    1047    1044    746
6874     1157    777     1208    642
6875     1073    996     998     877
6876     1151    1157    1153    642
6877     1065    21      1064    1063
6878     649     811     1066    645
6879     945     545     80      575
6880     651     649     812     811
6881     520     917     166     346
6882     520     712     345     166
6883     520     346     519     917
6884     520     78      1219    519
6885     520     1219    78      345
6886     1093    575     545     1092
6887     1045    1044    746     320
6888     1051    1050    20      1048
6889     1004    1186    1003    1046
6890     1004    1003    1049    1046
6891     714     843     713     1129
6892     1193    971     972     850
6893     1151    1154    1157    776
6894     371     909     578     907
6895     578     916     167     49
6896     908     578     916     167
6897     907     371     147     578
6898     908     916     198     167
6899     1194    916     578     49
6900     642     777     40      1064
6901     644     645     813     811
6902     947     1080    945     1285
6903     947     172     512     1080
6904     813     643     470     645
6905     831     784     478     275
6906     1182    784     635     478
6907     602     1093    532     582
6908     1064    777     424     21
6909     602     107     641     500
6910     1064    777     40      424
6911     641     857     860     858
6912     641     854     500     274
6913     539     196     929     712
6914     539     653     289     917
6915     539     520     166     712
6916     1128    572     931     929
6917     539     653     376     289
6918     618     792     554     793
6919     622     743     1018    755
6920     743     1021    1019    379
6921     1098    795     792     793
6922     749     573     593     1131
6923     792     554     331     882
6924     795     792     793     507
6925     581     627     415     131
6926     797     579     597     580
6927     910     906     907     146
6928     705     994     997     806
6929     513     591     257     308
6930     983     531     588     528
6931     1064    1063    21      313
6932     563     731     22      642
6933     563     731     730     22
6934     563     1063    313     23
6935     563     1063    23      730
6936     1121    276     351     85
6937     1114    445     481     85
6938     1064    642     313     40
6939     625     212     66      295
6940     759     734     628     211
6941     1006    1242    37      1039
6942     896     937     61      760
6943     1243    1237    1238    1233
6944     898     111     303     307
6945     481     1121    502     1118
6946     1096    1017    1015    576
6947     559     758     629     793
6948     602     582     206     854
6949     1082    768     1084    1080
6950     1277    853     855     516
6951     1085    858     1186    1046
6952     1089    814     1087    1208
6953     600     741     301     164
6954     827     23      674     730
6955     963     744     45      962
6956     790     742     222     683
6957     613     802     1179    70
6958     1123    948     1125    1124
6959     831     640     1124    229
6960     779     790     103     387
6961     265     1137    476     921
6962     681     827     673     322
6963     779     103     386     224
6964     1001    1258    778     656
6965     914     681     827     673
6966     730     1002    1261    914
6967     914     681     920     919
6968     995     271     89      210
6969     899     1205    897     894
6970     801     899     1206    897
6971     365     546     245     893
6972     548     557     540     803
6973     803     71      41      342
6974     546     241     365     118
6975     1184    1179    802     70
6976     1004    764     158     1050
6977     1191    783     845     784
6978     1025    271     64      63
6979     783     974     110     772
6980     873     359     966     437
6981     849     556     874     615
6982     1017    755     756     646
6983     526     509     83      350
6984     1025    64      271     210
6985     975     594     1145    621
6986     911     1022    333     1023
6987     609     514     494     753
6988     1011    576     184     432
6989     1097    1011    432     576
6990     1235    783     974     965
6991     970     969     1121    58
6992     774     337     467     185
6993     759     941     940     760
6994     751     412     713     18
6995     732     237     447     87
6996     647     754     1030    1029
6997     609     736     867     455
6998     874     848     554     629
6999     898     111     215     480
7000     1150    1145    1140    881
7001     736     750     298     605
7002     1068    296     1256    215
7003     1068    489     727     189
7004     795     1098    792     177
7005     1242    1241    187     1116
7006     1117    625     619     212
7007     938     747     936     182
7008     749     751     750     138
7009     994     996     997     806
7010     597     580     129     409
7011     597     3       596     128
7012     534     277     216     96
7013     489     96      215     727
7014     753     16      422     493
7015     867     422     16      15
7016     1020    1017    755     756
7017     1020    756     608     1017
7018     800     1208    746     320
7019     1200    1208    40      642
7020     766     532     675     676
7021     1085    1186    746     1044
7022     1200    800     41      40
7023     751     713     412     140
7024     1094    1085    851     1093
7025     219     218     73      665
7026     706     699     599     579
7027     991     771     796     769
7028     904     308     589     12
7029     699     706     703     579
7030     906     905     636     708
7031     910     909     907     905
7032     994     708     706     636
7033     994     740     636     706
7034     513     588     589     531
7035     531     513     418     589
7036     964     745     959     961
7037     828     25      770     825
7038     826     600     745     962
7039     828     959     745     1266
7040     829     9       825     637
7041     914     730     827     674
7042     1259    1260    1258    1000
7043     1203    1058    1205    1054
7044     829     827     142     674
7045     663     623     662     74
7046     805     1057    1058    804
7047     829     919     827     674
7048     1002    1000    780     43
7049     1107    807     1066    1071
7050     142     23      674     827
7051     1203    766     716     900
7052     901     1206    1085    903
7053     1093    532     582     585
7054     1093    585     545     532
7055     853     852     583     1277
7056     1288    684     1286    1079
7057     927     1088    1089    1086
7058     833     1083    1277    583
7059     1276    1028    836     1029
7060     1051    1052    1048    1047
7061     679     677     1164    836
7062     1279    1052    927     926
7063     1175    926     1170    1275
7064     564     586     568     982
7065     1274    1277    816     832
7066     915     682     742     680
7067     742     427     680     426
7068     673     682     680     426
7069     681     24      827     322
7070     913     674     728     914
7071     680     915     920     742
7072     600     741     164     428
7073     989     524     691     998
7074     739     147     578     907
7075     796     128     597     596
7076     799     286     739     907
7077     416     11      906     738
7078     796     597     128     409
7079     1069    1071    1219    712
7080     1072    1219    511     519
7081     568     983     566     567
7082     591     909     806     908
7083     568     983     528     566
7084     996     739     877     578
7085     371     907     147     286
7086     657     34      183     514
7087     181     765     938     180
7088     774     940     628     467
7089     657     912     34      514
7090     896     1026    760     63
7091     759     941     1026    65
7092     938     628     937     936
7093     759     940     467     628
7094     735     112     113     362
7095     942     765     912     939
7096     896     937     895     61
7097     1100    747     774     940
7098     774     337     940     467
7099     938     936     747     628
7100     734     211     294     92
7101     536     628     211     186
7102     549     747     936     628
7103     1105    1103    1095    761
7104     1055    1153    642     731
7105     1061    1056    1271    722
7106     1201    1195    1153    1198
7107     1271    1013    672     104
7108     1161    982     1035    1287
7109     689     686     1286    169
7110     689     688     30      685
7111     677     1077    1288    687
7112     1160    821     1088    839
7113     1287    686     688     564
7114     688     29      538     564
7115     618     1016    881     792
7116     1130    573     154     260
7117     763     1039    1006    37
7118     1101    1250    1022    1099
7119     762     758     1234    1039
7120     987     986     872     886
7121     798     627     796     771
7122     709     707     132     252
7123     590     696     1216    1224
7124     579     580     367     129
7125     797     579     484     706
7126     599     579     699     702
