# Supplementary material for: A multi-GPU accelerated virtual-reality interaction simulation framework
Source: PLoS One. 2019 Apr 11;14(4):e0214852. doi: 10.1371/journal.pone.0214852 (PMC6459549; doi:10.1371/journal.pone.0214852)
Supplement: S2 File — (ZIP) [file pone.0214852.s002.zip › Virtual Cutting Experiment code/cutting_simulation/stdafx.cpp]

// stdafx.cpp : source file that includes just the standard includes
// cutting_simulation.pch will be the pre-compiled header
// stdafx.obj will contain the pre-compiled type information

#include "stdafx.h"

// TODO: reference any additional headers you need in STDAFX.H
// and not in this file
