# Supplementary material for: A multi-GPU accelerated virtual-reality interaction simulation framework
Source: PLoS One. 2019 Apr 11;14(4):e0214852. doi: 10.1371/journal.pone.0214852 (PMC6459549; doi:10.1371/journal.pone.0214852)
Supplement: S2 File — (ZIP) [file pone.0214852.s002.zip › Virtual Cutting Experiment code/cutting_simulation/stdafx.h]

// stdafx.h : include file for standard system include files,
// or project specific include files that are used frequently, but
// are changed infrequently
//

#pragma once


#define WIN32_LEAN_AND_MEAN		// Exclude rarely-used stuff from Windows headers
#include <stdio.h>
//#include <tchar.h>

#include <windows.h>  // Standard Header For Most Programs

#include <stdlib.h>

// Standard Header For Most Programs
//#include <WINSOCK2.H>
// The GL Header File


// TODO: reference additional headers your program requires here
