# Supplementary material for: A multi-GPU accelerated virtual-reality interaction simulation framework
Source: PLoS One. 2019 Apr 11;14(4):e0214852. doi: 10.1371/journal.pone.0214852 (PMC6459549; doi:10.1371/journal.pone.0214852)
Supplement: S2 File — (ZIP) [file pone.0214852.s002.zip › Virtual Cutting Experiment code/cutting_simulation/temp.h]

#include <GL/glew.h>

#if defined(__APPLE__) || defined(MACOSX)
#include <GLUT/glut.h>
#else
#include <GL/glut.h>
#endif

void showF(ElemType vertexF[])
{
	printf("the vertex forces is :\n");
	for(int i=0;i<12;)
	{
		printf("%f %f %f\n",vertexF[i],vertexF[i+1],vertexF[i+2]);
		i=i+3;
	}
}

void opert1()
{
	for(int i=1;i<= 2; i++)
	{
		pointForce[i] = pointForce[i]+CVect3(200.0f,0.0f,0.0f);
	}
}

//ÊÂÊµÖ¤Ã÷£¡£¡²ÒÍ´µÄ½ÌÑµÖ¤Ã÷£¡£¡²»ÊÊºÏÍ¨¹ýÎ»ÒÆ¸Ä±äµÄ·½·¨À´½»»¥£¬Ó¦¸Ã½«Î»ÒÆ×ª»¯ÎªÁ¦£¡£¡£¡
//ºÜ¿ÉÄÜÊÇÄÇ¸ö²î·Ö¹«Ê½ÔÚ×÷¹Ö£¬Ê¹µÃÎÒ¸Ä±ä½ÚµãÎ»ÒÆµÄ·½·¨×ÜËã²»×áÐ§£¡£¡£¡×Ô¼ºÏÖÔÚÒ²²»»á¸Ä¡£
 
//ÊÂÊµÖ¤Ã÷£¬¸ü¼Ó²ÒÍ´µÄ½ÌÑµÊÇ£ºÓÃÎ»ÒÆ½»»¥µÄ·½·¨¾Í°ÚÔÚÁËÂÛÎÄÉÏ£¬×Ô¼ºÃ»ÓÐÈ¥¿´£¬¿´µ½ÁËÃ»ÓÐÉÏÐÄ¡£
void opert2()
{//Î»ÒÆ½»»¥ £¡£¡£¡
	CVect3 dispAssign = CVect3(0.0f,0.040f,0.0f);
	glColor3f(0.1f,0.2f,0.93f);
	glBegin(GL_LINES);
	for(int i=121;i<= 122; i++)
	{
			pointDispCur[ i ] = pointDispCur[ i ] + dispAssign;
			//»­Ïß£¡£¡£¡
		glVertex3f(pointPos[i].var[0], pointPos[i].var[1], pointPos[i].var[2]);
		glVertex3f(
			pointPos[i].var[0]+dispAssign.var[0]*100, 
			pointPos[i].var[1]+dispAssign.var[1]*100, 
			pointPos[i].var[2]+dispAssign.var[2]*100);
	}
	glEnd();
}
