# Supplementary material for: A multi-GPU accelerated virtual-reality interaction simulation framework
Source: PLoS One. 2019 Apr 11;14(4):e0214852. doi: 10.1371/journal.pone.0214852 (PMC6459549; doi:10.1371/journal.pone.0214852)
Supplement: S2 File — (ZIP) [file pone.0214852.s002.zip › Virtual Cutting Experiment code/cutting_simulation/tetrahedra.h]

#ifndef TETRAHEDRA
#define TETRAHEDRA
struct Tetrahedra
{
	Tetrahedra()
	{};
	Tetrahedra(int i0,int i1,int i2,int i3)
	{
		indexX[0] = i0;
		indexX[1] = i1;
		indexX[2] = i2;
		indexX[3] = i3;
	};

	int indexX[4];
};


#endif
