# Supplementary material for: A multi-GPU accelerated virtual-reality interaction simulation framework
Source: PLoS One. 2019 Apr 11;14(4):e0214852. doi: 10.1371/journal.pone.0214852 (PMC6459549; doi:10.1371/journal.pone.0214852)
Supplement: S2 File — (ZIP) [file pone.0214852.s002.zip › Virtual Cutting Experiment code/cutting_simulation/trackball.h]

typedef float  Quaternion[4];

/*
* Pass the x and y coordinates of the last and current positions of
* the mouse, scaled so they are from (-1.0 ... 1.0).
*
* The resulting rotation is returned as a quaternion rotation in the
* first paramater.
*/
void
trackball(float q[4], float p1x, float p1y, float p2x, float p2y);

/*
* Given two quaternions, add them together to get a third quaternion.
* Adding quaternions to get a compound rotation is analagous to adding
* translations to get a compound translation.  When incrementally
* adding rotations, the first argument here should be the new
* rotation, the second and third the total rotation (which will be
* over-written with the resulting new total rotation).
*/
void add_quats(float *q1, float *q2, float *dest);

/*
* A useful function, builds a rotation matrix in Matrix based on
* given quaternion.
*/
void build_rotmatrix(float m[4][4], float const q[4]);

/*
* This function computes a quaternion(ËÄÔªÊý) based on an axis (defined by
* the given vector) and an angle about which to rotate.  The angle is
* expressed in radians.  The result is put into the third argument.
*/
void axis_to_quat(float a[3], float phi, float q[4]);
