# Supplementary material for: A multi-GPU accelerated virtual-reality interaction simulation framework
Source: PLoS One. 2019 Apr 11;14(4):e0214852. doi: 10.1371/journal.pone.0214852 (PMC6459549; doi:10.1371/journal.pone.0214852)
Supplement: S2 File — (ZIP) [file pone.0214852.s002.zip › Virtual Cutting Experiment code/cutting_simulation/triangle.h]

#ifndef TRIANGLE_H
#define TRIANGLE_H
struct Triangle
{
	Triangle()
	{};
	Triangle(int i0,int i1,int i2)
	{
		indexX[0] = i0;
		indexX[1] = i1;
		indexX[2] = i2;
	};

	int indexX[3];
};

#endif
