# Supplementary material for: A multi-GPU accelerated virtual-reality interaction simulation framework
Source: PLoS One. 2019 Apr 11;14(4):e0214852. doi: 10.1371/journal.pone.0214852 (PMC6459549; doi:10.1371/journal.pone.0214852)
Supplement: S2 File — (ZIP) [file pone.0214852.s002.zip › Virtual Cutting Experiment code/cutting_simulation/uniform_grid.cpp]

#include "stdafx.h"

#include <assert.h>

#include <GL/glew.h>

#if defined(__APPLE__) || defined(MACOSX)
#include <GLUT/glut.h>
#else
#include <GL/glut.h>
#endif


#include "uniform_grid.h"
#include "aabb.h"
#include "mesh.h"
#include "cvect3.h"

Uniform_grid::Uniform_grid(int xGN, int yGN, int zGN)
{
	xGridNum = xGN;
	yGridNum = yGN;
	zGridNum = zGN;
//	grid_mapped = new Grid_mapped[ xGridNum * yGridNum * zGridNum ] ;
	for(int i=0;i<xGridNum * yGridNum * zGridNum ;i++)
	{
		grid_mapped[i].mapped_num = 0;
		for(int j=0;j<entry_size;j++)
		{
			grid_mapped[i].mapped_list[j] = 0;
		}
	}
	interval = 0.22;
	origin = CVect3(-7.1,-0.2,-3.1);
	farsest = CVect3(11.7,7.55,4.65);
}

Uniform_grid::Uniform_grid(CVect3 o, CVect3 f, float intvl)
{
	//±¾º¯ÊýÊÇ¸ø¶¨Õû¸öuniform gridµÄ×ÜÌåµÄAABB£¬²¢ÇÒ¸ø³ögridµÄÀâ³¤
	//¼ÆËãÆäËûµÄ¸÷ÖÖÐÅÏ¢.
	xGridNum = (int)( (f.var[0]-o.var[0])/intvl ) + 1;
	yGridNum = (int)( (f.var[1]-o.var[1])/intvl ) + 1;
	zGridNum = (int)( (f.var[2]-o.var[2])/intvl ) + 1;
//	grid_mapped = new Grid_mapped[ xGridNum * yGridNum * zGridNum ] ;
	for(int i=0;i<xGridNum * yGridNum * zGridNum ;i++)
	{
		grid_mapped[i].mapped_num = 0;
		for(int j=0;j<entry_size;j++)
		{
			grid_mapped[i].mapped_list[j] = 0;
		}
	}
}


void Uniform_grid::get_edge_entry_set(map<int,int> &entry_set, CVect3 &a, CVect3 &b)
{
	//»ñµÃ¶ËµãÎªaºÍbµÄÀâËù¶ÔÓ¦µÄAABBÔÚ±¾uniformÖÐ¶ÔÓ¦µÄentries
	//entry_set¿ÉÄÜ±»²»¶ÏµÄÊ¹ÓÃ,À´Ôö¼ÓÆäÔÚµÄÄÚÈÝ,Òò´Ë±¾´¦²»ÄÜ¶ÔÆä½øÐÐclear²Ù×÷.
	AABB global(origin);
	global.add_point(farsest);
	if( !global.contains(a) || !global.contains(b))
	{//¶¥µã²»ÔÚuniform grid·¶Î§ÄÚ£¬²»½øÐÐentriesµÄ¼ÆËã¡£
		return;
	}
	AABB aabb(a);
	aabb.add_point(b);
	CVect3 offsetMin = aabb.getMin() - origin;
	CVect3 offsetMax = aabb.getMax() - origin;
	assert(offsetMin.var[0]>=0.0 &&offsetMin.var[1]>=0.0 &&offsetMin.var[2]>=0.0 &&
		   offsetMax.var[0]>=0.0 &&offsetMax.var[1]>=0.0 &&offsetMax.var[2]>=0.0 );
	//ÕâÀï¼Ù¶¨offsetMinµÄ¸÷¸ö·ÖÁ¿¶¼´óÓÚ0,ÒòÎª¿ÉÒÔÍ¨¹ýµ÷ÕûoriginÀ´×öµ½.
	//below lt means little and gt means great
	int lt_x = (int)( offsetMin.var[0] / interval );
	int lt_y = (int)( offsetMin.var[1] / interval );
	int lt_z = (int)( offsetMin.var[2] / interval );
	int gt_x = (int)( offsetMax.var[0] / interval );
	int gt_y = (int)( offsetMax.var[1] / interval );
	int gt_z = (int)( offsetMax.var[2] / interval );
	//Ôò¶ÔÓ¦µÄgridÈë¿ÚÎª ix * yGridNum * zGridNum + iy * zGridNum + iz
	for(int x=lt_x;x<=gt_x;x++)
	{
		for(int y=lt_y;y<=gt_y;y++)
		{
			for(int z=lt_z;z<=gt_z;z++)
			{//µÃµ½µÄgridµÄentry·ÅÈëmapÖÐ
				entry_set[ x * yGridNum * zGridNum + y * zGridNum + z ] = 1;
			}
		}
	}
	return;
}

void Uniform_grid::add_edge_to_entries(CVect3 &a, CVect3 &b,int edge_index)
{
	int temp;
	AABB aabb(a);
	aabb.add_point(b);
	CVect3 offsetMin = aabb.getMin() - origin;
	CVect3 offsetMax = aabb.getMax() - origin;
	assert(offsetMin.var[0]>=0.0 &&offsetMin.var[1]>=0.0 &&offsetMin.var[2]>=0.0 &&
		   offsetMax.var[0]>=0.0 &&offsetMax.var[1]>=0.0 &&offsetMax.var[2]>=0.0 );
	//ÕâÀï¼Ù¶¨offsetMinµÄ¸÷¸ö·ÖÁ¿¶¼´óÓÚ0,ÒòÎª¿ÉÒÔÍ¨¹ýµ÷ÕûoriginÀ´×öµ½.
	//below lt means little and gt means great
	int lt_x = (int)( offsetMin.var[0] / interval );
	int lt_y = (int)( offsetMin.var[1] / interval );
	int lt_z = (int)( offsetMin.var[2] / interval );
	int gt_x = (int)( offsetMax.var[0] / interval );
	int gt_y = (int)( offsetMax.var[1] / interval );
	int gt_z = (int)( offsetMax.var[2] / interval );
	//Ôò¶ÔÓ¦µÄgridÈë¿ÚÎª ix * yGridNum * zGridNum + iy * zGridNum + iz
	for(int x=lt_x;x<=gt_x;x++)
	{
		for(int y=lt_y;y<=gt_y;y++)
		{
			for(int z=lt_z;z<=gt_z;z++)
			{//µÃµ½µÄgridµÄentry·ÅÈëmapÖÐ
				temp = x * yGridNum * zGridNum + y * zGridNum + z ;
				grid_mapped[ temp ].mapped_list[ grid_mapped[temp ].mapped_num ]= edge_index;
				grid_mapped[ temp ].mapped_num ++;
			}
		}
	}
	return;
}

void Uniform_grid::reset_entries()
{
	for(int i=0;i<xGridNum * yGridNum * zGridNum ;i++)
	{
		grid_mapped[i].mapped_num = 0;          //Ã¿Ò»¸ö¸ñ×Ó°üº¬µÄÔªËØÎª0
	}
}

void Uniform_grid::displayGrids()
{
	int x,y,z;
	//»­³öuniform gridÖÐµÄËùÓÐµÄÏß¶Î
	glBegin(GL_LINES);
	glColor4f(0.0f,0.1f,0.4f,.5f);
	//»­x×ßÏòµÄÏßÌõ 
	for( y=0;y<=this->yGridNum;y++)
	{
		for( z=0;z<=zGridNum;z++)
		{
			glVertex3f(origin.var[0],origin.var[1]+y*interval,origin.var[2]+z*interval);
			glVertex3f(origin.var[0]+xGridNum*interval,origin.var[1]+y*interval,origin.var[2]+z*interval);
		}
	}
	//»­y×ßÏòµÄÏßÌõ 
	for( x=0;x<=xGridNum;x++)
	{
		for( z=0;z<=zGridNum;z++)
		{
			glVertex3f(origin.var[0]+x*interval,origin.var[1],origin.var[2]+z*interval);
			glVertex3f(origin.var[0]+x*interval,origin.var[1]+yGridNum*interval,origin.var[2]+z*interval);
		}
	}
	//»­z×ßÏòµÄÏßÌõ 
	for( y=0;y<=yGridNum;y++)
	{
		for( x=0;x<=xGridNum;x++)
		{
			glVertex3f(origin.var[0]+x*interval,origin.var[1]+y*interval,origin.var[2]);
			glVertex3f(origin.var[0]+x*interval,origin.var[1]+y*interval,origin.var[2]+zGridNum*interval);
		}
	}

	glEnd();
}

void Uniform_grid::displayBoundings()
{
	int x,y,z;
	//»­³öuniform gridÖÐµÄËùÓÐµÄÏß¶Î
	glBegin(GL_LINES);
	glColor4f(0.0f,0.1f,0.4f,.5f);
	//»­x×ßÏòµÄÏßÌõ 
	for( y=0;y<=this->yGridNum;y=y+yGridNum)
	{
		for( z=0;z<=zGridNum;z++)
		{
			glVertex3f(origin.var[0],origin.var[1]+y*interval,origin.var[2]+z*interval);
			glVertex3f(origin.var[0]+xGridNum*interval,origin.var[1]+y*interval,origin.var[2]+z*interval);
		}
	}
	//»­y×ßÏòµÄÏßÌõ 
	for( x=0;x<=xGridNum;x++)
	{
		for( z=0;z<=zGridNum;z=z+zGridNum)
		{
			glVertex3f(origin.var[0]+x*interval,origin.var[1],origin.var[2]+z*interval);
			glVertex3f(origin.var[0]+x*interval,origin.var[1]+yGridNum*interval,origin.var[2]+z*interval);
		}
	}
	//»­z×ßÏòµÄÏßÌõ 
	for( y=0;y<=yGridNum;y++)
	{
		for( x=0;x<=xGridNum;x=x+xGridNum)
		{
			glVertex3f(origin.var[0]+x*interval,origin.var[1]+y*interval,origin.var[2]);
			glVertex3f(origin.var[0]+x*interval,origin.var[1]+y*interval,origin.var[2]+zGridNum*interval);
		}
	}

	glEnd();
}

void Uniform_grid::displaySingleGrid(int index)
{
	//index = x * yGridNum * zGridNum + y * zGridNum + z 
	int x,y,z;
	z = index % zGridNum;
	index = index / zGridNum; //index = x * yGridNum + y
	y = index % yGridNum;
	x = index / yGridNum;
	glColor3f(0.4,0.9f,0.2f);
	glBegin(GL_LINES);

	glVertex3f(origin.var[0]+x*interval,origin.var[1]+y*interval,origin.var[2]+z*interval);
	glVertex3f(origin.var[0]+(x+1)*interval,origin.var[1]+y*interval,origin.var[2]+z*interval);

	glVertex3f(origin.var[0]+x*interval,origin.var[1]+(y+1)*interval,origin.var[2]+z*interval);
	glVertex3f(origin.var[0]+(x+1)*interval,origin.var[1]+(y+1)*interval,origin.var[2]+z*interval);

	glVertex3f(origin.var[0]+x*interval,origin.var[1]+y*interval,origin.var[2]+(z+1)*interval);
	glVertex3f(origin.var[0]+(x+1)*interval,origin.var[1]+y*interval,origin.var[2]+(z+1)*interval);

	glVertex3f(origin.var[0]+x*interval,origin.var[1]+(y+1)*interval,origin.var[2]+(z+1)*interval);
	glVertex3f(origin.var[0]+(x+1)*interval,origin.var[1]+(y+1)*interval,origin.var[2]+(z+1)*interval);


	glVertex3f(origin.var[0]+x*interval,origin.var[1]+y*interval,origin.var[2]+z*interval);
	glVertex3f(origin.var[0]+x*interval,origin.var[1]+(y+1)*interval,origin.var[2]+z*interval);

	glVertex3f(origin.var[0]+(x+1)*interval,origin.var[1]+y*interval,origin.var[2]+z*interval);
	glVertex3f(origin.var[0]+(x+1)*interval,origin.var[1]+(y+1)*interval,origin.var[2]+z*interval);

	glVertex3f(origin.var[0]+x*interval,origin.var[1]+y*interval,origin.var[2]+(z+1)*interval);
	glVertex3f(origin.var[0]+x*interval,origin.var[1]+(y+1)*interval,origin.var[2]+(z+1)*interval);

	glVertex3f(origin.var[0]+(x+1)*interval,origin.var[1]+y*interval,origin.var[2]+(z+1)*interval);
	glVertex3f(origin.var[0]+(x+1)*interval,origin.var[1]+(y+1)*interval,origin.var[2]+(z+1)*interval);


	glVertex3f(origin.var[0]+x*interval,origin.var[1]+y*interval,origin.var[2]+z*interval);
	glVertex3f(origin.var[0]+x*interval,origin.var[1]+y*interval,origin.var[2]+(z+1)*interval);

	glVertex3f(origin.var[0]+(x+1)*interval,origin.var[1]+y*interval,origin.var[2]+z*interval);
	glVertex3f(origin.var[0]+(x+1)*interval,origin.var[1]+y*interval,origin.var[2]+(z+1)*interval);

	glVertex3f(origin.var[0]+x*interval,origin.var[1]+(y+1)*interval,origin.var[2]+z*interval);
	glVertex3f(origin.var[0]+x*interval,origin.var[1]+(y+1)*interval,origin.var[2]+(z+1)*interval);

	glVertex3f(origin.var[0]+(x+1)*interval,origin.var[1]+(y+1)*interval,origin.var[2]+z*interval);
	glVertex3f(origin.var[0]+(x+1)*interval,origin.var[1]+(y+1)*interval,origin.var[2]+(z+1)*interval);

	glEnd();
}

void Uniform_grid::displayEdges_grid(int index)
{
	extern Mesh mesh;
	extern CVect3 pointPos[];
	int edge_index;
	glColor3f(0.9f,0.2f,0.2f);
	glPointSize(3.0f);
	glBegin(GL_LINES);
//	printf("    grid_mapped[ index].mapped_num:%d\n",grid_mapped[ index].mapped_num);
	for(int i=0;i< grid_mapped[ index].mapped_num;i++)
	{
		edge_index = grid_mapped[ index ].mapped_list[i];
		glVertex3f(pointPos[mesh.edge[edge_index].vertex[0]].var[0],
			       pointPos[mesh.edge[edge_index].vertex[0]].var[1],
				   pointPos[mesh.edge[edge_index].vertex[0]].var[2]);
		glVertex3f(pointPos[mesh.edge[edge_index].vertex[1]].var[0],
			       pointPos[mesh.edge[edge_index].vertex[1]].var[1],
				   pointPos[mesh.edge[edge_index].vertex[1]].var[2]);

//		printf("        edge_index:%d\n",grid_mapped[ index ].mapped_list[i]);
///		printf("        %5f,%5f,%5f\n",pointPos[edge[edge_index].vertex[0]].var[0],pointPos[edge[edge_index].vertex[0]].var[1],pointPos[edge[edge_index].vertex[0]].var[2]);
//		printf("        %5f,%5f,%5f\n",pointPos[edge[edge_index].vertex[1]].var[0],pointPos[edge[edge_index].vertex[1]].var[1],pointPos[edge[edge_index].vertex[1]].var[2]);

	}
	glEnd();
}

void Uniform_grid::edge_knife_intersect(int grid_index,const CVect3 &curKnifepoint,CVect3 &curKnifehilt,CVect3 &preKnifepoint)
{
	extern Mesh mesh;                   //Íâ²¿±äÁ¿ÉùÃ÷ 
	extern CVect3 pointPos[];
		//Gaussian Elimination
	// r*Pa + s*Pb + t*Pc = Pd
	// x[3] = {r,s,t}
	// r is from P1 to P4
	// s is from P1 to P2
	// t is from Pm to the quadrilateral
	// P5 = P1 + r*(P4-P1) + s*(P2-P1)
	// P5 = Pm + t*(PL-Pm)
	// Pa = P4 - P1;
	// Pb = P2 - P1;
	// Pc = Pm - PL
	// Pd = Pm - P1;
	// P1 is current knife point
	// P2 is current knife hilt
	// P4 is previous knife point
	// Pm and PL are the point associated with a line segment.
	CVect3 Pm,PL;
	CVect3 x;
	int edge_index;
	void gaussianElimination(CVect3& Pa, CVect3& Pb, CVect3& Pc, CVect3& Pd, CVect3& x);

	for(int i=0;i< grid_mapped[ grid_index].mapped_num;i++)
	{
		edge_index = grid_mapped[ grid_index ].mapped_list[i];
		if(false == mesh.edge[edge_index].cutted)
		{
			gaussianElimination(
				preKnifepoint-curKnifepoint,
				curKnifehilt-curKnifepoint,
				pointPos[mesh.edge[edge_index].vertex[0]]-pointPos[mesh.edge[edge_index].vertex[1]],
				pointPos[mesh.edge[edge_index].vertex[0]]-curKnifepoint,
				x);
			if( 0.0<x.var[0] && x.var[0]<1.0 && 0.0<x.var[1] && x.var[1]<1.0 && 0.0<x.var[2] && x.var[2]<1.0 )
			{
				//Ñ°ÕÒÔ­À´Ã»ÓÐ±»ÇÐ¸î¹ýµÄ£¬µ±Ç°±»ÇÐ¸îµÄÀâ£¬¼ÇÂ¼
//				if( false==mesh.edge[edge_index].cutted )
//				{
					//½«¸ÃÀâ·ÅÈëÐèÒª¿¼²ìµÄÀâÁÐ±íÖÐ
					mesh.edge[edge_index].set_ratio(x.var[2]);
					mesh.edge[edge_index].cutted = true;
					mesh.cutted_edges[edge_index] = 1;
//					fprintf(temp_fp,"[[[[---edge collision detection:  edge %d is cutted---]]]\n",edge_index);
//				}
				mesh.assist_cutted_edges[edge_index] = 1;
				
			}
		//else ·ÅÆú¸ÃÀâ£¬½øÐÐÏÂÒ»¸öÀâµÄÅÐ±ð
		}
	}

}
