# Supplementary material for: A multi-GPU accelerated virtual-reality interaction simulation framework
Source: PLoS One. 2019 Apr 11;14(4):e0214852. doi: 10.1371/journal.pone.0214852 (PMC6459549; doi:10.1371/journal.pone.0214852)
Supplement: S2 File — (ZIP) [file pone.0214852.s002.zip › Virtual Cutting Experiment code/cutting_simulation/uniform_grid.h]

#ifndef UNIFORMGRID
#define UNIFORMGRID

#include <map>

#include "grid_mapped.h"
#include "cvect3.h"

using namespace std;

//ÒòÎªÊµÊýÈ¡Õû£¬µ±Ç°±àÒëÆ÷×Ô¶¯µÄÏë0¿¿½ü£¬Ò²¾ÍÊÇ1.2-¡·1£¬-1.2-¡·-1.
//ÕâÑù´øÀ´Ò»¸öÎÊÌâ: 0.2 -> 0 , -0.2 -> 0, ¼´(-0.9999, 0.9999)->0,
//                  0¶ÔÓ¦×ÅÁ½¸öµ¥Î»³¤¶È.ÊÇÆäËûÊý×ÖµÄ2±¶.
//½â¾ö·½·¨:ÈÃËùÓÐµÄÊý×Ö¶¼ÏòÏÂÈ¡Õû,¼´ (int)(floatNum + BigInt) - BigInt;

/*
  ÏÂÃæÐðÊöÃ¿¸öcubeµÄÓë×ø±êµÄ3Î¬Êý×éÏÂ±êµÄ¶ÔÓ¦¹ØÏµ
	Êý×éµÄµÚÒ»Î¬ÊÇÑØ×ÅxÖáÔö¼ÓµÄ£¬Òò´ËÑØ×ÅxÖá·½ÏòÓÐÒ»ÏµÁÐµÄ"Æ¬"
	Êý×éµÄµÚ¶þÎ¬ÊÇÑØ×ÅyÖáÔö¼ÓµÄ£¬¼´Ã¿¸öÆ½Ãæ¿É¿´³ÉÓÉ×ÔÏÂ³¯ÉÏµÄÒ»ÏµÁÐ¡°Ïß¡±×é³É
	Êý×éµÄµÚÈýÎ¬ÊÇÑØ×ÅzÖáÔö¼ÓµÄ£¬¼´Ã¿¸öÏß¶Î¿É¿´³ÉÓÉÒ»ÏµÁÐµÄµã×é³É¡£

  Ã¿¸öcube¶¼ÄÜÓÃÒ»¸öÎ¨Ò»µÄÈýÔª×éÀ´±íÊ¾£¬¼´cubeµÄ8¸öµãÖÐ£¬×î¿¿½üÔ­µãµÄµãµÄÏÂ±ê
	¼ÇÎª(x,y,z)¡£ÉègridµÄÀâ³¤Îªd£¬Ôòµã(x,y,z)µÄ×ø±êÊÇ(x*d+x0,y*d+y0,z*d+z0)¡£
	ÆäÖÐ(x0,y0,z0)ÊÇµã(0,0,0)Ëù¶ÔÓ¦µÄÊµ¼ÊÎ»ÖÃ.
	ÔòÃ¿¸ögrid[(x,y,z)]µÄ8¸öµã¾ùÊÇ¿ÉÖªµÄ£¬¼´£º
		(x,y,z),  (x,y,z+1),  (x,y+1,z),  (x,y+1,z+1)
		(x+1,y,z),(x+1,y,z+1),(x+1,y+1,z),(x+1,y+1,z+1)
	(x,y,z)ÔªËØÔÚÊý×éÖÐµÄÏÂ±êÆ«ÒÆÊÇ x*yVertexNum*zVertexNum+y*zvertexNum+z
	¸ÃÆ«ÒÆ¾ÍÊÇºóÀ´µÄgrid¶ÔÓ¦µÄindex£¬¶ø¶¥µãµÄÎ»ÖÃÒÑ¾­¼ÆËãºÃÁË¡£

	ÒòÎª¿ÉÒÔÔ¤ÉègridÔ­µãµÄÎ»ÖÃ,ËùÓÐÄÜ¹»±£Ö¤ËùÓÐµÄÍø¸ñµãÒÔ¼°ÊÖÊõµ¶¶¼ÔÚgridÄÚ²¿.
	Ã¿¸ögridËùÕ¼ÓÐµÄ¿Õ¼äÖÐµÄËùÓÐÄÚÈÝ¶¼¶ÔÓ¦×Å¸ÃgridÉÏÀëÔ¶µã¾àÀë×î½üµÄµã.
	ÉèÈÎÒâµãÎ»(rx,ry,rz),ÔòËüÔÚgrid¶¨ÒåµÄ×ø±êÏµÖÐµÄÎ»ÖÃÎª(rx-x0,ry-y0,rz-z0).
	ÒòÎª¿ÉÒÔÖªµÀ¸ÃÎ»ÖÃµÄ×ø±ê·ÖÁ¿¾ùÎªÕýÖµ£¬Òò´ËgridÖÐ¾àÀëÔ­µã×î½üµÄµãµÄÎ»ÖÃÊÇ
	( (int)(rx-x0), (int)(ry-y0), (int)(rz-z0) )¼Ç×÷(ix,iy,iz).
	Ôò¶ÔÓ¦µÄgridÈë¿ÚÎª ix * yVertexNum * zVertexNum + iy * zvertexNum + iz

	Optimized Spatial Hashing for Collision Detection of Deformable Objects
	ÖÐµÄ·½·¨ÓÃuniform grid½øÐÐ×ÔÅö×²¼ì²â¡£
	pass1£º°ÑËùÓÐµÄ¶¥µã·ÅÈëuniform gridÖÐ
	pass2£º¹¹½¨Ã¿¸öµ¥ÔªµÄAABB£¬²¢ÇÒ¹ØÁªµÄ¶ÔÓ¦µÄgrid entry£¬ÕÒµÄÐèÒª¼ì²éµÄ¶¥µã¡£

	±¾ÊµÑéÖÐÖ÷Òª½øÐÐÊÖÊõµ¶ÓëÀâµÄÏà½»²âÊÔ£¬
	¸üÈ·ÇÐµÄ½²ÊÇ½øÐÐÊÖÊõµ¶Ëù»®¹ýµÄËÄ±ßÐÎÓëµ¥ÔªµÄ¸÷¸öÀâµÄÏà½»²âÊÔ¡£
	Òò´ËºÍÉÏÃæÂÛÎÄÖÐµÄ·½·¨²»ÍêÈ«ÏàÍ¬¡£
	pass1£º¼ÆËãÊÖÊõµ¶µ±Ç°ËùÏà½»µÄuniform grid
	pass2£º¼ÆËãÍø¸ñÖÐËùÓÐµÄÀâÔÚuniform gridÖÐµÄÈë¿Ú¡£
	pass3£º½øÐÐÀâÓëËÄ±ßÐÎµÄÅö×²¼ì²â¡£

	ÒòÎªÊÖÊõµ¶Ïà¶ÔÓÚµ¥ÔªÀ´ËµÊÇºÜ³¤µÄ£¨Ëæ×ÅÍø¸ñµÄ¾«Ï¸Ô½À´Ô½ÊÇÕâÑù£©
	Òò´ËÇóÊÖÊõµ¶¶ÔÓ¦µÄuniform entryµÄÊ±ºò²»ÄÜÓÃ¼ÆËãAABBµÄ·½Ê½£¬¿ÉÒÔ²ÉÓÃ½â·½³ÌµÄ·½·¨¡£
	    ´óÖÂµÄË¼Â·ÊÇ£ºÔÚxÎ¬¼ÆËãÓë¼¸¸ögrid Ïà½»
							¶ÔÓëÃ¿Ò»¸öxÎ¬µÄgrid
							    ¼ÆËãyzÓëÄÇÐ©gridÏà½»£¬ÕâÑùµÝ¹éµ½z¡£
	ÏÖÔÚÏëµ½µÄ±È½Ï¼òµ¥µÄ·½·¨ÊÇ½«Ïß¶ÎÀëÉ¢³ÉÒ»¶Î¶ÎµÄÏß¶Î£¬
	    ¼ÆËãÃ¿¸öÐ¡Ïß¶ÎAABB£¬»ñµÃ¶ÔÓ¦µÄÈë¿Ú£¬×ÜºÍÆðÀ´¾Í¿ÉÒÔÁË¡£
	ÀëÉ¢Ïß¶ÎµÄ·½·¨ÊÇ¼´½«²ÉÓÃµÄ·½·¨£¬ÒòÎªÕâÑù×ö¿ÉÒÔÀûÓÃÒÑÓÐµÄ³ÌÐò´úÂë¡£

	ÆäÊµ×îÎªÎÈÍ×£¨²»»áÂ©µôµ¥Ôª»òÀâ£©µÄ·½·¨ÊÇ¼ÆËãÊÖÊõµ¶ÖÐµÄÏß¶Îµ¥ÔªÉ¨¹ýµÄËÄ±ßÐÎ¶ÔÓ¦µÄAABB£¡£¡£¡
	±¾ÎÄ¾Í²ÉÓÃÕâÖÖÊÖÊõµ¶»®¹ýµÄÒ»Æ¬Æ¬ËÄ±ßÐÎºÍuniform gridÇó½»µÄ·½·¨À´
	*/
class Uniform_grid
{
public:
	Uniform_grid(int xGN,int yGN,int zGN);
	Uniform_grid(CVect3 o,CVect3 f,float intvl);

	void get_edge_entry_set(map<int,int> & entry_set, CVect3& a, CVect3& b);
	void reset_entries();
	void add_edge_to_entries(CVect3& a, CVect3& b,int edge_index);
	void edge_knife_intersect(int grid_index,const CVect3 &curKnifepoint,CVect3 &curKnifehilt,CVect3 &preKnifepoint);

	void displayGrids();
	void displayBoundings();
	void displaySingleGrid(int index);
	void displayEdges_grid(int index);


private:
	double interval;
	CVect3 origin;//Ô­µã¶ÔÓ¦µÄÎ»ÖÃ
	CVect3 farsest;//¾àÀëÔ­µã×îÔ¶µÄµã
	int xGridNum ;
	int yGridNum ;
	int zGridNum ;
	int x;
//	Grid_mapped * grid_mapped;
	Grid_mapped  grid_mapped[64000];
};
#endif
