# Supplementary material for: A multi-GPU accelerated virtual-reality interaction simulation framework
Source: PLoS One. 2019 Apr 11;14(4):e0214852. doi: 10.1371/journal.pone.0214852 (PMC6459549; doi:10.1371/journal.pone.0214852)
Supplement: S2 File — (ZIP) [file pone.0214852.s002.zip › Virtual Cutting Experiment code/cutting_simulation/vector.cpp]

#include "stdafx.h"
#include <stdio.h>
#include <string.h>
#include <math.h>

#include "vector.h"

Vector3::Vector3 (double *rp)
{
	memcpy (elts_, rp, sizeof(double)*3);
}

void Vector3::cross (Vector3  &dest, Vector3 const &v1, Vector3 const &v2)
{
	dest(0) = v1(1) * v2(2) - v2(1) * v1(2);
	dest(1) = v1(2) * v2(0) - v1(0) * v2(2);
	dest(2) = v1(0) * v2(1) - v2(0) * v1(1);
}


Vector3::Vector3 ()
{
	fill (0.0);
}

void Vector3::fill (double r)
{
	for (int i=0; i < DIM; i++)
		elts_[i] =r;
}


void Vector3::scalar_multiply (Vector3 &dest, double s, Vector3 const& v)
{
	for (int i=0; i < DIM; i++)
		dest(i) = s * v(i);

}


void Vector3::add (Vector3 &dest, Vector3 const &w, Vector3 const &v)
{
	for (int i=0; i < DIM; i++)
		dest(i) = w(i) + v(i);
}


void Vector3::sub (Vector3 &dest, Vector3 const &w, Vector3 const &v)
{
	for (int i=0; i < DIM; i++)
		dest(i) = w(i) - v(i);
}


double Vector3::ip (Vector3 const &v, Vector3 const&w)
{
	double r=0.0;
	for (int i=0; i < DIM; i++)
		r += v.elts_[i]* w.elts_[i];
	return r;
}


double operator * (Vector3 const & v1, Vector3 const &v2)
{
	return Vector3::ip (v1,v2);
}

double Vector3::static_length2 (Vector3 const&v)
{
	double r=0.0;
	for (int i=0; i < DIM; i++)
		r += v(i)* v(i);
	return r;
}


void Vector3::set (double x, double y , double z)
{
	elts_[0]  = x;
	elts_[1]  = y;
	elts_[2]  = z;
}


Vector3::Vector3 (double x, double y , double z)
{
	elts_[0]  = x;
	elts_[1]  = y;
	elts_[2]  = z;
}


Vector3 operator + (Vector3 v1, Vector3 const &v2)
{
	v1 += v2;
	return v1;
}


Vector3 operator - (Vector3 v1, Vector3 const &v2)
{
	v1 -= v2;
	return v1;
}


Vector3 operator * (double r, Vector3 v1)
{
	v1 *=r ;
	return v1;
}


Vector3 operator * (Vector3 v1, double r)
{
	v1 *=r ;
	return v1;
}

Vector3 Vector3::cross (Vector3 a, Vector3 b)
{
	Vector3 c;
	cross (c, a, b);
	return c;
}

// damn GDB
double inner_product (Vector3 a, Vector3 b)
{
	return a * b;
}

double Vector3::length () const
{
	return sqrt (length2 ());
}


void Vector3::normalize ()
{
	*this /= length();
}

double euclidian_distance (Vector3 const & a, Vector3 const &b)
{
	Vector3 c (a);
	c -= b;
	return c.length ();
}

Vector3 Vector3::combination (double lp, Vector3 p, double lq, Vector3 q)
{
	return lp* p  + lq * q;
}

void Vector3::print ()const
{
	fputs ( str(), stdout);
}


char * Vector3::str ()const
{
	char s [1024];
	Vector3 v = *this;
	sprintf (s, "(%lf, %lf, %lf)", v(0), v(1), v(2));

	return strdup (s);
}
