# Supplementary material for: A multi-GPU accelerated virtual-reality interaction simulation framework
Source: PLoS One. 2019 Apr 11;14(4):e0214852. doi: 10.1371/journal.pone.0214852 (PMC6459549; doi:10.1371/journal.pone.0214852)
Supplement: S2 File — (ZIP) [file pone.0214852.s002.zip › Virtual Cutting Experiment code/cutting_simulation/vector.h]

//ÓÃÓÚ¿ØÖÆÊó±êµÄÏòÁ¿
#ifndef VECTOR_H
#define VECTOR_H

enum Axes {
	X_AXIS = 0,
	Y_AXIS,
	Z_AXIS,
	DIM
} ;

class Vector3
{
public:
	double elts_[DIM];

	double operator ()(int i) const { return elts_[i]; } 
	double &operator ()(int i) { return elts_[i]; }  
	Vector3 ();
	Vector3 (double x,double y, double z);
	Vector3 (double *);
	void   fill (double);
	void set (double,double,double);

	static void scalar_multiply (Vector3 &dest, double s, Vector3 const& v);
	static void add (Vector3 &dest, Vector3 const &w, Vector3 const &v);
	static void sub (Vector3 &dest, Vector3 const &w, Vector3 const &v);

	static double ip (Vector3 const &, Vector3 const&);
	static double static_length2 (Vector3 const&);
	static void cross (Vector3 &, Vector3 const&,Vector3 const&);
	void normalize ();
	Vector3 operator - ()
	{
		Vector3 v(*this);
		v*=-1;
		return v;
	}

	Vector3 &operator *= (double r)
	{
		scalar_multiply (*this, r, *this);
		return *this;
	}
	Vector3 &operator /= (double r)
	{
		return (*this) *= 1/r;
	}
	Vector3 &operator += (Vector3 const &r)
	{
		add (*this, r, *this);
		return *this;
	}
	Vector3 &operator -= (Vector3 const &r)
	{
		sub (*this, *this, r);
		return *this;
	}
	char * str()const;
	double length2 () const { return static_length2 (*this); }
	double length () const ;
	static Vector3 cross (Vector3 v1, Vector3 v2);
	static Vector3 combination (double lp, Vector3 p, double lq, Vector3 q);  
	void print ()const;
};

double euclidian_distance (Vector3 const &,Vector3 const &);

Vector3 operator + (Vector3 v1, Vector3 const &v2);
Vector3 operator - (Vector3 v1, Vector3 const &v2);


Vector3 operator * (double r, Vector3 v1);
Vector3 operator * ( Vector3 v1,double r);

double operator *(Vector3 const &v, Vector3 const& w);

inline double sqr (double r)
{
	return r*r;
}

#endif 
