# Supplementary material for: A multi-GPU accelerated virtual-reality interaction simulation framework
Source: PLoS One. 2019 Apr 11;14(4):e0214852. doi: 10.1371/journal.pone.0214852 (PMC6459549; doi:10.1371/journal.pone.0214852)
Supplement: S2 File — (ZIP) [file pone.0214852.s002.zip › Virtual Cutting Experiment code/cutting_simulation/viewer.cpp]

#include "stdafx.h"
#include "viewer.h"

void MNormalize(CVect3 & v);

CViewer::CViewer()
:
 viewDirection(0.0f,0.0f,-1.0f),
 sideDirection(1.0f,0.0f,0.0f),
 //eye(0.0f,0.0f,10.0f),
 //center(0.0f,0.0f,1.0f),
 //up(0.0f,1.0f,0.0f)
 eye(0.0f,0.0f,15.0f),
 center(0.0f,0.0f,0.0f),
 up(0.0f,1.0f,0.0f)
// initViewDirection(0.0f,0.0f,1.0f),
// initSideDirection(-1.0f,0.0f,0.0f),
// initEye(-2.40f,1.970f,-10.0f),
// initCenter(-2.40f,1.970f,1.0f),
// initUp(0.0f,1.0f,0.0f)
{
	reCalcVertexD();
	rotSpeed = 0.55f;
	movSpeed = 0.31f;
	UpAndDown = 90.0f;
	RoundAndRound = 90.0f;

//	viewDirection=initViewDirection;
//	sideDirection=initSideDirection;
//	eye=initEye;
//	center=initCenter;
//	up=initUp;
}
void CViewer::reset()
{
	viewDirection=initViewDirection;
	sideDirection=initSideDirection;
	reCalcVertexD();
	eye=initEye;
	center=initCenter;
	up=initUp;
}
void CViewer::Up()
{
	UpAndDown -= rotSpeed;
	if( UpAndDown < 0.0f)
		UpAndDown = 0.01f;
	reCalcViewD();
	reCalcVertexD();
	center = eye + viewDirection;
}

void CViewer::Down()
{
	UpAndDown += rotSpeed;
	if( UpAndDown > 180.0f)
		UpAndDown = 179.990f;
	reCalcVertexD();
	reCalcViewD();
	center = eye + viewDirection;
}
void CViewer::Left()
{
	RoundAndRound += rotSpeed;
	if( RoundAndRound >= 360.0f)
		RoundAndRound -= 360.0f;
	reCalcViewD();
	reCalcSideD();
	reCalcVertexD();
	center = eye + viewDirection;
}

void CViewer::Right()
{
	RoundAndRound -= rotSpeed;
	if( RoundAndRound < 0.0f)
		RoundAndRound += 360.0f;
	reCalcViewD();
	reCalcSideD();
	reCalcVertexD();
	center = eye + viewDirection;
}
void CViewer::reCalcViewD()
{
	viewDirection.var[0] = sin( UpAndDown*PI/180.0f)*cos(RoundAndRound*PI/180.0f);
	viewDirection.var[1] = cos( UpAndDown*PI/180.0f);
	viewDirection.var[2] = - sin( UpAndDown*PI/180.0f)*sin( RoundAndRound*PI/180.0f);
}
void CViewer::reCalcSideD()
{
	sideDirection.var[0] = sin( RoundAndRound*PI/180.0f);
	sideDirection.var[2] = cos( RoundAndRound*PI/180.0f);
}
void CViewer::reCalcVertexD()
{
	vertexDirection.var[0] = sideDirection.var[1]*viewDirection.var[2]-sideDirection.var[2]*viewDirection.var[1];
	vertexDirection.var[1] = sideDirection.var[2]*viewDirection.var[0]-sideDirection.var[0]*viewDirection.var[2];
	vertexDirection.var[2] = sideDirection.var[0]*viewDirection.var[1]-sideDirection.var[1]*viewDirection.var[0];
//	MNormalize(vertexDirection);        //necessery?
}
void CViewer::KeyW()
{
	eye = eye + viewDirection * movSpeed;
	center = eye + viewDirection;
}

void CViewer::KeyS()
{
	eye = eye - viewDirection * movSpeed;
	center = eye + viewDirection;
}

void CViewer::KeyA()
{
	eye = eye - sideDirection * movSpeed;
	center = eye + viewDirection;
}

void CViewer::KeyD()
{
	eye = eye + sideDirection * movSpeed;
	center = eye + viewDirection;
}

void CViewer::KeyZ()
{//ÉÏÉý
	eye = eye - vertexDirection * movSpeed;
	center = eye + viewDirection;
}

void CViewer::KeyE()
{//ÏÂ½µ
	eye = eye + vertexDirection * movSpeed;
	center = eye + viewDirection;
}

void CViewer::Look()
{
	gluLookAt(eye.var[0],eye.var[1],eye.var[2],center.var[0],center.var[1],center.var[2],up.var[0],up.var[1],up.var[2]);
}
void CViewer::textureShift(CVect3 &ye,CVect3 &u)
{
	ye.var[0]=vertexDirection.var[0];
	ye.var[1]=vertexDirection.var[1];
	ye.var[2]=vertexDirection.var[2];

	u.var[0] = sideDirection.var[0];
	u.var[1] = sideDirection.var[1];
	u.var[2] = sideDirection.var[2];
}
float CViewer::viewDist(CVect3 p)
{
	return sqrt( (eye.var[0]-p.var[0])*(eye.var[0]-p.var[0]) + (eye.var[1]-p.var[1])*(eye.var[1]-p.var[1]) + (eye.var[2]-p.var[2])*(eye.var[2]-p.var[2]) );
}
float CViewer::viewZ(CVect3 p1)
{
	CVect3 p;
	p.var[0]=p1.var[0]-eye.var[0];
	p.var[1]=p1.var[1]-eye.var[1];
	p.var[2]=p1.var[2]-eye.var[2];
	return viewDirection.var[0]*p.var[0]+viewDirection.var[1]*p.var[1]+viewDirection.var[2]*p.var[2];
}
CVect3 CViewer::V(CVect3 p)
{
	CVect3 ret;
	ret = eye - p;
	MNormalize(ret);
	return ret;
}
void CViewer::dispInfo()
{
	printf("/************ perspective information ***********\\\n");
	printf("the eye position is (%f,%f,%f)\n",eye.var[0],eye.var[1],eye.var[2]);
	printf("\************************************************/\n");
}

CVect3 CViewer::dragDirection(double dx,double dy)
{
	CVect3 dragDirection =  sideDirection * dx - vertexDirection * dy;
	return dragDirection;
}

CVect3 CViewer::getEye()
{
	return eye;
}

CVect3 CViewer::getViewdir()
{
	return viewDirection;
}

void CViewer:: manip()
{
	for(int i=0;i<60;i++)
		CViewer::Left();
    for(int i=0;i<20;i++)
	{
		CViewer::KeyD();
	}
	for(int i=0;i<5;i++)
		CViewer::KeyZ();
}

void CViewer:: manip2()
{
	for(int i=0;i<60;i++)
		CViewer::Left();
    for(int i=0;i<20;i++)
	{
		CViewer::KeyD();
	}
	for(int i=0;i<5;i++)
		CViewer::KeyZ();
	for(int i=0;i<60;i++)
		CViewer::Down();
    for(int i=0;i<15;i++)
	{
		CViewer::KeyE();
	}
	for(int i=0;i<10;i++)
		CViewer::Right();
    for(int i=0;i<6;i++)
	{
		CViewer::KeyA();
	}
	for(int i=0;i<17;i++)
		CViewer::Right();
    for(int i=0;i<3;i++)
	{
		CViewer::KeyZ();
	}

}
