# Supplementary material for: A multi-GPU accelerated virtual-reality interaction simulation framework
Source: PLoS One. 2019 Apr 11;14(4):e0214852. doi: 10.1371/journal.pone.0214852 (PMC6459549; doi:10.1371/journal.pone.0214852)
Supplement: S2 File — (ZIP) [file pone.0214852.s002.zip › Virtual Cutting Experiment code/cutting_simulation/viewer.h]

#ifndef VIEWER
#define VIEWER

#include <math.h>
//#include "glew.h"			// °üº¬×îÐÂµÄgl.h,glu.h¿â
//#include "glut.h"			// °üº¬OpenGLÊµÓÃ¿â
//#include "glaux.h"			// GLaux¿âµÄÍ·ÎÄ¼þ
#include <GL/glew.h>

#if defined(__APPLE__) || defined(MACOSX)
#include <GLUT/glut.h>
#else
#include <GL/glut.h>
#endif

#include "cvect3.h"

#define PI 3.141593                      // Ô²ÖÜÂÊ


//ÏÂÃæÊÇ¸ö¹Û²ìÀà£¬´¦Àí°´¼ü£¬ÉèÖÃ¹Û²ìµã¡£
//Ä¿Ç°·¢ÏÖµÄ²»×ã£ºµ±ÊÓÏßÕý³¯ÉÏ»òÏÂÊ±£¬
//					¼´UpAndDown==0 || UpAndDown== 180 Ê±
//						Í¼Ïñ»áºöÈ»Ðý×ª180¶È
//    »¹Ã»ÓÐÅªÇå³þ¾ßÌåµÄÔ­Òò£¬½ö½öÊÇÄÜ±ÜÃâÉÏÃæµÄÇé¿ö·¢Éú£¬
//					¼´ÈÃUpAndDownºÜ½Ó½üÉÏÃæµÄÖµ£¬µ«ÊÇµ½²»µ½£¬Ð§¹û»¹Í¦ºÃ
//¸ÃÀàµÄÊ¹ÓÃ·½·¨£ºÉú³ÉÒ»¸öÊµÀýÈçviewer£¬ÔÚ»æÖÆº¯ÊýÖÐµÄglLoadIdentity()Ö®ºó¼ÓÈëÓï¾äviewer.Look();
//				  ÔÚ´¦Àí°´¼üµÄUP,DOWN,LEFT,RIGHT,W,S,A,DµÄ³ÌÐò´úÂë´¦·Ö±ðµ÷ÓÃviewerµÄÏàÓ¦·½·¨
//ÔÚÎèÌ¨µÄÕýÏÂ·½ÏòÉÏ¿´Ê±£¬×óÓÒÒÆ¶¯¼°×óÓÒÐý×ªÊ±³ÌÐòµÄÐÐÎªºÜ¹îÒì£¬
//ÓÐÊ±Í¼Ïñ»áÏûÊ§£¬ÓÐÊ±×óÓÒÒÆ¶¯»áÔì³ÉÐý×ª£¬µ«ÔÚÕýÉÏ·½¼°ÆäËûµØ·½»¹Î´¼û¸ÃÏÖÏó

//Ò²Ðí»¹Ó¦¸ÃÓÐ¸öpublic·½·¨£¬À´¹©DrawScene()µ÷ÓÃ£¬À´µ÷ÕûÎÆÀíÓ°ÉäÊ±ÎÆÀíµÄ³¯Ïò¡£Ò²Ðí»áÊÇÒ»¶Ô·½·¨,ÈçÍ¬OpenGLÖÐµÄglBegin,glEnd
///********************* P.S. »¹ÒªÌí¼Ó¿Õ¸ñ¼üµÄÏûÏ¢´¦Àíº¯Êý,µ±°´ÏÂ¿Õ¸ñÊÇ,Á£×ÓµÄ×´Ì¬¸üÐÂÍ£Ö¹,Ò²¾ÍÊÇ¿´ÉÏÈ¥ÑÌÎíµÄÔË¶¯ÔÝÍ£ ÁË.Èç¹ûÒ»Ê±ÕÒ²»µ½¿Õ¸ñ¼üµÄÐéÄâÂë,¿ÉÔÝÊ±ÓÃP¼üÀ´´úÌæ¿Õ¸ñ:P->pause.ÕâÑùÓÐµãÏñÒ£¿ØÁË.
class CViewer
{
public:
	CViewer();
	void reset();
	float viewDist(CVect3 p);                    //·µ»ØÊÓµãÓëpµãÖ®¼äµÄ¾àÀë
	float viewZ(CVect3 p1);	                     //·µ»ØpµãÔÚ¹Û²ì×ø±êÏµÏÂµÄz×ø±êÖµ£¬¹Û²ì×ø±êÏµÊÇ×óÊÖÏµ£¬zÔ½´óÓëÊÓµãµÄ¾àÀëÔ½Ô¶
	CVect3 V(CVect3 p);                          //·µ»ØÓÉpµã¿´eyeµÄµ¥Î»ÏòÁ¿V

	//ÏÂÃæÊÇ°´¼ü´¦Àíº¯Êý
	void Up();
	void Down();
	void Left();
	void Right();

	void KeyW();
	void KeyS();
	void KeyA();
	void KeyD();
	void KeyZ();
	void KeyE();

	void manip();
	void manip2();

	CVect3 getEye();
	CVect3 getViewdir();
	CVect3 dragDirection(double dx,double dy);

	void dispInfo();

	void Look();		                                        //ÉèÖÃ¹Û²ìµã

	void textureShift(CVect3&,CVect3&);

private:
	float UpAndDown,RoundAndRound;                             //¶¨ÒåÊÓÏß·½ÏòµÄºËÐÄÊý¾Ý
	CVect3 viewDirection;                                      //ÊÓÏß·½Ïò
	CVect3 sideDirection;                                      //Ïàµ±ÓÚÈËµÄÓÒ¶ú¶äÑÛµÄ³¯Ïò
	CVect3 vertexDirection;                                    //Í·¶¥Õý¶ÔµÄ·½Ïò
	CVect3 eye,center,up;                                      //gluLookAt()ÖÐµ÷ÓÃµÄ±äÁ¿

    //³õÊ¼Ê±¿ÌÊÓµãÏà¹ØÁ¿
	const CVect3 initViewDirection;                           //ÊÓÏß·½Ïò
	const CVect3 initSideDirection;                           //Ïàµ±ÓÚÈËµÄÓÒ¶ú¶äÑÛµÄ³¯Ïò
	const CVect3 initEye,initCenter,initUp;                   //gluLookAt()ÖÐµ÷ÓÃµÄ±äÁ¿

	float rotSpeed, movSpeed;                                 //Ðý×ª¼°ÒÆ¶¯µÄ±ä»¯ÂÊ

	void reCalcViewD();		                                  //ÖØÐÂ¼ÆËãÊÓÏß·½Ïò
	void reCalcSideD();		                                  //ÖØÐÂ¼ÆËãÓÒ¶ú³¯Ïò
	void reCalcVertexD();                                     //ÖØÐÂ¼ÆËãÍ·¶¥·½Ïò
};


#endif
