# Supplementary material for: A multi-GPU accelerated virtual-reality interaction simulation framework
Source: PLoS One. 2019 Apr 11;14(4):e0214852. doi: 10.1371/journal.pone.0214852 (PMC6459549; doi:10.1371/journal.pone.0214852)
Supplement: S2 File — (ZIP) [file pone.0214852.s002.zip › Virtual Cutting Experiment code/cutting_simulation/Debug/cutting_simulation.exe.embed.manifest]

<?xml version="1.0" encoding="UTF-8" standalone="yes"?>
<assembly xmlns="urn:schemas-microsoft-com:asm.v1" manifestVersion="1.0">
  <dependency>
    <dependentAssembly>
      <assemblyIdentity type="win32" name="Microsoft.VC80.DebugCRT" version="8.0.50608.0" processorArchitecture="x86" publicKeyToken="1fc8b3b9a1e18e3b"></assemblyIdentity>
    </dependentAssembly>
  </dependency>
</assembly>
