# Supplementary material for: A multi-GPU accelerated virtual-reality interaction simulation framework
Source: PLoS One. 2019 Apr 11;14(4):e0214852. doi: 10.1371/journal.pone.0214852 (PMC6459549; doi:10.1371/journal.pone.0214852)
Supplement: S2 File — (ZIP) [file pone.0214852.s002.zip › Virtual Cutting Experiment code/cutting_simulation/Debug/cutting_simulation.exe.intermediate.manifest]

<?xml version='1.0' encoding='UTF-8' standalone='yes'?>
<assembly xmlns='urn:schemas-microsoft-com:asm.v1' manifestVersion='1.0'>
  <dependency>
    <dependentAssembly>
      <assemblyIdentity type='win32' name='Microsoft.VC80.DebugCRT' version='8.0.50608.0' processorArchitecture='x86' publicKeyToken='1fc8b3b9a1e18e3b' />
    </dependentAssembly>
  </dependency>
</assembly>
